# Supplementary material for: An integrated method for optimized identification of effective natural inhibitors against SARS-CoV-2 3CLpro
Source: Sci Rep. 2021 Nov 23;11:22796. doi: 10.1038/s41598-021-02266-3 (PMC8611036; doi:10.1038/s41598-021-02266-3)
Supplement: Supplementary file 2 — Supplementary Information 2. [file 41598_2021_2266_MOESM2_ESM.xlsx]

## Sheet: TMTP database
cluster	Molecule ID	SMILES string	MF	MW	Molecule name	CID	CAS	Schrodinger	MOE	Vina	RANK	ALogP	TopoPSA	HBD	HBA	AB	NRotB	OB (%)	Caco-2	BBB	FASA-	HL
turquoise	MOL000002	[H]C1=C(O[H])C(O[H])=C([H])C([H])=C1C2=C(O[H])C([H])=C3C(C([H])=C(O[H])C([H])=C3O[H])=O2	C15H11O6	287.244	cyanidol	0	523-42-2	0	-6.1933	-7.3	0.598592	0.6789	101.15	5	6	0	1	1.36	0.17	-0.51	0.34
blue	MOL000003	O[C@@H]([C@H](O)[C@H](O)CO)[C@H](O)CO	C6H14O6	182.172	MTL	6251	133-43-7	-6.31	-4.6824	-5.2	0.51587	-2.9402	121.38	6	6	0	5	17.73	-1.58	-4.07	0.18
turquoise	MOL000006	O=C1c2c(O)cc(O)cc2OC(c2cc(O)c(O)cc2)=C1	C15H10O6	286.236	luteolin	5280445	491-70-3	-7.347	-6.22489	-7.7	0.610818	2.0669	107.22	4	6	12	1	36.16	0.19	-0.84	0.39	15.94
brown	MOL000007	O([C@H]1[C@H](O)[C@@H](O)[C@H](O)[C@@H](CO)O1)c1cc(O)c2C(=O)C=C(c3ccc(O)cc3)Oc2c1	C21H20O10	432.377	Cosmetin	5280704	578-74-5	-8.778	-7.3296	-8.2	0.675733	0.4299	166.14	6	10	12	4	9.68	-1.08	-2.26	0.32
yellow	MOL000008	O=C1c2c(O)cc(O)cc2OC(c2ccc(O)cc2)=C1	C15H10O5	270.237	apigenin	5280443	520-36-5	-7.585	-6.08345	-7.8	0.615393	2.3343	86.99	3	5	12	1	23.06	0.43	-0.61	0.41
brown	MOL000009	O([C@H]1[C@H](O)[C@@H](O)[C@H](O)[C@@H](CO)O1)c1cc(O)c2C(=O)C=C(c3cc(O)c(O)cc3)Oc2c1	C21H20O11	448.377	luteolin-7-o-glucoside	5280637	26811-41-6	-10.143	-7.21603	-8.3	0.710848	0.1625	186.37	7	11	12	4	7.29	-1.23	-2.49	0.32
brown	MOL000010	O([C@@H]1[C@@H](O)[C@H](O)[C@@H](CO)O[C@H]1Oc1cc(O)c2C(=O)C=C(c3ccc(O)cc3)Oc2c1)[C@H]1[C@H](O)[C@H](O)[C@@H](O)[C@H](C)O1	C27H30O14	578.519	Rhoifolin	5282150	17306-46-6	-8.246	-9.45663	-8.4	0.717186	-0.4288	225.06	8	14	12	6	6.68	-1.87	-2.98	0.29
green	MOL000012	O=C(O)CCCCCCCCCCCCCCCCCCC	C20H40O2	312.53	Arachic acid	10467	506-30-9	-4.019	-7.72213	-4.8	0.527529	8.1924	37.3	1	2	0	18	16.66	1.18	1.09	0.18
red	MOL000017	S(=O)(=O)(O/N=C(\S[C@H]1[C@H](O)[C@@H](O)[C@H](O)[C@@H](CO)O1)/Cc1c2c(n(OC)c1)cccc2)O	C17H22N2O10S2	478.494	beta-D-Glucopyranose, 1-thio-, 1-(1-methoxy-N-(sulfooxy)-1H-indole-3-ethanimidate)	5485217	5187-84-8	-8.68	-7.58073	-8.2	0.67868	-0.2266	213.95	5	11	10	8	1.94	-1.28	-1.66	0.22
black	MOL000018	O[C@H]1[C@@]2(C)C(C)(C)[C@@H](C1)CC2	C10H18O	154.249	(+/-)-Isoborneol	6321405	124-76-5	-1.885	-4.60198	-4.5	0.436014	1.9753	20.23	1	1	0	0	86.98	1.27	1.60	0.00	11.36
black	MOL000019	C=C1C(C)(C)[C@H]2C[C@@H]1CC2	C10H16	136.234	D-Camphene	92221	5794-03-6	-3.45	-5.01002	-4.1	0.456918	2.9267	0	0	0	0	0	34.98	1.81	2.19	0.00	11.29
pink	MOL000020	O=C(O[C@@](C([H])([H])C([H])([H])O)([H])/C([H])=C([H])/C([H])=C([H])/C#CC#C/C([H])=C([H])\C([H])([H])O)/C([H])=C(C([H])([H])[H])/C([H])([H])[H]	C19H20O4	312.36	12-senecioyl-2E,8E,10E-atractylentriol	0	113269-39-9	-3.654	-6.77423	-5.8	0.519593	3.1639	66.76	0	4	0	8	62.40	0.01	-1.37	0.12	6.07
pink	MOL000021	O=C(O[C@@](/C([H])=C([H])/C([H])=C([H])/C#CC#C/C([H])=C([H])\C([H])([H])O)([H])C([H])([H])C([H])([H])OC(C([H])([H])[H])=O)/C([H])=C(C([H])([H])[H])/C([H])([H])[H]	C21H23O5	355.404	14-acetyl-12-senecioyl-2E,8E,10E-atractylentriol	0	113269-37-7	-4.939	-7.52634	-6	0.55834	3.543	72.83	0	5	0	10	60.31	0.33	-1.09	0.05	5.32
pink	MOL000022	O([C@@H](/C=C/C=C\C#CC#C/C=C/CO)CCOC(=O)C)C(=O)/C=C(\C)/C	C21H24O5	356.412	14-acetyl-12-senecioyl-2E,8Z,10E-atractylentriol	132941086	113269-36-6	-6.948	-7.97699	-5.9	0.602772	3.543	72.83	1	5	0	10	63.37	0.42	-1.14	0.00	6.43
black	MOL000023	C(=C)(C)[C@H]1CC=C(C)CC1	C10H16	136.234	·	440917	5989-27-5	-3.751	-4.83298	-3.9	0.455353	3.5027	0	0	0	0	1	39.84	1.83	2.12	0.00	11.68
black	MOL000024	CC1(C)/C=C/C/C(/C)=C\CC/C(/C)=C/C1	C15H24	204.351	alpha-humulene	5318101	6753-98-6	-3.089	-5.05776	-5	0.466892	5.0352	0	0	0	0	0	22.98	1.88	2.08	0.00
blue	MOL000025	CC=1[C@@H]2[C@]3(C)[C@@H]([C@H]2C(C)(C)CCC3)CC=1	C15H24	204.351	α-Longipinene	12311396	1493692	-4.145	-5.49393	-5.1	0.491111	4.1234	0	0	0	0	0	53.26	1.83	2.14	0.00	12.06
magenta	MOL000026	O[C@@H]1C[C@H]2[C@@](C)([C@@H]3[C@H]([C@H]4[C@@](C)([C@@H]([C@@H](/C=C/[C@H](C(C)C)CC)C)CC4)CC3)CC2)CC1	C29H50O	414.707	stigmast-22E-en-3beta-ol	5283650	481-18-5	-4.636	-7.07374	-6.7	0.557268	7.8895	20.23	1	1	0	5	10.39	1.43	1.13	0.00
purple	MOL000027	[C@H](CC/C=C(\C)/C)(C)c1ccc(C)cc1	C15H22	202.335	alpha-Curcumene	442360	4176-17-4	-3.817	-5.59691	-5.4	0.493091	5.337	0	0	0	6	4	4.68	1.93	1.99	0.00
magenta	MOL000028	O[C@@H]1C(C)(C)[C@@H]2[C@@](C)([C@@H]3[C@](C)([C@@]4(C)C([C@@H]5[C@@H](C)[C@H](C)CC[C@]5(C)CC4)=CC3)CC2)CC1	C30H50O	426.717	α-Amyrin	0	638-95-9	-3.11	-6.74707	-7	0.5342	7.3493	20.23	1	1	0	0	39.51	1.42	1.28	0.00	3.83
black	MOL000029	C=C1C/C=C/C(C)(C)C/C=C(\C)/CCC1	C15H24	204.351	beta-Humulene	5318102	116-04-1	-3.203	-5.32248	-5.2	0.476233	5.0891	0	0	0	0	0	26.87	1.82	2.01	0.00
pink	MOL000030	O[C@H](C(=C)C)c1ccccc1	C10H12O	148.202	(1R)-2-methyl-1-phenylprop-2-en-1-ol	7015153	0	-4.661	-4.96935	-4.9	0.486976	2.3174	20.23	1	1	6	2	75.10	1.27	1.38	0.00	-2.13
black	MOL000031	[C@H](CC/C=C(\C)/C)(C)[C@H]1C=CC(=C)CC1	C15H24	204.351	(3S)-3-[(1R)-1,5-dimethylhex-4-enyl]-6-methylenecyclohexene	11106487	20307-83-9	-3.806	-5.74403	-5.6	0.498991	5.1347	0	0	0	0	4	19.86	1.88	1.99	0.00
black	MOL000032	OC(C)(C)[C@H]1C[C@H]2C(=C)CCC[C@]2(C)CC1	C15H26O	222.366	beta-Eudesmol	91457	473-15-4	-4.84	-5.74496	-5.9	0.520277	3.7196	20.23	1	1	0	1	26.09	1.32	1.38	0.00
magenta	MOL000033	O[C@@H]1CC=2[C@@](C)([C@@H]3[C@H]([C@H]4[C@@](C)([C@@H]([C@@H](CC[C@@H](C(C)C)CCC)C)CC4)CC3)CC=2)CC1	C30H52O	428.733	(3S,8S,9S,10R,13R,14S,17R)-10,13-dimethyl-17-[(2R,5S)-5-propan-2-yloctan-2-yl]-2,3,4,7,8,9,11,12,14,15,16,17-dodecahydro-1H-cyclopenta[a]phenanthren-3-ol	15976101	64997-52-0	-4.69	-7.35057	-7	0.569775	8.5403	20.23	1	1	0	7	36.23	1.45	1.09	0.00	5.22
black	MOL000034	OC(C)(C)[C@H]1C[C@@H](C(=C)C)[C@@](C=C)(C)CC1	C15H26O	222.366	2-[(1R,3S,4S)-3-isopropenyl-4-methyl-4-vinylcyclohexyl]propan-2-ol	92138	639-99-6	-4.065	-5.46172	-5.4	0.494419	3.7005	20.23	1	1	0	3	19.03	1.37	1.46	0.00
black	MOL000035	C(=C)(C)[C@@H]1C[C@H]2C(=C)CCC[C@]2(C)CC1	C15H24	204.351	beta-Selinene	12309817	17066-67-0	-3.277	-5.20591	-5.4	0.47868	4.8072	0	0	0	0	1	24.39	1.83	2.12	0.00
black	MOL000036	C=C1[C@@H]2[C@H](C(C)(C)C2)CCC(C)=CCC1	C15H24	204.351	beta-caryophyllene	6887	8007-38-3	-3.297	-5.19194	-5.1	0.473651	4.7533	0	0	0	0	2	29.70	1.83	2.07	0.00
black	MOL000037	C(=C)(C)[C@@H]1[C@](C=C)(C)CC/C(=C(\C)/C)/C1	C15H24	204.351	γ-elemene	12309452	29873-99-2	-3.529	-5.13215	-4.8	0.470992	4.9288	12.89	0	0	16	0	23.79	1.87	2.10	0.00
greenyellow	MOL000038	n1c2c(cc3c1cccc3)cccc2	C13H9N	179.217	Akridin	9215	260-94-6	-3.937	-4.8451	-5.9	0.490982	3.3532	20.23	0	1	0	1	33.71	1.63	1.53	0.00	6.82
black	MOL000039	O[C@H]1[C@@H](C)CC[C@@H](C(=C)C)C1	C10H18O	154.249	(1S,2R,4R)-Neoiso-dihydrocarveol	443166	619-01-2	-3.461	-4.43903	-4.3	0.450958	2.5833	55.76	1	1	6	1	52.40	1.38	1.69	0.00	11.46
purple	MOL000040	O(C)c1c(O)cc2OC(=O)C=Cc2c1	C10H8O4	192.168	Scopoletol	5280460	92-61-5	-4.689	-5.07524	-5.6	0.501008	1.616	63.32	1	4	6	3	27.77	0.71	0.30	0.00
pink	MOL000041	O=C(O)[C@@H](N)Cc1ccccc1	C9H11NO2	165.189	PHA	6140	5297-02-9	-5.197	-4.75034	-5	0.493831	0.9553	63.32	3	3	0	1	41.62	0.36	0.22	0.00	4.62
black	MOL000042	O=C(O)[C@@H](N)C	C3H7NO2	89.0932	LPG	5950	115967-49-2	-3.64	-4.17605	-4	0.444922	-0.6006	26.3	3	3	0	0	87.69	-0.34	-0.77	0.00	11.58
black	MOL000043	O=C1C(C)=C2C(O1)=C[C@]1(C)[C@H](C(=C)CCC1)C2	C15H18O2	230.302	atractylenolide i	5321018	73069-13-3	-4.141	-5.4761	-6.1	0.508255	3.3234	26.3	0	2	0	0	37.37	1.30	1.29	0.00	7.10
black	MOL000044	O=C1C(C)=C2[C@@H](O1)C[C@]1(C)[C@@H](C(=C)CCC1)C2	C15H20O2	232.318	atractylenolideII	92476919	73069-14-4	-4.139	-5.3662	-6.3	0.510053	3.5732	46.53	0	2	0	0	47.50	1.30	1.37	0.00	7.21
black	MOL000045	O=C1C(C)=C2[C@@](O)(O1)C[C@]1(C)[C@H](C(=C)CCC1)C2	C15H20O3	248.317	atractylenolide iii	155948	73030-71-4	-4.686	-5.41883	-6.5	0.523254	2.9245	0	1	3	0	0	68.11	0.75	0.63	0.00	7.17
black	MOL000046	C=C1[C@H]2[C@](C)(Cc3occ(C)c3C2)CCC1	C15H20O	216.319	atractylone	12299876	6989-21-5	-3.563	-5.22969	-5.9	0.491905	4.1095	20.23	0	1	0	0	41.10	1.76	1.85	0.00	1.74
black	MOL000047	O[C@@]1(C)[C@@H]2[C@@](C)(CC/C(=C(\C)/C)/C2)CCC1	C15H26O	222.366	juniper camphor	7466421	0	-4.278	-5.05242	-5.6	0.494194	3.9278	13.14	1	1	5	0	33.30	1.44	1.61	0.00	9.27
black	MOL000048	Cc1c2c(oc1)C/C(/C)=C\CC/C(/C)=C/C2	C15H20O	216.319	(5E,9Z)-3,6,10-trimethyl-4,7,8,11-tetrahydrocyclodeca[b]furan	9601230	19912-61-9	-3.079	-5.29524	-5.9	0.486268	4.6316	39.44	0	1	5	2	43.17	1.77	1.83	0.00	-1.40
black	MOL000049	O=C(O[C@@H]1C(=C)[C@H]2[C@](C)(Cc3occ(C)c3C2)CC1)C	C17H22O3	274.355	3β-acetoxyatractylone	0	61206-10-8	-3.29	-5.87238	-6.5	0.510413	3.3867	63.32	0	3	0	1	54.07	1.13	1.08	0.00	-1.31
black	MOL000050	O=C(O)CN	C2H5NO2	75.0666	GLY	750	32817-15-5	-3.347	-3.92654	-3.5	0.429749	-0.9781	118.22	3	3	0	5	48.74	-0.56	-1.03	0.00	11.95
blue	MOL000051	O=C[C@@H](O)[C@@H](O)[C@H](O)[C@H](O)CO	C6H12O6	180.156	Polymannose	161658	30142-85-9	-5.158	-4.68429	-4.8	0.488854	-2.6839	100.62	5	6	0	4	1.76	-1.94	-4.53	0.00
black	MOL000052	O=C(O)[C@@H](N)CCC(=O)O	C5H9NO4	147.129	Gulutamine	33032	26717-13-5	-4.268	-4.62283	-4.8	0.473611	-0.9239	118.22	4	5	0	5	6.66	-1.05	-1.97	0.00
blue	MOL000053	O=C([C@@H](O)[C@H](O)[C@H](O)CO)CO	C6H12O6	180.156	Methose	5984	57-48-7	-5.854	-4.7841	-5.3	0.510815	-2.6933	125.22	5	6	0	6	1.68	-1.80	-4.58	0.00
black	MOL000054	O=C(O)[C@@H](N)CCCNC(=N)N	C6H14N4O2	174.201	L-	6322	142-49-4	-2.747	-5.039	-5.3	0.467023	-1.27	89.34	7	6	0	5	47.64	-0.49	-1.04	0.00	0.85
black	MOL000055	O=C(O)[C@@H](N)CCCCN	C6H14N2O2	146.188	L-Lysin	5962	26714-32-9	-2.894	-4.6739	-4.2	0.445341	-0.6798	83.55	5	4	6	3	29.33	-0.66	-1.44	0.00
purple	MOL000056	O=C(O)[C@@H](N)Cc1ccc(O)cc1	C9H11NO3	181.189	DTY	6057	140-43-2	-5.251	-4.82474	-5.3	0.500964	0.6879	52.6	4	4	6	8	57.55	-0.10	-0.49	0.00	0.96
purple	MOL000057	O=C(OCC(C)C)c1c(C(=O)OCC(C)C)cccc1	C16H22O4	278.343	DIBP	6782	84-69-5	-4.243	-6.7615	-5.8	0.528085	3.9244	20.23	0	4	0	1	49.63	0.85	0.68	0.00	3.94
black	MOL000058	OC(C)(C)[C@H]1C[C@]2([C@@H](C)CCC=C2C)CC1	C15H26O	222.366	2-[(2R,5S,6S)-6,10-dimethylspiro[4.5]dec-9-en-2-yl]propan-2-ol	10878761	23811-08-7	-4.484	-5.31811	-5.5	0.500107	3.6657	119.33	1	1	0	2	38.59	1.34	1.42	0.00	7.61
blue	MOL000059	O=C1N([C@H]2[C@H](O)[C@H](O)[C@@H](CO)O2)C=CC(=O)N1	C9H12N2O6	244.201	uridine	6029	68184-15-6	-5.902	-5.52504	-6.4	0.543843	-2.4504	17.07	4	8	0	0	10.49	-1.14	-1.61	0.00
black	MOL000060	O=C1/C(=C(/C)\C)/C[C@@H]2C(=C)CCC[C@]2(C)C1	C15H22O	218.335	selina-4(14),7(11)-dien-8-one	13986099	54707-47-0	-2.678	-5.15292	-5.5	0.471447	3.8065	49.33	0	1	0	1	32.31	1.42	1.57	0.00	7.68
black	MOL000061	O=C(O)[C@H]1NCCC1	C5H9NO2	115.13	Prolinum	145742	18875-45-1	-4.221	-4.42769	-4.6	0.466625	-0.0566	52.6	2	3	0	1	77.57	0.22	0.29	0.00	11.13
tan	MOL000062	O=C1C(C)=C2[C@]([C@]34OC(=O)C(C)=C3C[C@@H]3C(=C)CCC[C@]3(C)C4)(O1)C[C@@]1(C)[C@@H](C(=C)CCC1)C2	C30H38O4	462.62	biatractylolide	0	0	-2.314	-7.10182	-7.2	0.534916	6.6774	52.6	0	4	0	1	17.45	0.83	0.37	0.00
tan	MOL000063	O=C1C(C)=C2[C@]([C@]34OC(=O)C(C)=C3C[C@H]3C(=C)CCC[C@]3(C)C4)(O1)C[C@@]1(C)[C@H](C(=C)CCC1)C2	C30H38O4	462.62	ATRACTYLODES MACROCEPHALA	0	0	-3.118	-6.68839	-7.6	0.545613	6.6774	83.55	0	4	0	2	14.60	0.88	0.60	0.00
black	MOL000064	O=C(O)[C@H](N)CO	C3H7NO3	105.093	D-Serin	71077	56-45-1	-3.204	-4.28282	-4.2	0.443426	-1.4888	100.62	4	4	0	3	83.59	-0.94	-1.75	0.00	11.51
black	MOL000065	O=C(O)[C@@H](N)CC(=O)O	C4H7NO4	133.103	ASI	5960	39162-75-9	-3.522	-4.42632	-4.6	0.456307	-1.2451	0	4	5	0	0	79.74	-1.02	-1.53	0.00	11.38
blue	MOL000066	C=C1[C@H]2[C@H]([C@@H](C)CC2)[C@@H]2C(C)(C)[C@@H]2CC1	C15H24	204.351	alloaromadedrene	44584667	489-39-4	-3.093	-4.90303	-5.3	0.469421	4.2229	63.32	0	0	0	2	53.46	1.83	2.10	0.00	12.51
black	MOL000067	O=C(O)[C@@H](N)C(C)C	C5H11NO2	117.146	L-Valin	6287	16872-32-5	-3.617	-4.60728	-4.2	0.454296	0.2424	63.32	3	3	0	3	53.33	0.04	-0.14	0.00	11.34
black	MOL000068	O=C(O)[C@@H](N)[C@H](CC)C	C6H13NO2	131.173	L-Ile	6306	73-32-5	-4.077	-5.01691	-4.3	0.469213	0.6986	37.3	3	3	0	14	59.05	0.06	-0.11	0.00	11.21
green	MOL000069	O=C(O)CCCCCCCCCCCCCCC	C16H32O2	256.424	palmitic acid	985	67701-02-4	-2.982	-6.73592	-4.7	0.490869	6.3676	43.37	1	2	0	5	19.30	1.09	1.00	0.00
black	MOL000070	O=C(OCC)CC(=O)C(C)(C)C	C9H16O3	172.222	Ethyl pivaloylacetate	86950	17094-34-7	-3.4	-5.37488	-4.9	0.474897	1.6872	92	0	3	5	3	40.52	0.82	0.83	0.00	1.92
black	MOL000071	O=C(O)[C@@H](N)Cc1nc[nH]c1	C6H9N3O2	155.155	Istidina	6274	30641-68-0	-4.258	-4.54	-4.7	0.470541	-1.0154	35.53	4	4	0	2	53.18	-0.25	-0.40	0.00	-5.72
black	MOL000072	O(CC)[C@@]12OC(=O)C(C)=C1C[C@@H]1C(=C)CCC[C@]1(C)C2	C17H24O3	276.371	8β-ethoxy atractylenolide Ⅲ	0	113269-35-5	-4.095	-5.57389	-6.1	0.50926	3.6818	110.38	0	3	12	1	35.95	1.08	1.12	0.00	8.34
salmon	MOL000073	O[C@@H]1[C@H](c2cc(O)c(O)cc2)Oc2c(c(O)cc(O)c2)C1	C15H14O6	290.268	ent-Epicatechin	182232	35323-91-2	-7.325	-5.92873	-7.3	0.596453	1.9202	57.53	5	6	12	6	48.96	0.02	-0.64	0.34	0.63
greenyellow	MOL000074	O=C(/C=C/C=C/c1ccc(O)cc1)CCc1ccc(O)cc1	C19H18O3	294.344	(4E,6E)-1,7-bis(4-hydroxyphenyl)hepta-4,6-dien-3-one	10613719	0	-5.152	-6.23113	-6.4	0.543518	3.9764	66.76	2	3	12	7	67.92	0.83	-0.42	0.45	4.38
greenyellow	MOL000075	O=C(/C=C/C=C/c1cc(OC)c(O)cc1)CCc1ccc(O)cc1	C20H20O4	324.37	(4E,6E)-7-(4-hydroxy-3-methoxyphenyl)-1-(4-hydroxyphenyl)-4	24901215	0	-6.624	-6.55659	-6.9	0.585957	3.96	75.99	2	4	12	8	4.53	0.77	-0.09	0.37
greenyellow	MOL000076	O=C(/C=C/C=C/c1cc(OC)c(O)cc1)CCc1cc(OC)c(O)cc1	C21H22O5	354.396	1,7-bis(4-hydroxy-3-methoxyphenyl)-4,6-heptadien-3one	46881044	0	-6.982	-7.08042	-6.7	0.599438	3.9436	38.69	2	5	6	2	4.49	0.69	-0.38	0.34
purple	MOL000077	O(C)c1c(O)c(OC)ccc1	C8H10O3	154.163	Aldrich	7041	91-10-1	-4.509	-4.52594	-5	0.479083	1.5298	77.76	1	3	0	5	37.50	1.24	1.32	0.23	11.36
black	MOL000078	O=C(O)/C=C(/CC[C@H](O)C(O)(C)C)\C	C10H18O4	202.248	6,7-dihydroxy-3,7-dimethyloct-2-enoic acid	139050128	0	-5.433	-5.85151	-5.4	0.523295	1.0749	57.53	3	4	6	1	23.56	-0.13	-0.38	0.31
purple	MOL000079	O=Cc1c2c(c(O)c(O)c1)CCC2	C10H10O3	178.185	6,7-dihydroxy-indan-4-carbaldehyde	24901150	0	-5.637	-4.81305	-6	0.519747	2.1116	57.53	2	3	6	5	46.27	0.70	0.37	0.30	13.75
purple	MOL000080	O=C(C[C@@H](O)CCc1ccc(O)cc1)C	C12H16O3	208.254	6-(4-hydroxyphenyl)-4-hydroxyhexan-2-one	0	0	-6.344	-5.79035	-5.9	0.547419	1.4544	37.3	2	3	6	1	9.49	0.26	-0.33	0.36
purple	MOL000081	O=Cc1c2c(cc(O)c1)CCC2	C10H10O2	162.185	6-hydroxy-indan-4-carbaldehyde	24901151	0	-4.431	-4.77805	-5.1	0.483535	2.379	80.92	1	2	12	8	44.40	1.01	0.79	0.32	13.54
cyan	MOL000082	O[C@@H](C[C@H](O)CCc1ccc(O)cc1)CCc1ccc(O)cc1	C19H24O4	316.391	(3R,5R)-1,7-bis(4-hydroxyphenyl)heptane-3,5-diol	11034432	0	-7.246	-6.85987	-6.4	0.594612	3.4094	37.3	4	4	0	5	5.55	0.14	-0.90	0.35
black	MOL000083	O=C/C(=C/CC/C(=C/CO)/C)/C	C10H16O2	168.233	(2E,6E)-8-hydroxy-2,6-dimethylocta-2,6-dienal	11412603	0	-3.954	-5.20628	-4.8	0.478414	2.0997	99.38	1	2	0	9	64.28	0.53	0.04	0.32	5.05
midnightblue	MOL000084	O([C@H]1[C@H](O)[C@@H](O)[C@H](O)[C@@H](CO)O1)[C@H]1CC=2[C@@](C)([C@@H]3[C@H]([C@@H]4[C@@](C)([C@@H]([C@H](CC[C@H](C(C)C)CC)C)CC4)CC3)CC=2)CC1	C35H60O6	576.847	beta-daucosterol	0	0	-6.626	-8.19858	-6.8	0.618388	6.3372	20.23	4	6	0	6	20.63	-0.19	-0.88	0.22
magenta	MOL000085	O[C@H]1CC=2[C@@](C)([C@@H]3[C@H]([C@@H]4[C@@](C)([C@@H]([C@H](CC[C@H](C(C)C)CC)C)CC4)CC3)CC=2)CC1	C29H50O	414.707	beta-daucosterol_qt	0	0	-4.144	-7.31769	-6.5	0.550776	8.0841	20.23	1	1	0	6	36.91	1.30	0.88	0.22	5.02
magenta	MOL000086	O[C@@H]1C[C@@H]2[C@@](C)([C@@H]3[C@H]([C@H]4[C@@](C)([C@@H]([C@@H](CC[C@@H](C(C)C)CC)C)CC4)CC3)CC2)CC1	C29H52O	416.723	(24S)-5beta-Stigmastan-3beta-ol	6451614	387-80-4	-3.655	-7.47402	-6.7	0.550698	8.3341	99.38	1	1	0	9	25.32	1.41	1.18	0.20
midnightblue	MOL000087	O([C@@H]1[C@H](O)[C@@H](O)[C@H](O)[C@@H](CO)O1)[C@H]1CC=2[C@](C)([C@@H]3[C@H]([C@@H]4[C@@](C)([C@@H]([C@@H](CC[C@@H](C(C)C)CC)C)CC4)CC3)CC=2)CC1	C35H60O6	576.847	beta-sitosterol 3-O-glucoside	0	474-58-8	-5.604	-8.12598	-6.8	0.597901	6.3372	20.23	4	6	0	6	20.63	-0.45	-1.18	0.23
magenta	MOL000088	O[C@H]1CC=2[C@](C)([C@@H]3[C@H]([C@@H]4[C@@](C)([C@@H]([C@@H](CC[C@@H](C(C)C)CC)C)CC4)CC3)CC=2)CC1	C29H50O	414.707	beta-sitosterol 3-O-glucoside_qt	0	474-58-8	-5.017	-7.15812	-6.9	0.569109	8.0841	40.46	1	1	6	0	36.91	1.30	0.91	0.23	4.55
purple	MOL000089	Oc1c(O)cccc1	C6H6O2	110.111	catechol	289	37349-32-9	-5.325	-4.03484	-4.7	0.480021	1.2952	96.22	2	2	12	7	29.86	1.09	1.32	0.42
greenyellow	MOL000090	O=C(/C=C(\O)/C=C/c1cc(OC)c(O)cc1)/C=C/c1cc(OC)c(O)cc1	C21H20O6	368.38	Curcumin	6971205	458-37-7	-6.611	-7.02225	-7.1	0.598915	3.3573	99.38	3	6	0	9	5.15	0.50	-0.76	0.32
midnightblue	MOL000091	O([C@H]1[C@H](O)[C@@H](O)[C@H](O)[C@@H](CO)O1)[C@@H]1CC=2[C@@](C)([C@@H]3[C@H]([C@@H]4[C@@](C)([C@@H]([C@@H](CC[C@@H](C(C)C)CC)C)CC4)CC3)CC=2)CC1	C35H60O6	576.847	daucosterin	0	474-58-8	-4.808	-8.41261	-6.6	0.587145	6.3372	20.23	4	6	0	6	20.63	-0.28	-1.00	0.22
magenta	MOL000092	O[C@@H]1CC=2[C@@](C)([C@@H]3[C@H]([C@@H]4[C@@](C)([C@@H]([C@@H](CC[C@@H](C(C)C)CC)C)CC4)CC3)CC=2)CC1	C29H50O	414.707	daucosterin_qt	0	474-58-8	-4.366	-7.08617	-6.7	0.553285	8.0841	99.38	1	1	0	9	36.91	1.42	1.15	0.22	3.49
midnightblue	MOL000093	O([C@H]1[C@H](O)[C@@H](O)[C@H](O)[C@@H](CO)O1)[C@@H]1CC=2[C@](C)([C@@H]3[C@H]([C@@H]4[C@@](C)([C@@H]([C@H](CC[C@H](C(C)C)CC)C)CC4)CC3)CC=2)CC1	C35H60O6	576.847	daucosterol	0	474-58-8	-5.437	-7.86481	-7.5	0.603502	6.3372	20.23	4	6	0	6	20.63	-0.26	-0.97	0.23
magenta	MOL000094	O[C@H]1CC=2[C@](C)([C@@H]3[C@H]([C@@H]4[C@@](C)([C@@H]([C@H](CC[C@H](C(C)C)CC)C)CC4)CC3)CC=2)CC1	C29H50O	414.707	daucosterol_qt	0	474-58-8	-4.165	-7.28506	-6.8	0.55625	8.0841	20.23	1	1	0	6	36.91	1.30	0.87	0.22	4.96
magenta	MOL000095	O[C@@H]1C[C@H]2[C@@](C)([C@@H]3[C@H]([C@@H]4[C@@](C)([C@@H]([C@@H](CC[C@H](C(C)C)CC)C)CC4)CC3)CC2)CC1	C29H52O	416.723	delta 7-stigmastenol	0	0	-4.315	-7.31661	-6	0.544021	8.3341	110.38	1	1	12	1	25.32	1.31	0.98	0.21
salmon	MOL000096	O[C@H]1[C@H](c2cc(O)c(O)cc2)Oc2c(c(O)cc(O)c2)C1	C15H14O6	290.268	(-)-catechin	73160	18829-70-4	-6.516	-5.89581	-7.4	0.581778	1.9202	127.45	5	6	12	1	49.68	-0.03	-0.78	0.35	0.38
turquoise	MOL000098	O=C1C(O)=C(c2cc(O)c(O)cc2)Oc2c1c(O)cc(O)c2	C15H10O7	302.236	quercetin	5280343	117-39-5	-7.55	-6.28262	-7.7	0.616173	1.5038	118.22	5	7	6	1	46.43	0.05	-0.77	0.38	14.40
turquoise	MOL000100	O=C1C(O)=C(c2cc(O)c(O)cc2)[O+H][C-]2C1=C(O)C=C(O)C2	C15H10O7	302.236	isoquercetin_qt	2	482-35-9	0	-6.02157	-7.7	0.398582	0.2685	37.3	5	7	0	1	5.92	0.00	-0.78	0.04
blue	MOL000101	O=CC=1[C@@H]2[C@H]([C@H](O)CC=1)CCC2	C10H14O2	166.217	(3aS,7R,7aR)-7-hydroxy-2,3,3a,6,7,7a-hexahydro-1H-indene-4-carbaldehyde	10397152	0	-4.109	-5.09429	-5.1	0.483781	1.3234	80.92	1	2	12	8	59.92	0.53	0.33	0.25	13.28
cyan	MOL000102	O[C@@H](C[C@@H](O)CCc1ccc(O)cc1)CCc1ccc(O)cc1	C19H24O4	316.391	meso-hannokinol	25763835	0	-6.738	-7.08505	-6.7	0.594687	3.4094	57.53	4	4	6	1	5.55	0.39	-0.48	0.34
purple	MOL000103	O=C(O)c1ccc(O)cc1	C7H6O3	138.121	PHB	135	99-96-7	-4.432	-4.24895	-4.8	0.470319	1.167	40.46	2	3	0	1	30.15	0.39	0.21	0.45	11.77
blue	MOL000104	O[C@H]1[C@H](O)C(C)=CC[C@@H]1C(C)C	C10H18O2	170.249	p-menth-1-ene-5,6-diol	0	0	-5.205	-4.79728	-5.3	0.499744	1.6975	77.76	2	2	6	1	28.80	0.56	0.53	0.28
purple	MOL000105	O=C(O)c1cc(O)c(O)cc1	C7H6O4	154.12	protocatechuic acid	72	99-50-3	-5.52	-4.16292	-5.4	0.496906	0.8996	60.69	3	4	6	0	25.37	0.10	-0.17	0.43
purple	MOL000106	Oc1c(O)cccc1O	C6H6O3	126.11	PYG	1057	87-66-1	-6.432	-4.09858	-4.8	0.502524	1.0278	206.6	3	3	12	4	22.98	0.69	0.79	0.40
brown	MOL000107	O([C@@H]1[C@@H](O)[C@H](O)[C@@H](O)[C@H](CO)O1)C1=C(c2cc(O)c(O)cc2)Oc2c(c(O)cc(O)c2)C1=O	C21H20O12	464.376	quercertin,3-o-beta-d-glucopyranoside	10813969	482-35-9	-9.111	-8.14955	-8.3	0.703945	-0.5871	265.52	8	12	12	6	1.86	-1.56	-2.35	0.30
brown	MOL000108	O(C[C@H]1[C@H](O)[C@H](O)[C@H](O)[C@H](OC2=C(c3cc(O)c(O)cc3)Oc3c(c(O)cc(O)c3)C2=O)O1)[C@H]1[C@H](O)[C@H](O)[C@@H](O)[C@H](C)O1	C27H30O16	610.518	quercetin 3-o-rhamnopyranosyl	0	0	-9.62	-8.92251	-8.9	0.749267	-1.4458	206.6	10	16	12	4	3.20	-2.46	-3.27	0.31
brown	MOL000109	O([C@@H]1[C@H](O)[C@@H](O)[C@H](O)[C@@H](CO)O1)C1=C(c2cc(O)c(O)cc2)Oc2c(c(O)cc(O)c2)C1=O	C21H20O12	464.376	quercetin,3-o-glucoside	12304323	482-35-9	-9.771	-7.73203	-8.7	0.721035	-0.5871	107.22	8	12	6	2	15.98	-1.55	-2.29	0.30
turquoise	MOL000110	O(C)C1=C(c2cc(O)c(O)cc2)[O+H][C-]2C(C1=O)=C(O)C=C(O)C2	C16H12O7	316.262	quercetin,3-o-glucoside_qt	2	482-35-9	0	-6.63015	-7.4	0.590484	0.333	265.52	4	7	12	6	7.47	0.30	-0.55	0.03
brown	MOL000111	O(C[C@H]1[C@H](O)[C@@H](O)[C@H](O)[C@@H](OC2=C(c3cc(O)c(O)cc3)Oc3c(c(O)cc(O)c3)C2=O)O1)[C@@H]1[C@@H](O)[C@H](O)[C@@H](O)[C@H](C)O1	C27H30O16	610.518	quercetin,3-o-rutinoside	137346546	949926-49-2	-10.898	-8.79327	-8.5	0.77226	-1.4458	206.6	10	16	12	4	3.20	-2.38	-3.10	0.30
brown	MOL000112	O([C@@H]1[C@H](O)[C@@H](O)[C@@H](O)[C@@H](CO)O1)C1=C(c2cc(O)c(O)cc2)Oc2c(c(O)cc(O)c2)C1=O	C21H20O12	464.376	quercetin-3-o-galactopyranoside	6455156	0	-9.674	-8.21716	-8.2	0.717599	-0.5871	37.3	8	12	0	1	1.17	-1.52	-2.18	0.30
blue	MOL000113	O=CC=1[C@H]2[C@@H]([C@H](O)CC=1)CCC2	C10H14O2	166.217	(3aR,7R,7aS)-7-hydroxy-2,3,3a,6,7,7a-hexahydro-1H-indene-4-carbaldehyde	11389600	0	-4.185	-5.04884	-5	0.48252	1.3234	66.76	1	2	6	2	62.07	0.71	0.80	0.23	13.34
purple	MOL000114	O=C(O)c1cc(OC)c(O)cc1	C8H8O4	168.147	vanillic acid	8468	121-34-6	-5.002	-4.48776	-5.1	0.488074	1.1506	17.07	2	4	0	8	35.47	0.43	0.09	0.34	11.62
lightcyan	MOL000115	O=C/C=C/CCCCCCCC	C11H20O	168.276	Undecenal	5283356	2463-77-6	-0.536	-5.55682	-4.3	0.433545	4.1108	17.07	0	1	0	7	39.35	1.43	1.61	0.25	7.11
lightcyan	MOL000116	O=CCCCCCCCC	C9H18O	142.239	Nonanal	31289	75718-12-6	-2.508	-5.15024	-3.9	0.443571	3.2216	0	0	1	6	1	40.28	1.31	1.50	0.21	6.35
purple	MOL000117	C(C)(C)c1ccc(C)cc1	C10H14	134.218	Cymol	7463	4939-75-7	-3.694	-4.86089	-4.6	0.465688	3.5104	20.23	0	0	0	1	27.20	1.86	2.10	0.34
black	MOL000118	OC(C)(C)[C@@H]1CC=C(C)CC1	C10H18O	154.249	(L)-alpha-Terpineol	443162	10482-56-1	-3.849	-4.8197	-4.6	0.46728	2.4151	20.23	1	1	0	7	48.80	1.39	1.72	0.27	11.35
black	MOL000119	O[C@@](C=C)(CC/C=C(/CC/C=C(\C)/C)\C)C	C15H26O	222.366	ZINC02040970	11241545	142-50-7	-3.851	-6.24794	-5.6	0.508829	4.562	17.07	1	1	0	7	40.43	1.44	1.31	0.30	4.73
lightcyan	MOL000120	O=C/C=C/CCCCCCC	C10H18O	154.249	dec-2-enal	5283345	3913-81-3	-0.623	-5.24572	-4.1	0.426084	3.6546	17.07	0	1	0	8	18.55	1.40	1.59	0.27
lightcyan	MOL000121	O=CCCCCCCCCC	C10H20O	156.265	Decanal	8175	112-31-2	-1.368	-5.6439	-4	0.43968	3.6778	9.23	0	1	0	0	29.81	1.34	1.44	0.20
black	MOL000122	CC1(C)OC2(C)CCC1CC2	C10H18O	154.249	1,8-cineole	2758	470-82-6	-2.641	-4.98291	-4.3	0.448542	2.1479	20.23	0	1	0	4	39.73	1.57	2.06	0.24	11.29
black	MOL000123	OC/C=C(/CC/C=C(\C)/C)\C	C10H18O	154.249	geraniol	637566	106-24-1	-3.96	-5.20961	-4.7	0.476951	2.9341	17.07	1	1	0	4	23.93	1.19	1.14	0.27
black	MOL000124	O=C/C=C(/CC/C=C(\C)/C)\C	C10H16O	152.233	citral	638011	5392-40-5	-3.091	-5.39987	-4.6	0.466226	3.1904	0	0	1	0	0	22.52	1.33	1.43	0.33
black	MOL000125	CC1(C)[C@@H]2C(C)=CC[C@H]1C2	C10H16	136.234	(-)-alpha-Pinene	440968	7785-26-4	-3.679	-4.78421	-4.1	0.456504	2.8728	0	0	0	0	0	46.25	1.85	2.30	0.25	11.42
black	MOL000126	C=C1[C@H]2C(C)(C)[C@H](C2)CC1	C10H16	136.234	(-)-nopinene	440967	18172-67-3	-3.965	-4.84243	-4.3	0.464682	2.9267	17.07	0	0	0	4	44.84	1.80	2.12	0.27	11.32
black	MOL000127	O=C/C=C(\CC/C=C(\C)/C)/C	C10H16O	152.233	Neral	643779	106-26-3	-3.168	-5.07934	-4.7	0.463458	3.1904	26.3	0	1	0	6	19.48	1.36	1.51	0.34
black	MOL000128	O=C(OC/C=C(/CC/C=C(\C)/C)\C)C	C12H20O2	196.286	NERYLACETATE	1549026	33843-18-4	-3.952	-5.78042	-5.2	0.494925	3.3132	26.3	0	2	0	8	25.94	1.28	1.28	0.27
lightcyan	MOL000129	O=C(OCCCCCCCC)C	C10H20O2	172.265	Acetate C-8	8164	112-14-1	-1.428	-5.58182	-4.2	0.442295	3.1746	17.07	0	2	0	0	18.43	1.24	1.28	0.18
black	MOL000130	O=C1[C@@]2(C)C(C)(C)[C@@H](C1)CC2	C10H16O	152.233	CAM	159055	76-22-2	-2.887	-4.63668	-4.6	0.450866	1.9358	37.3	0	1	0	14	67.17	1.29	1.71	0.27	11.34
green	MOL000131	O=C(O)CCCCCCC/C=C\C/C=C\CCCCC	C18H32O2	280.445	EIC	5280450	2197-37-7	-3.133	-6.63483	-5.1	0.497477	6.3908	32.67	1	2	6	0	41.90	1.16	0.90	0.25	7.50
purple	MOL000135	O=C1N2C(=Nc3c1cccc3)CCC2	C11H10N2O	186.21	Deoxyvasicinone	68261	530-53-0	-3.722	-4.92198	-5.9	0.489082	1.2906	335.06	0	3	0	15	56.29	1.04	0.61	0.32	10.53
midnightblue	MOL000136	O([C@H](C[C@@H](CO[C@H]1[C@H](O)[C@@H](O)[C@H](O)[C@@H](CO)O1)C)C1=C(C)[C@@H]2[C@]3(C)[C@H]([C@H]4[C@@H]([C@]5(C)C(=CC4)C[C@@H](O[C@H]4[C@H](O[C@H]6[C@H](O)[C@H](O)[C@@H](O)[C@H](C)O6)[C@@H](O)[C@H](O[C@H]6[C@H](O)[C@H](O)[C@@H](O)[C@H](C)O6)[C@@H](CO)O4)CC5)CC3)C[C@@H]2O1)C	C52H84O22	1061.21	Dioscoreside C	0	0	-9.562	-9.24191	-8.5	0.746127	-1.2467	60.69	12	22	6	2	10.32	-3.13	-3.87	0.20
purple	MOL000141	OCCc1cc(O)c(O)cc1	C8H10O3	154.163	hydroxytyrosol	82755	10597-60-1	-6.241	-4.56313	-5.2	0.512684	1.0119	0	3	3	0	0	57.57	0.30	-0.17	0.32	1.92
blue	MOL000149	OC1C(O)C(O)C(O)C(O)C1O	C6H12O6	180.156	inositol	892	87-89-8	-6.022	-4.76365	-4.8	0.505242	-3.0642	13.14	6	6	5	1	18.86	-1.52	-3.09	0.24
black	MOL000162	C=C1[C@@]2(C(C)(C)CCC1)CC=C(C)CC2	C15H24	204.351	beta-Chamigrene	442353	18431-82-8	-3.076	-4.72712	-5	0.461322	4.7077	13.14	0	0	5	0	31.99	1.82	2.07	0.00	8.59
pink	MOL000163	C(C#C/C=C/c1occc1)#C/C=C/C	C13H10O	182.218	Atractylodin	5321047	55290-63-6	-3.014	-5.46097	-4.9	0.471057	3.8278	20.23	0	1	0	1	44.49	2.00	1.03	0.38	0.83
black	MOL000165	OC(C)(C)[C@@H]1C[C@]2([C@@H](C)CCC=C2C)CC1	C15H26O	222.366	2-[(2S,5S,6S)-6,10-dimethylspiro[4.5]dec-9-en-2-yl]propan-2-ol	10353528	1460-73-7	-4.206	-5.47586	-5.8	0.503799	3.6657	20.23	1	1	0	4	37.62	1.44	1.53	0.23	7.67
black	MOL000166	O[C@@](CC/C=C(\C)/C)(C)[C@H]1CC=C(C)CC1	C15H26O	222.366	ZINC01609418	1549992	246-973-7	-5.299	-5.99827	-5.6	0.527124	4.3092	33.37	1	1	5	0	21.62	1.41	1.37	0.26
black	MOL000167	O[C@@H]1C(=C)[C@@H]2[C@@](C)(Cc3occ(C)c3C2)CC1	C15H20O2	232.318	3β-hydroxyatractylone	0	61206-11-9	-4.087	-5.24243	-6	0.501616	3.0076	0	1	2	0	0	21.17	1.18	0.97	0.22
black	MOL000168	CC1(C)[C@@H]2[C@H]1CCC(C)=C2	C10H16	136.234	()-2-Carene	78249	1415-99-2	-3.435	-4.77783	-4.2	0.454433	2.8728	0	0	0	0	1	46.69	1.89	2.27	0.26	11.42
black	MOL000169	C(=C)(C)[C@H]1CC=2[C@@H](C)CCC=2[C@@H](C)CC1	C15H24	204.351	alpha-Guaiene	5317844	654486	-3.704	-5.24548	-5.6	0.488868	4.9935	0	0	0	0	0	25.93	1.81	2.09	0.26
black	MOL000170	C(\C)(/C)=C\1/CC=2[C@H](C)CCC=2[C@@H](C)CC/1	C15H24	204.351	guaiene	92173696	88-84-6	-3.268	-5.02889	-5.3	0.473895	5.1342	20.23	0	0	0	1	28.21	1.83	2.03	0.23
black	MOL000171	OC(C)(C)[C@H]1CC=2[C@@H](C)CCC=2[C@@H](C)CC1	C15H26O	222.366	Guaiol	227829	489-86-1	-4.823	-5.35323	-6	0.514991	3.9059	30.21	1	1	5	1	38.77	1.36	1.47	0.22	6.20
purple	MOL000172	O=Cc1occc1	C5H4O2	96.0841	Furol	7362	98-01-1	-3.007	-4.39023	-3.8	0.436428	0.9846	75.99	0	2	12	2	34.35	1.08	1.51	0.20	4.53
yellow	MOL000173	O(C)c1c(O)cc(O)c2C(=O)C=C(c3ccccc3)Oc12	C16H12O5	284.263	wogonin	5281703	632-85-9	-7.726	-6.16229	-7	0.603107	2.5853	33.37	2	5	5	2	30.68	0.79	0.04	0.32	17.75
pink	MOL000174	OC/C=C/C#CC#C/C=C/c1occc1	C13H10O2	198.217	(2E,8E)-9-(2-furyl)nona-2,8-dien-4,6-diyn-1-ol	10012964	61642-89-5	-4.483	-5.79826	-4.8	0.496745	2.7371	0	1	2	0	0	47.60	1.33	0.14	0.35	1.08
black	MOL000175	C[C@H]1[C@]23C(C)(C)[C@@H](CC2=C(C)CC3)CC1	C15H24	204.351	cyperene	12308843	2387-78-2	-2.436	-5.00537	-5.1	0.459073	4.318	46.53	0	0	0	0	51.10	1.81	2.13	0.23	12.57
black	MOL000178	O=C1C(C)=C2[C@](O)(O1)C[C@]1(C)[C@H](C(=C)CCC1)C2	C15H20O3	248.317	atractylenolide iii	14420566	73030-71-4	-4.365	-5.39762	-6.6	0.519767	2.9245	86.99	1	3	6	4	31.66	0.75	0.64	0.32	7.34
purple	MOL000179	O=C(O)c1cc(C/C=C(\C)/C)c2O[C@H](C(O)(C)C)[C@@H](O)c2c1	C17H22O5	306.354	2-Hydroxyisoxypropyl-3-hydroxy-7-isopentene-2,3-dihydrobenzofuran-5-carboxylic	70697841	0	-7.158	-6.90019	-7.2	0.609401	2.5892	26.3	3	5	0	0	45.20	-0.34	-0.91	0.35	4.90
black	MOL000180	O=C1[C@@H](C)[C@@H]2C(O1)=C[C@]1(C)[C@@H](C(=C)CCC1)C2	C15H20O2	232.318	Aractylenolide II	0	73069-14-4	-4.258	-5.66243	-6.2	0.515138	3.1006	46.53	0	2	0	0	46.20	1.25	1.36	0.31	7.13
black	MOL000181	O=C1C(C)=C2[C@@](O)(O1)C[C@@]1(C)[C@H](C(=C)CCC1)C2	C15H20O3	248.317	atractylenolide III	92261982	#N/A	-4.673	-5.15165	-6.4	0.516608	2.9245	49.69	1	3	0	9	31.15	0.75	0.72	0.32	8.07
pink	MOL000182	O(C(=C)CC(C)C)CC[C@H](O)/C=C/C=C/C#CC#C/C=C/CO	C20H26O3	314.419	Atractyloyne	0	0	-4.807	-7.12238	-5.1	0.532104	3.4766	20.23	2	3	0	1	5.20	0.73	-0.98	0.34
black	MOL000183	OC(C)(C)[C@H]1C[C@@H]2C(=C)CCC[C@]2(C)CC1	C15H26O	222.366	Beta- Eudesmol	12309818	473-15-4	-4.174	-5.20628	-5.4	0.49171	3.7196	17.07	1	1	0	5	29.97	1.34	1.56	0.25
magenta	MOL000184	O=C1C[C@@H]2[C@@](C)([C@@H]3[C@H]([C@H]4[C@@](C)([C@@H]([C@@H](/C=C/[C@H](C(C)C)CC)C)CC4)CC3)CC2)CC1	C29H48O	412.691	NSC63551	5356634	4736-55-4	-3.826	-7.10158	-6.9	0.549412	7.5636	99.38	0	1	0	8	39.25	1.42	1.22	0.22	5.78
midnightblue	MOL000185	O([C@@H]1[C@H](O)[C@@H](O)[C@H](O)[C@@H](CO)O1)[C@H]1CC=2[C@](C)([C@@H]3[C@H]([C@@H]4[C@@](C)([C@@H]([C@@H](/C=C/[C@H](C(C)C)CC)C)CC4)CC3)CC=2)CC1	C35H58O6	574.831	Stigmasterol 3-O-beta-D-glucopyranoside	0	0	-5.374	-8.24959	-7.1	0.602733	5.8926	20.23	4	6	0	5	21.32	-0.22	-0.93	0.23
magenta	MOL000186	O[C@H]1CC=2[C@](C)([C@@H]3[C@H]([C@@H]4[C@@](C)([C@@H]([C@@H](/C=C/[C@H](C(C)C)CC)C)CC4)CC3)CC=2)CC1	C29H48O	412.691	Stigmasterol 3-O-beta-D-glucopyranoside_qt	0	0	-4.015	-6.90693	-7.1	0.552315	7.6395	46.53	1	1	0	0	43.83	1.31	0.90	0.23	5.14
black	MOL000187	O=C1O[C@]2(O)C(=C1)C[C@@H]1C(=C)CCC[C@]1(C)C2	C14H18O3	234.291	butenolide B	0	96751-88-1	-4.304	-5.16831	-6.3	0.509219	2.4781	39.44	1	3	5	2	61.00	0.65	0.45	0.33	6.08
black	MOL000188	O=C(O[C@@H]1C(=C)[C@@H]2[C@@](C)(Cc3occ(C)c3C2)CC1)C	C17H22O3	274.355	3β-acetoxyatractylone	0	61206-10-8	-4.985	-6.28837	-6.3	0.539929	3.3867	39.44	0	3	5	4	40.57	1.22	1.04	0.21	-1.93
pink	MOL000189	O=C(OC/C=C/C#CC#C/C=C\c1occc1)C	C15H12O3	240.254	acetyl atractylodinol	101142680	61582-39-6	-4.47	-6.1665	-5.6	0.5167	3.1162	138.07	0	3	6	7	25.47	1.42	0.69	0.30
red	MOL000190	O(C)c1c(O[C@H]2[C@H](O)[C@@H](O)[C@H](O)[C@@H](CO)O2)c(OC)cc([C@H](O)C=C)c1	C17H24O9	372.367	3,5-dimethoxy-4-glucosyloxyphenylallylalcohol	0	0	-8.546	-7.56431	-7.3	0.655617	-0.3336	58.92	5	9	6	4	29.00	-1.04	-1.59	0.25
purple	MOL000191	O(C)c1c(O)c(OC)cc([C@@H](O)C=C)c1	C11H14O4	210.226	3,5-dimethoxy-4-glucosyloxyphenylallylalcohol_qt	0	0	-5.472	-5.47282	-5.6	0.520763	1.5708	139.84	2	4	0	4	72.16	0.61	0.20	0.22	5.63
red	MOL000192	O(C(C)C)[C@H]1[C@](O)([C@@H](O)[C@H](O)[C@@H](CO)O1)[C@@H]1C[C@@H]2[C@@H](C)[C@H](O)[C@@H](O)C[C@@]2(C)CC1	C21H38O8	418.522	2-(1,4a-dimethyl-2,3-dihydroxydecahydronaphthalen-7-yl)isopropyl glucoside	0	0	-8.504	-7.2897	-6.8	0.638741	0.0325	0	6	8	0	0	5.96	-1.12	-1.86	0.22
black	MOL000193	C=C1[C@@H]2[C@@H](C(C)(C)C2)CCC(C)=CCC1	C15H24	204.351	(Z)-caryophyllene	1268088	87-44-5	-3.417	-5.00179	-5.3	0.475529	4.7533	26.3	0	0	0	2	30.29	1.82	2.15	0.28	8.00
black	MOL000194	C[C@@H]1[C@@]23C(C)(C)[C@H](C[C@H]2C(C)=CC3)CC1	C15H24	204.351	patchoulene	0	2552-44-5	-2.245	-4.64589	-4.9	0.447537	4.1234	0	0	0	0	4	51.71	1.80	2.21	0.23	12.51
black	MOL000196	O=C(O[C@H]1[C@]2(C)C(C)(C)[C@H](C1)CC2)C	C12H20O2	196.286	L-Bornyl acetate	93009	6626-35-3	-3.587	-4.8443	-5.4	0.477072	2.3544	20.23	0	2	0	4	65.52	1.29	1.59	0.23	6.94
black	MOL000197	C(C=C)(=C)CC/C=C(\C)/C	C10H16	136.234	Myrcene	31253	123-35-3	-2.806	-5.02035	-4	0.446783	3.688	18.46	0	0	6	2	24.96	1.84	1.98	0.37
black	MOL000198	O[C@@](C=C)(CC/C=C(\C)/C)C	C10H18O	154.249	(R)-linalool	443158	126-91-0	-3.53	-4.91332	-4.8	0.46739	2.7354	0	1	1	0	1	39.80	1.33	1.36	0.32	6.48
purple	MOL000199	C(=C)Cc1cc2OCOc2cc1	C10H10O2	162.185	Safrol	5144	94-59-7	-3.724	-5.15262	-5.1	0.479058	2.606	0	0	2	0	3	45.34	1.44	1.29	0.38	5.00
black	MOL000200	C(C)(C)[C@H]1C=CC(C)=CC1	C10H16	136.234	(S)-(+)-alpha-Phellandrene	443160	2243-33-6	-3.759	-4.98621	-4.7	0.470275	3.2542	0	0	0	0	1	27.90	1.87	2.20	0.29
black	MOL000201	C(=C/C/C=C(\C)/C)(\C=C)/C	C10H16	136.234	p-Ocimene	5281553	27400-72-2	-3.208	-5.09259	-4.4	0.459499	3.6341	0	0	0	0	3	15.06	1.85	1.99	0.39
black	MOL000202	C(C)(C)C1=CCC(C)=CC1	C10H16	136.234	Moslene	7461	99-85-4	-3.529	-4.91538	-4.6	0.464209	3.4488	17.07	0	0	0	1	33.02	1.88	2.05	0.27	11.08
black	MOL000204	C(=C)(C)[C@@H]1[C@@](C=C)(C)CC[C@@H](C(=C)C)C1	C15H24	204.351	-cis-.beta.-Elemene diastereomer	6431152	515-13-9	-2.909	-5.31488	-4.7	0.463909	4.7881	29.46	0	0	6	2	28.62	1.85	2.09	0.33
black	MOL000205	O=C1[C@@H](C(C)C)CCC(C)=C1	C10H16O	152.233	(6R)-6-isopropyl-3-methyl-1-cyclohex-2-enone	107561	4573-50-6	-3.451	-4.84956	-4.4	0.458894	2.7681	18.46	0	1	6	4	53.88	1.30	1.55	0.32	11.29
pink	MOL000206	O(C)c1c(O)ccc(/C=C/C)c1	C10H12O2	164.201	isoeugenol	853433	5932-68-3	-4.889	-5.1125	-5.2	0.497992	2.5002	0	1	2	0	0	70.10	1.38	1.28	0.33	0.65
purple	MOL000207	O(C)c1c(OC)ccc(CC=C)c1	C11H14O2	178.228	Methyleugenol	7127	6380-24-1	-3.828	-5.27077	-4.8	0.477643	2.8051	0	0	2	0	1	73.36	1.47	1.41	0.27	2.92
blue	MOL000208	C=C1[C@H]2[C@@H]([C@H](C)CC2)[C@@H]2C(C)(C)[C@@H]2CC1	C15H24	204.351	()-Aromadendrene	11095734	489-39-4	-2.633	-5.07363	-5.3	0.466105	4.2229	40.46	0	0	12	5	55.74	1.81	2.06	0.26	11.84
blue	MOL000209	C(=C)(C)[C@H]1C=C2[C@H](C)CC[C@@H]2[C@H](C)CC1	C15H24	204.351	(1R,3aR,4R,7R)-7-isopropenyl-1,4-dimethyl-1,2,3,3a,4,5,6,7-octahydroazulene	15560285	22567-17-5	-3.545	-5.35174	-4.9	0.476553	4.7989	57.53	0	0	0	2	28.59	1.87	2.13	0.26
salmon	MOL000210	Oc1c(-c2c(O)ccc(CC=C)c2)cc(CC=C)cc1	C18H18O2	266.334	Magnolol	72300	528-43-8	-6.16	-6.24908	-6.4	0.561606	4.8294	40.13	2	2	6	1	69.19	1.38	0.88	0.39	3.28
magenta	MOL000211	O=C(O)[C@@]12[C@H]([C@H](C(=C)C)CC1)[C@@H]1[C@@](C)([C@@]3(C)[C@@H]([C@]4(C)[C@H](C(C)(C)[C@@H](O)CC4)CC3)CC1)CC2	C30H48O3	456.7	Mairin	124512250	472-15-1	-3.486	-6.77961	-7.8	0.556841	6.5214	164.75	2	3	6	5	55.38	0.73	0.22	0.26	8.87
pink	MOL000219	O=C([O-])c1ccccc1	C7H5O2	121.113	BOX	242	65-85-0	-3.116	-4.0398	-4.3	0.440064	0.7566	77.76	0	2	6	2	31.55	0.54	0.84	0.11	12.07
pink	MOL000222	O=C(O[C@H]1[C@H](O)[C@@H](O)C[C@](O)(C(=O)O)C1)/C=C/c1cc(O)c(O)cc1	C16H18O9	354.309	terephthaldehyde	7067335	623-27-8	-8.587	-6.58892	-7.5	0.640974	-0.4159	55.76	6	9	12	2	11.93	-1.35	-2.09	0.37
pink	MOL000223	O=C(O)/C=C/c1cc(O)c(O)cc1	C9H8O4	180.157	caffeic acid	689043	331-39-5	-6.341	-4.48496	-5.7	0.521955	1.3674	20.23	3	4	0	1	25.76	0.21	-0.26	0.44
salmon	MOL000228	O(C)c1c2C(=O)C[C@H](c3ccccc3)Oc2cc(O)c1	C16H14O4	270.28	(2R)-7-hydroxy-5-methoxy-2-phenylchroman-4-one	821279	1090-65-9	-6.016	-6.39863	-7.4	0.581719	2.8161	20.23	1	4	0	1	55.23	0.87	0.26	0.34	17.02
black	MOL000232	OC(C)(C)[C@H]1CC=C(C)CC1	C10H18O	154.249	()-alpha-Terpineol	442501	7785-53-7	-4.133	-5.02765	-4.8	0.478116	2.4151	0	1	1	0	1	46.30	1.28	1.40	0.26	10.75
black	MOL000233	OC(C)(C)C1CCC(=C)CC1	C10H18O	154.249	delta-Terpineol	81722	7299-42-5	-4.248	-5.06044	-4.8	0.480408	2.469	85.22	1	1	12	3	55.11	1.28	1.44	0.28	10.97
black	MOL000234	C(=C)(C)[C@@H]1CC=C(C)CC1	C10H16	136.234	L-Limonen	439250	5989-54-8	-3.408	-5.02451	-3.9	0.453582	3.5027	20.23	0	0	0	0	38.09	1.83	2.13	0.29	11.64
turquoise	MOL000239	O(C)c1cc(O)c2C(=O)C(OC)=C(c3ccc(O)cc3)Oc2c1	C17H14O6	314.289	Jaranol	5318869	3301-49-3	-7.373	-6.56943	-6.9	0.601289	2.0867	20.23	2	6	0	7	50.83	0.61	-0.22	0.29	15.50
black	MOL000244	O[C@@H]1[C@@]2(C)C(C)(C)[C@@H](C1)CC2	C10H18O	154.249	()-Borneol	6552009	95-92-1	-4.129	-4.54762	-4.3	0.462425	1.9753	26.3	1	1	6	3	81.80	1.22	1.47	0.24	11.36
black	MOL000247	OC/C=C(\CC/C=C(\CC/C=C(\C)/C)/C)/C	C15H26O	222.366	(Z,Z)-farnesol	1549107	4602-84-0	-3.627	-6.08939	-5.4	0.499169	4.7607	17.07	1	1	6	2	41.14	1.25	1.15	0.28	6.29
pink	MOL000249	O=C(OC)/C=C/c1ccccc1	C10H10O2	162.185	Methylcinnamate	637520	1754-62-7	-3.806	-5.19879	-4.9	0.47773	2.1532	96.22	0	2	12	2	18.42	1.30	1.30	0.37
pink	MOL000250	O=C/C=C\c1ccccc1	C9H8O	132.159	cis-Cinnamaldehyde	6428995	57194-69-1	-3.542	-4.63508	-4.5	0.458299	1.9496	20.23	0	1	0	7	27.21	1.33	1.45	0.47
turquoise	MOL000251	O(C)c1cc(O)c2C(=O)C(O)=C(c3ccc(O)cc3)Oc2c1	C16H12O6	300.263	Rhamnocitrin	5320946	20243-59-8	-6.77	-6.67704	-7.2	0.597215	2.0222	0	3	6	6	1	12.90	0.48	-0.38	0.32
black	MOL000252	OC/C=C(/CC/C=C(/CC/C=C(\C)/C)\C)\C	C15H26O	222.366	farnesol	445070	106-28-5	-2.942	-6.04121	-5.5	0.490495	4.7607	29.46	1	1	6	3	28.44	1.32	1.07	0.28
purple	MOL000253	C(=C)c1cc(C)c(C)cc1	C10H12	132.202	Styrene, 3,4-dimethyl-	33937	27831-13-6	-3.371	-4.76877	-4.7	0.461191	3.3541	78.9	0	0	0	53	32.41	1.90	2.03	0.44	11.48
purple	MOL000254	O(C)c1c(O)ccc(CC=C)c1	C10H12O2	164.201	eugenol	3314	97-53-0	-4.66	-5.18216	-5	0.492136	2.5541	0	1	2	0	1	56.24	1.35	1.32	0.32	0.92
green	MOL000256	O=C(OC(COC(=O)CCCCCCC/C=C\CCCCCCCC)COC(=O)CCCCCCC/C=C\CCCCCCCC)CCCCCCC/C=C\CCCCCCCC	C57H104O6	885.432	Olein	5497163	122-32-7	-0.958	-9.55911	-4.6	0.528565	20.9251	20.23	0	6	6	1	27.27	0.97	-0.80	0.18
black	MOL000257	C(C)(C)[C@@H]1C=CC(=C)CC1	C10H16	136.234	(-)-beta-Phellandrene	443161	6153-17-9	-3.707	-4.84437	-4.5	0.464032	3.3081	27.69	0	0	6	3	40.44	1.83	2.10	0.31	10.91
purple	MOL000259	Oc1c(C)ccc(C(C)C)c1	C10H14O	150.218	o-Thymol	10364	499-75-2	-4.572	-5.09044	-4.8	0.485942	3.243	57.53	1	1	0	1	43.28	1.58	1.71	0.33	11.29
purple	MOL000261	O(C)c1c2OCOc2cc(CC=C)c1	C11H12O3	192.211	Myristicin	4276	607-91-0	-3.592	-5.31389	-5.3	0.483241	2.5896	0	0	3	0	0	17.99	1.35	1.14	0.30
magenta	MOL000263	O=C(O)[C@]12[C@H](C=3[C@](C)([C@@]4(C)[C@@H]([C@]5(C)[C@H](C(C)(C)[C@@H](O)CC5)CC4)CC=3)CC1)CC(C)(C)CC2	C30H48O3	456.7	oleanolic acid	10494	508-02-1	0	-6.60093	-6.8	0.570633	6.4219	0	2	3	0	1	29.02	0.59	0.07	0.25
black	MOL000264	C(\C)(/C)=C\1/CC=C(C)CC/1	C10H16	136.234	Tereben	11463	69073-38-7	-3.908	-4.79209	-4.5	0.466127	3.6434	20.23	0	0	0	5	29.62	1.86	2.11	0.28
blue	MOL000266	C(C)(C)[C@H]1[C@@H]2[C@H]3C(=C)CC[C@@]23[C@H](C)CC1	C15H24	204.351	beta-Cubebene	93081	13744-15-5	-3.484	-5.39152	-5.3	0.483028	4.2229	0	0	0	0	1	32.81	1.83	2.02	0.25	6.59
black	MOL000267	OCC[C@@H](CC/C=C(\C)/C)C	C10H20O	156.265	beta-Citronellol	101977	106-22-9	-4.624	-5.26946	-4.9	0.491395	3.0491	27.69	1	1	6	5	38.89	1.20	1.14	0.24	5.21
black	MOL000268	C(C)(C)[C@]12[C@H](C(=C)CC1)C2	C10H16	136.234	(1S,5S)-1-isopropyl-4-methylenebicyclo[3.1.0]hexane	11051711	87-41-5	-3.868	-5.00218	-4.6	0.470542	2.9267	0	0	0	0	0	46.21	1.83	2.18	0.31	11.47
purple	MOL000269	O(C)c1c(OC)cc(CC=C)cc1OC	C12H16O3	208.254	Elemicin	10248	487-11-6	-4.107	-5.58073	-4.9	0.488749	2.7887	17.07	0	3	0	1	21.94	1.41	1.28	0.20
black	MOL000270	CC1(C)[C@@H]2[C@H]1CC=C(C)C2	C10H16	136.234	CHEBI:7	443156	498-15-7	-3.615	-5.04899	-4.2	0.461426	2.8728	77.76	0	0	0	5	45.20	1.84	2.15	0.27	11.44
black	MOL000271	O=C1C(C)=CC[C@@H](C(=C)C)C1	C10H14O	150.218	l-carvone	439570	6485-40-1	-3.336	-5.05046	-4.5	0.462136	2.3613	57.53	0	1	0	5	49.47	1.35	1.65	0.33	11.75
tan	MOL000273	O=C(O)[C@H](CC/C=C(\C)/C)[C@H]1[C@H](O)C[C@]2(C)[C@]1(C)CC=C1[C@]3(C)[C@H](C(C)(C)[C@@H](O)CC3)CC=C21	C30H46O4	470.684	(2R)-2-[(3S,5R,10S,13R,14R,16R,17R)-3,16-dihydroxy-4,4,10,13,14-pentamethyl-2,3,5,6,12,15,16,17-octahydro-1H-cyclopenta[a]phenanthren-17-yl]-6-methylhept-5-enoic acid	10743008	176390-66-2	-3.759	-7.12534	-6.5	0.541099	5.4134	57.53	3	4	0	5	30.93	0.01	-0.76	0.00	6.81
tan	MOL000274	O=C(O)[C@H](CC/C=C(\C)/C)[C@@H]1[C@]2(C)[C@](C)(C=3C([C@]4(C)[C@H](C(C)(C)[C@@H](O)CC4)CC=3)=CC2)CC1	C30H46O3	454.684	3β-hydroxylanosta-7,9(11),24-trien-21-oic acid	15391340	29220-16-4	-4.708	-7.10449	-6.5	0.555172	6.5828	83.83	2	3	0	8	24.92	0.53	-0.24	0.00
magenta	MOL000275	O=C(O)[C@H](CC/C=C(\C)/C)[C@@H]1[C@]2(C)[C@](C)(C3=C([C@]4(C)[C@@H](C(C)(C)[C@@H](O)CC4)CC3)CC2)CC1	C30H48O3	456.7	trametenolic acid	125181708	24160-36-9	-3.38	-7.21683	-6.4	0.535652	7.0274	77.76	2	3	0	6	38.71	0.52	-0.14	0.00	7.78
tan	MOL000276	O=C(O)[C@H](CCC(C(C)C)=C)[C@H]1[C@H](O)C[C@]2(C)[C@]1(C)CC=C1[C@]3(C)[C@H](C(C)(C)[C@@H](OC(=O)C)CC3)CC=C21	C33H50O5	526.747	7,9(11)-dehydropachymic acid	15226717	77012-31-8	-2.995	-7.44825	-7	0.546901	6.0982	237.45	2	5	0	8	35.11	0.03	-0.87	0.00	7.34
tan	MOL000277	O=C(O)[C@H](CCC(C(C)C)=C)[C@H]1[C@H](O)C[C@]2(C)[C@]1(C)CCC=1[C@]3(C)[C@@H](C(C)(C)[C@@H](O)CC3)CCC2=1	C31H50O4	486.726	tumulosic acid	0	508-24-7	-6.378	-7.22655	-6.9	0.594592	6.1637	60.69	3	4	0	4	15.95	0.02	-0.51	0.00
red	MOL000278	O(C)[C@@H]1[C@@H](O)[C@H](O[C@@H]2[C@@H](O)[C@H](O[C@H]3[C@H](O)[C@@H](CO)O[C@@H](C)[C@@H]3O)O[C@@H](CO)[C@H]2O)O[C@H](CO)[C@H]1O	C20H36O15	516.491	Beta-Glucan	0	9051-97-2	-10.489	-7.98195	-6.7	0.703027	-4.8815	77.76	9	15	0	6	0.73	-3.13	-7.78	0.00
magenta	MOL000279	O[C@H]1[C@]2(O)[C@@](C)([C@@H]3C([C@H]4[C@@](C)([C@@H]([C@@H](/C=C/[C@@H](C(C)C)C)C)CC4)CC3)=C1)CC[C@H](O)C2	C28H46O3	430.663	Cerevisterol	10181133	516-37-0	-7.002	-7.05399	-7.4	0.613475	5.1464	72.83	3	3	0	5	37.96	0.28	-0.39	0.00	5.31
tan	MOL000280	O=C(O)[C@H](CCC(C(C)C)=C)[C@H]1[C@H](O)C[C@]2(C)[C@]1(C)CC=C1[C@]3(C)[C@@H](C(C)(C)[C@@H](O)CC3)CC=C21	C31H48O4	484.71	(2R)-2-[(3S,5R,10S,13R,14R,16R,17R)-3,16-dihydroxy-4,4,10,13,14-pentamethyl-2,3,5,6,12,15,16,17-octahydro-1H-cyclopenta[a]phenanthren-17-yl]-5-isopropyl-hex-5-enoic acid	124389713	6754-16-1	-3.594	-7.37369	-7.2	0.557733	5.7191	20.23	3	4	0	4	31.07	0.05	-0.70	0.00	7.42
black	MOL000281	O=C(OC)[C@@H](O)CC(=O)OC	C6H10O5	162.141	Dimethyl L-malate	10285815	70681-41-3	-3.425	-4.7902	-4.8	0.463903	-0.4535	38.69	1	5	0	5	8.59	-0.05	-0.61	0.00
magenta	MOL000282	O[C@@H]1C[C@H]2[C@@](C)([C@@H]3C([C@H]4[C@@](C)([C@@H]([C@@H](/C=C/[C@@H](C(C)C)C)C)CC4)CC3)=CC2)CC1	C28H46O	398.664	ergosta-7,22E-dien-3beta-ol	5283628	1105-11-9	-4.941	-7.33192	-7.2	0.577517	7.1833	119.33	1	1	0	2	43.51	1.32	0.91	0.00	5.11
magenta	MOL000283	O[C@H]1C[C@]23OO[C@]4([C@](C)([C@H]2CC1)CC[C@]1(C)[C@@H]([C@@H](CC[C@@H](C(C)C)C)C)CC[C@@H]41)C=C3	C28H46O3	430.663	Ergosterol peroxide	0	0	-4.981	-7.12935	-7	0.569931	7.1707	74.6	1	3	0	6	40.36	0.84	0.34	0.00	3.43
blue	MOL000284	O=C1N([C@H]2[C@@H](O)[C@@H](O)[C@H](CO)O2)C=CC(=O)N1	C9H12N2O6	244.201	L-uridine	40428662	26287-69-4	-6.176	-5.5215	-6.3	0.546907	-2.4504	26.3	4	8	0	2	23.40	-1.07	-1.42	0.00
tan	MOL000285	`	C31H46O4	482.695	(2R)-2-[(5R,10S,13R,14R,16R,17R)-16-hydroxy-3-keto-4,4,10,13,14-pentamethyl-1,2,5,6,12,15,16,17-octahydrocyclopenta[a]phenanthren-17-yl]-5-isopropyl-hex-5-enoic acid	9805290	465-18-9	-5.225	-7.334	-7.2	0.582282	5.6796	57.53	2	4	0	6	38.26	0.12	-0.57	0.00	6.77
magenta	MOL000286	O=C(O[C@@H]1C(C)(C)[C@@H]2[C@@](C)([C@@H]3[C@](C)([C@@]4(C)C([C@@H]5[C@@](C)(CC4)CCC(C)(C)C5)=CC3)CC2)CC1)C	C32H52O2	468.754	β-amyrin acetate	51398127	1616-93-9	-3.298	-6.80178	-7.3	0.544	7.6828	228.22	0	2	0	7	9.11	1.42	1.21	0.00
magenta	MOL000287	O=C(O)[C@H](CCC(C(C)C)=C)[C@@H]1[C@]2(C)[C@](C)(C3=C([C@]4(C)[C@H](C(C)(C)[C@@H](O)CC4)CC3)CC2)CC1	C31H50O3	470.727	3beta-Hydroxy-24-methylene-8-lanostene-21-oic acid	73402	0	-4.48	-6.81603	-7.1	0.557622	7.3331	83.83	2	3	0	8	38.70	0.61	-0.04	0.00	6.59
red	MOL000288	O([C@H]1[C@H](O)[C@@H](CO)O[C@@H](C)[C@@H]1O)[C@H]1[C@H](O)[C@@H](O[C@H]2[C@H](O)[C@H](C)[C@H](O)[C@@H](CO)O2)[C@H](O)[C@H](CO)O1	C20H36O14	500.491	pachyman	0	51052-65-4	-11.458	-7.51432	-7	0.727874	-4.2682	94.83	9	14	0	10	0.45	-2.36	-3.58	0.00
tan	MOL000289	O=C(O)[C@H](CCC(C(C)C)=C)[C@H]1[C@H](O)C[C@]2(C)[C@]1(C)CCC=1[C@]3(C)[C@@H](C(C)(C)[C@@H](OC(=O)C)CC3)CCC2=1	C33H52O5	528.763	pachymic acid	0	29070-92-6	-6.409	-7.85104	-6.9	0.608454	6.5428	94.83	2	5	0	9	33.63	0.10	-0.57	0.00	9.27
tan	MOL000290	O=C(O)[C@H](CCC(C(C)C)=C)[C@H]1[C@H](O)C[C@]2(C)[C@]1(C)CC=C1[C@](CCC(=O)O)(C)[C@H](C(=C)C)CC=C21	C31H46O5	498.694	Poricoic acid A	5471851	137551-38-3	-7.777	-7.55515	-6.7	0.625941	5.9433	74.6	3	5	0	10	30.61	-0.14	-0.93	0.00	8.26
tan	MOL000291	O=C(O)[C@H](CC/C=C(\C)/C)[C@H]1[C@H](O)C[C@]2(C)[C@]1(C)CC=C1[C@](CCC(=O)O)(C)[C@H](C(=C)C)CC=C21	C30H44O5	484.667	Poricoic acid B	5471852	137551-39-4	-6.688	-7.82951	-7.1	0.61738	5.6376	115.06	3	5	0	10	30.52	-0.08	-0.87	0.00	8.67
tan	MOL000292	O=C(O)[C@H](CCC(C(C)C)=C)[C@@H]1[C@]2(C)[C@](C)(C=3C([C@](CCC(=O)O)(C)[C@H](C(=C)C)CC=3)=CC2)CC1	C31H46O4	482.695	poricoic acid C	56668247	151200-89-4	-5.511	-7.64377	-6.4	0.57793	7.1127	104.06	2	4	0	11	38.15	0.32	-0.41	0.00	7.73
tan	MOL000293	O=C(O)[C@H](CCC(C(O)(C)C)=C)[C@H]1[C@H](O)C[C@]2(C)[C@]1(C)CC=C1[C@](CCC(=O)O)(C)[C@H](C(=C)C)CC=C21	C31H46O6	514.693	poricoic acid D	102378062	151200-90-7	-6.519	-7.62401	-6.8	0.603648	4.7271	99.38	4	6	0	9	22.38	-0.62	-1.29	0.00
tan	MOL000294	O=C(O)[C@H](CCC(C(O)(C)C)=C)[C@H]1[C@H](O)C[C@]2(C)[C@]1(C)CC=C1[C@](CCC(=O)OC)(C)[C@@H](C(=C)C)CC=C21	C32H48O6	528.72	poricoic acid DM	0	151200-91-8	-6.337	-7.91259	-6.7	0.604498	4.9781	20.23	3	6	0	6	29.32	-0.34	-0.94	0.00
midnightblue	MOL000295	O([C@H]1[C@H](O)[C@@H](O)[C@H](O)[C@@H](CO)O1)[C@H]1CC=2[C@@](C)([C@H]3[C@@H]([C@@H]4[C@@](C)([C@@H]([C@@H](CC[C@H](C(C)C)CC)C)CC4)CC3)CC=2)CC1	C35H60O6	576.847	alexandrin	0	83-48-7	-5.932	-8.26367	-7.7	0.625454	6.3372	77.76	4	6	0	6	20.63	-0.20	-0.81	0.00
magenta	MOL000296	O[C@H]1CC=2[C@@](C)([C@H]3[C@@H]([C@@H]4[C@@](C)([C@@H]([C@@H](CC[C@@H](C(C)C)CC)C)CC4)CC3)CC=2)CC1	C29H50O	414.707	hederagenin	7067867	465-99-6	-3.37	-7.09253	-6.5	0.534875	8.0841	20.23	1	1	0	4	36.91	1.32	0.96	0.00	5.35
tan	MOL000297	O=C(O)[C@H](CCC(C(C)C)=C)[C@H]1[C@H](O)C[C@]2(C)[C@]1(C)CCC=1[C@]3(C)[C@H](C(C)(C)[C@@H](O)CC3)CCC2=1	C31H50O4	486.726	Tumulosic acid	12314446	#N/A	-2.088	-7.27295	-7.1	0.533566	6.1637	99.13	3	4	0	8	29.88	0.13	-0.47	0.00
magenta	MOL000298	O[C@@H]1CC=2[C@@](C)([C@@H]3C([C@H]4[C@@](C)([C@@H]([C@@H](/C=C/[C@@H](C(C)C)C)C)CC4)CC3)=CC=2)CC1	C28H44O	396.648	ergosterol	444679	57-87-4	-3.851	-7.30007	-7.2	0.559929	6.9333	57.53	1	1	0	6	14.29	1.47	1.04	0.00
black	MOL000299	O=C(OC)C(O)(CC(=O)OC)CC(=O)OC	C9H14O7	234.203	Trimethyl citrate	74112	1587-20-8	-3.794	-5.63141	-5.2	0.489962	-0.642	37.3	1	7	0	9	67.61	-0.06	-0.33	0.00	6.28
tan	MOL000300	O[C@]1([H])C([H])([H])C([H])([H])[C@](C2=C([H])C([H])([H])[C@]([C@@]([C@@](C([H])([H])C([H])([H])/C(C(C([H])([H])[H])([H])C([H])([H])[H])=C([H])/[H])([H])C(O[H])=O)([H])C([H])([H])C3([H])[H])(C([H])([H])[H])[C@@]3([H])C2=C([H])C4([H])[H])(C([H])([H])[H])[C@@]4([H])C1(C([H])([H])[H])C([H])([H])[H]	C30H45O3	453.676	dehydroeburicoic acid	0	0	-1.919	-7.1236	-8.2	0.552085	6.6823	37.3	1	3	0	9	44.17	0.38	-0.16	0.04	7.04
lightcyan	MOL000301	O=C(O)/C=C/CCCCCCCCC	C12H22O2	198.302	2-lauroleic acid	5282729	32466-54-9	-2.313	-6.028	-4.2	0.460943	4.5196	37.3	1	2	0	6	31.42	1.03	1.08	0.00	5.69
green	MOL000302	O=C(O)CCCCCCCCCC	C11H22O2	186.291	Undekansaeure	8180	112-37-8	-2.813	-6.07366	-4.2	0.46824	4.0866	99.38	1	2	0	3	30.14	0.98	0.94	0.00	4.93
lightcyan	MOL000303	O=C(O)CCCCCCC	C8H16O2	144.211	caprylic acid	379	68937-74-6	-3.665	-4.94709	-4.3	0.461995	2.718	37.3	1	2	0	10	16.40	0.90	1.02	0.00
blue	MOL000304	O(CC)[C@H]1[C@H](O)[C@@H](O)[C@H](O)[C@@H](CO)O1	C8H16O6	208.209	Ethyl glucoside	121667	3198-49-0	-6.491	-5.13925	-5.5	0.531891	-1.7561	53.99	4	6	6	4	15.21	-1.03	-3.15	0.00
green	MOL000305	O=C(O)CCCCCCCCCCC	C12H24O2	200.318	lauric acid	3893	143-07-7	-2.899	-6.21913	-4.2	0.472074	4.5428	53.99	1	2	6	6	23.59	1.02	1.10	0.00
salmon	MOL000309	O(C)[C@]12[C@H](C)[C@@H](c3cc4OCOc4cc3)OC1=CC(=O)C(CC=C)=C2	C20H20O5	340.37	denudatin,a	13336517	0	-5.105	-6.75942	-7.2	0.568644	2.6053	53.99	0	5	6	6	6.93	0.71	0.21	0.31
salmon	MOL000310	O(C)c1c(OC)ccc([C@@H]2[C@@H](C)[C@@]3(OC)C(O2)=CC(=O)C(CC=C)=C3)c1	C21H24O5	356.412	Denudatin B	442834	87402-88-8	-5.596	-7.05325	-6.5	0.569002	2.8044	37.3	0	5	6	3	61.47	0.90	0.35	0.24	7.71
salmon	MOL000322	O(C)c1c(OC)ccc([C@@H]2[C@@H](C)[C@]3(OC)C(O2)=CC(=O)C(CC=C)=C3)c1	C21H24O5	356.412	Kadsurenone	122159	95851-37-9	-4.39	-6.84121	-6.4	0.542966	2.8044	74.6	0	5	0	3	54.72	0.82	0.52	0.24	9.16
pink	MOL000340	O=C(O)CCc1ccccc1	C9H10O2	150.174	HCI	107	501-52-0	-4.823	-4.84874	-4.8	0.485984	1.9254	138.07	1	2	6	7	35.83	0.92	0.99	0.42	5.68
black	MOL000346	O=C(O)CCC(=O)O	C4H6O4	118.088	succinic acid	1110	110-15-6	-3.975	-4.23283	-4.6	0.459914	-0.41	58.92	2	4	6	4	29.62	-0.44	-0.71	0.42
red	MOL000347	O(C)c1c(O[C@H]2[C@H](O)[C@@H](O)[C@H](O)[C@@H](CO)O2)c(OC)cc(/C=C/CO)c1	C17H24O9	372.367	Syrigin	5316860	118-34-3	-8.978	-7.40831	-6.7	0.650611	-0.5113	105.45	5	9	12	3	14.64	-1.01	-1.81	0.23
purple	MOL000348	O(C)c1c(O)c(OC)cc(/C=C\CO)c1	C11H14O4	210.226	4-[(Z)-3-hydroxyprop-1-enyl]-2,6-dimethoxyphenol	10130521	118-34-3	-5.184	-5.86007	-5.8	0.526218	1.3931	116.45	2	4	12	2	49.15	0.56	0.03	0.20	3.88
turquoise	MOL000351	O(C)c1c(O)ccc(C2=C(O)C(=O)c3c(O)cc(OC)cc3O2)c1	C17H14O7	330.289	Rhamnazin	5320945	552-54-5	-7.642	-6.81249	-7.3	0.61987	2.0058	20.23	3	7	0	1	47.14	0.53	-0.32	0.25	13.54
turquoise	MOL000354	O(C)c1c(O)ccc(C2=C(O)C(=O)c3c(O)cc(O)cc3O2)c1	C16H12O7	316.262	isorhamnetin	5281654	480-19-3	-7.432	-6.61532	-7.2	0.609485	1.7548	99.38	4	7	0	9	49.60	0.31	-0.54	0.32	14.34
magenta	MOL000356	O[C@@H]1C(C)(C)[C@H]2[C@@](C)([C@@H]3[C@](C)([C@@]4(C)[C@@H]([C@H]5[C@H](C(=C)C)CC[C@]5(C)CC4)CC3)CC2)CC1	C30H50O	426.717	lupeol	259846	545-47-1	-3.622	-6.68639	-7.2	0.54425	7.4032	20.23	1	1	0	6	12.12	1.46	1.29	0.24
midnightblue	MOL000357	O([C@H]1[C@H](O)[C@@H](O)[C@H](O)[C@@H](CO)O1)[C@@H]1CC=2[C@@](C)([C@@H]3[C@H]([C@H]4[C@@](C)([C@@H]([C@@H](CC[C@H](C(C)C)CC)C)CC4)CC3)CC=2)CC1	C35H60O6	576.847	Sitogluside	5742590	474-58-8	-4.402	-8.09309	-6.8	0.577325	6.3372	20.23	4	6	0	6	20.63	-0.14	-0.93	0.23
magenta	MOL000358	O[C@@H]1CC=2[C@@](C)([C@@H]3[C@H]([C@H]4[C@@](C)([C@@H]([C@@H](CC[C@H](C(C)C)CC)C)CC4)CC3)CC=2)CC1	C29H50O	414.707	beta-sitosterol	222284	83-46-5	-4.803	-7.29118	-7.3	0.576489	8.0841	66.76	1	1	6	3	36.91	1.32	0.99	0.23	5.36
magenta	MOL000359	O[C@H]1CC=2[C@@](C)([C@@H]3[C@H]([C@H]4[C@@](C)([C@@H]([C@@H](CC[C@H](C(C)C)CC)C)CC4)CC3)CC=2)CC1	C29H50O	414.707	sitosterol	12303645	83-46-5	-4.148	-7.46511	-7	0.563745	8.0841	20.23	1	1	0	0	36.91	1.32	0.87	0.22	5.37
pink	MOL000360	O=C(O)/C=C/c1cc(OC)c(O)cc1	C10H10O4	194.184	FER	445858	537-98-4	-5.745	-4.92809	-5.4	0.512916	1.6184	95.84	2	4	12	6	39.56	0.47	-0.03	0.34	2.38
magenta	MOL000361	O[C@@H]1C(C)(C)[C@H]2[C@@](C)([C@@H]3[C@](C)([C@@]4(C)C([C@H]5[C@@](C)(CC4)CCC(C)(C)C5)=CC3)CC2)CC1	C30H50O	426.717	Amyrin	73145	559-70-6	0	-6.5419	-7.3	0.596316	7.3037	46.15	1	1	12	3	17.60	1.45	1.29	0.22
grey60	MOL000365	O(C)c1c(O)c(OC)cc([C@@H]2OC[C@@H]3[C@@H](c4cc(OC)c(O)c(OC)c4)OC[C@H]23)c1	C22H26O8	418.437	syringaresinol	12309694	573-44-4	-5.558	-6.93602	-7.7	0.590401	2.1004	33.12	2	8	6	0	3.29	0.60	-0.03	0.15
salmon	MOL000371	O(C)c1c(OC)ccc2[C@H]3[C@@H](Oc12)c1c(OC3)cc(OC)cc1	C18H18O5	314.333	3,9-di-O-methylnissolin	15689655	0	-4.846	-6.20962	-6.8	0.545812	2.8921	144.14	0	5	6	5	53.74	1.18	0.63	0.00	9.00
purple	MOL000372	Oc1c(C)nccc1	C6H7NO	109.126	3-Hydroxy-2-picoline	70719	1121-25-1	-3.849	-4.36189	-4.1	0.452309	0.6946	246.68	1	2	12	9	62.47	1.05	1.02	0.00	11.95
brown	MOL000373	O(C(C)(C)[C@H]1Oc2c(c(OC)c3C(=O)C=C(C)Oc3c2)C1)[C@H]1[C@H](O)[C@@H](O)[C@H](O)[C@@H](CO)O1	C22H28O10	452.452	(2S)-4-methoxy-7-methyl-2-[1-methyl-1-[(2S,3R,4S,5S,6R)-3,4,5-trihydroxy-6-methylol-tetrahydropyran-2-yl]oxy-ethyl]-2,3-dihydrofuro[3,2-g]chromen-5-one	21670038	84272-85-5	-7.081	-7.46683	-8	0.636566	0.2686	167.53	4	10	12	6	5.38	-0.80	-1.14	0.00
brown	MOL000374	O(C)c1c(OC)c(O[C@H]2[C@H](O)[C@@H](O)[C@H](O)[C@@H](CO)O2)cc([C@@H]2COc3c(ccc(O)c3)C2)c1O[C@@H]1[C@H](O)[C@@H](O)[C@H](O)[C@@H](CO)O1	C29H38O16	642.602	5'-hydroxyiso-muronulatol-2',5'-di-O-glucoside	0	0	-9.965	-8.84636	-7.9	0.733428	-0.9478	164.37	9	16	12	6	41.72	-2.47	-3.62	0.00	2.52
brown	MOL000375	O(C)c1c(OC)c(O)cc([C@@H]2COc3c(ccc(O)c3)C2)c1O[C@H]1[C@H](O)[C@@H](O)[C@H](O)[C@@H](CO)O1	C23H28O11	480.462	5'-hydroxyiso-muronulatol-2',5'-di-O-glucoside_qt	0	0	-6.602	-8.67569	-8.3	0.660961	0.9566	85.22	6	11	12	3	3.65	-1.11	-1.89	0.00
brown	MOL000376	O(C)c1c(O)c(C=2C(=O)c3c(OC=2)cc(O[C@H]2[C@H](O)[C@@H](O)[C@H](O)[C@@H](CO)O2)cc3)ccc1OC	C23H24O11	476.43	7,2'-dihydroxy-3',4'-dimethoxyisoflavone-7-O-β-D-glucoside	46899140	113235-89-5	-7.958	-7.57299	-7.5	0.646572	0.3947	57.15	5	11	12	4	16.16	-0.87	-1.85	0.00
yellow	MOL000377	O(C)c1c(O)c(C=2C(=O)c3c(OC=2)cc(O)cc3)ccc1OC	C17H14O6	314.289	7-hydroxy-3-(2-hydroxy-3,4-dimethoxy-phenyl)chromone	5359024	113235-89-5	-5.988	-6.32403	-6.7	0.56563	2.2991	136.3	2	6	12	5	5.45	0.58	-0.21	0.00
salmon	MOL000378	O(C)c1c(O)c([C@@H]2COc3c(ccc(OC)c3)C2)ccc1OC	C18H20O5	316.348	7-O-methylisomucronulatol	15689652	0	-6.6	-6.01303	-6.6	0.569408	3.3794	57.15	1	5	12	2	74.69	1.08	0.84	0.00	2.98
brown	MOL000379	O(C)c1c(OC)ccc2[C@H]3[C@@H](Oc12)c1c(OC3)cc(O[C@H]2[C@H](O)[C@@H](O)[C@H](O)[C@@H](CO)O2)cc1	C23H26O10	462.447	9,10-dimethoxypterocarpan-3-O-β-D-glucoside	101679160	94367-42-7	-6.916	-7.48801	-7.5	0.622837	0.7367	57.53	4	10	0	14	36.74	-0.63	-1.50	0.00	13.06
salmon	MOL000380	O(C)c1c(OC)ccc2[C@H]3[C@@H](Oc12)c1c(OC3)cc(O)cc1	C17H16O5	300.306	(6aR,11aR)-9,10-dimethoxy-6a,11a-dihydro-6H-benzofurano[3,2-c]chromen-3-ol	14077830	73340-41-7	-4.435	-6.00318	-7.2	0.543528	2.6411	97.99	1	5	0	4	64.26	0.93	0.55	0.00	8.49
green	MOL000381	O=C(O)CCCCCCC/C=C/C=C/[C@H](O)CCCCC	C18H32O3	296.445	13-hydroxy-9,11-octadecadienoic acid	21159006	5204-88-6	-4.473	-6.84283	-5.3	0.524537	5.2889	135.29	2	3	0	5	35.60	0.44	-0.38	0.00	4.63
blue	MOL000382	O=C[C@@H](O)[C@H](O)[C@H](O)CO	C5H10O5	150.13	Arabinose,d	66308	147-81-9	-4.813	-4.39203	-4.9	0.480196	-2.1732	135.29	4	5	0	5	1.87	-1.59	-3.98	0.00
blue	MOL000383	O=C(O)[C@@H](O)[C@H](O)[C@H](O)[C@@H](O)C=O	C6H10O7	194.139	D-Galacturonic acid, homopolymer	84740	11100-11-1	-5.719	-4.83874	-5.2	0.5076	-2.475	97.99	5	7	0	4	29.75	-2.00	-4.71	0.00
blue	MOL000384	O=C(O)[C@@H](O)[C@@H](O)[C@H](O)[C@@H](O)C=O	C6H10O7	194.139	DL-Glucuronic acid	65041	6556-12-3	-6.514	-4.8018	-5	0.518331	-2.475	107.98	5	7	12	7	3.35	-1.91	-4.72	0.00
blue	MOL000386	O=C[C@@H](O)[C@H](O)[C@H](O)[C@@H](O)C	C6H12O5	164.156	Fucopyranose, L-	3034656	2438-80-4	-4.656	-4.70757	-4.8	0.481025	-1.7957	63.32	4	5	0	3	42.51	-1.32	-3.58	0.00	11.41
yellow	MOL000387	O=C(OC)c1c(-c2c(C(=O)OC)cc(OC)c3OCOc23)c2OCOc2c(OC)c1	C20H18O10	418.351	Bifendate	108213	73536-69-3	-4.298	-6.46141	-6.4	0.534159	2.5626	66.76	0	10	6	3	31.10	0.15	-0.06	0.00	17.96
black	MOL000388	O=C(O)CCCN	C4H9NO2	103.12	gamma-aminobutyric acid	119	1956/12/2	-3.483	-4.2408	-3.7	0.439257	-0.6221	66.76	3	3	12	1	24.09	-0.26	-0.57	0.00
pink	MOL000389	O=C(O)/C=C\c1cc(OC)c(O)cc1	C10H10O4	194.184	FERULIC ACID (CIS)	1548883	1014-83-1	-5.526	-5.02554	-5.6	0.514138	1.6184	134.91	2	4	12	5	54.97	0.53	0.36	0.00	2.58
salmon	MOL000390	O=C1C(c2ccc(O)cc2)=COc2c1ccc(O)c2	C15H10O4	254.238	daidzein	5281708	486-66-8	-6.169	-5.70194	-7.4	0.571772	2.3319	55.76	2	4	12	2	19.44	0.59	-0.22	0.00
brown	MOL000391	O(C)c1ccc(C=2C(=O)c3c(OC=2)cc(O[C@H]2[C@H](O)[C@@H](O)[C@H](O)[C@@H](CO)O2)cc3)cc1	C22H22O9	430.405	Ononin	442813	486-62-4	-7.178	-7.26705	-7.6	0.625645	0.6785	294.98	4	9	0	9	11.52	-0.74	-1.67	0.00
salmon	MOL000392	O(C)c1ccc(C=2C(=O)c3c(OC=2)cc(O)cc3)cc1	C16H12O4	268.264	formononetin	5280378	485-72-3	-5.028	-5.73886	-7	0.544225	2.5829	20.23	1	4	0	2	69.67	0.78	0.02	0.00	17.04
midnightblue	MOL000393	O=C(O[H])[C@@]1([H])O[C@@]([C@]([C@](O[H])([H])[C@]1([H])O[H])([H])O[C@@](O[C@@](C([H])([H])O[H])([H])[C@@](O[H])([H])[C@]2([H])O[H])([H])[C@]2([H])O[C@@]3([H])[C@@](O[H])([H])[C@@](O[H])([H])[C@](O[H])([H])[C@@](C([H])([H])[H])([H])O3)([H])O[C@]4([H])[C@@](C([H])([H])O[H])(C([H])([H])[H])[C@@]5([H])[C@@](C([H])([H])C4([H])[H])(C([H])([H])[H])[C@]6([H])[C@](C([H])([H])C5([H])[H])(C([H])([H])[H])[…	C48H78O18	943.122	Soyasaponin I	122097	51330-27-9	-10.773	-9.40853	-7.2	0.755334	0.9675	134.45	11	18	0	6	2.06	-2.75	-3.38	0.00
black	MOL000394	[H]C([N](C([H])([H])[H])(C([H])([H])[H])C([H])([H])[H])([H])C([H])([H])O[H]	C5H14NO	104.171	choline	0	62-49-7	-1.079	-4.83887	-3.7	0.418404	-1.3676	95.84	1	1	12	6	0.47	0.86	0.64	0.00
black	MOL000395	O=C(O)[C@@H](N)CCONC(=N)N	C5H12N4O3	176.174	GGB	439202	543-38-4	-2.696	-5.09077	-5.3	0.467213	-2.0041	57.53	7	7	6	2	54.95	-0.72	-1.12	0.00	0.99
grey60	MOL000396	O(C)c1c(O)c(OC)cc([C@H]2OC[C@@H]3[C@@H](c4cc(OC)c(O)c(OC)c4)OC[C@H]23)c1	C22H26O8	418.437	(+)-Syringaresinol	443023	21453-69-0	-7.667	-7.10751	-7.1	0.622216	2.1004	85.22	2	8	12	3	3.29	0.47	-0.34	0.00
pink	MOL000397	O=C(O)/C=C\c1ccc(O)cc1	C9H8O3	164.158	cis-p-Coumarate	1549106	4501-31-9	-5.778	-4.87863	-4.9	0.504326	1.6348	37.3	2	3	0	20	45.98	0.46	0.36	0.00	4.89
turquoise	MOL000398	O(C)c1c(OC)ccc2OC[C@H](c3c(O)cc(O)cc3)C(=O)c12	C17H16O6	316.305	isoflavanone	0	0	-6.099	-6.37406	-7.3	0.580689	2.4148	155.05	2	6	6	5	109.99	0.53	0.17	0.00	15.51
green	MOL000399	O=C(O)CCCCCCCCCCCCCCCCCCCCC	C22H44O2	340.584	Docosanoate	8215	16529-65-0	-4.941	-7.53798	-4.4	0.531678	9.1048	240.36	1	2	0	11	15.69	1.21	0.91	0.00
yellow	MOL000400	O=C1N=C2N(C[C@@H](O)[C@@H](O)[C@@H](O)CO)c3c(N=C2C(=O)N1)cc(C)c(C)c3	C17H20N4O6	376.364	Flavaxin	6759	130609-39-1	-8.788	-7.44174	-7.8	0.669418	-0.3947	161.21	5	10	0	8	18.18	-1.52	-1.81	0.00
midnightblue	MOL000401	O=C(O[C@@H]1[C@@H](OC(=O)C)[C@H](O)CO[C@H]1O[C@@H]1C(C)(C)[C@H]2[C@@H](O[C@H]3[C@H](O)[C@@H](O)[C@H](O)[C@@H](CO)O3)C[C@@H]3[C@@]4(C)[C@@](C)([C@H]([C@@H](O)C4)[C@]4(C)O[C@H](C(O)(C)C)CC4)CC[C@]43[C@@]2(C4)CC1)C	C45H72O16	869.044	astragalosideI	0	84680-75-1	-9.038	-9.08223	-7.2	0.700331	0.4103	234.29	7	16	0	9	46.79	-2.28	-3.58	0.00	13.14
midnightblue	MOL000402	O=C(O[C@@H]1[C@@H](OC(=O)C)[C@H](O)CO[C@H]1O[C@@H]1C(C)(C)[C@@H]2[C@@H](O)C[C@@H]3[C@@]4(C)[C@@](C)([C@H]([C@@H](O)C4)[C@]4(C)O[C@H](C(O)(C)C)CC4)CC[C@]43[C@@]2(C4)CC1)C	C39H62O11	706.903	astragalosideI_qt	0	84680-75-1	-3.453	-8.34939	-7.8	0.589856	2.1572	155.14	4	11	0	6	12.34	-1.15	-2.19	0.00
midnightblue	MOL000403	O=C(O[C@@H]1[C@@H](O)[C@H](O)CO[C@H]1O[C@@H]1C(C)(C)[C@H]2[C@@H](O[C@H]3[C@H](O)[C@@H](O)[C@H](O)[C@@H](CO)O3)C[C@@H]3[C@@]4(C)[C@@](C)([C@H]([C@@H](O)C4)[C@]4(C)O[C@H](C(O)(C)C)CC4)CC[C@]43[C@@]2(C4)CC1)C	C43H70O15	827.007	astragalosideII	0	84676-89-1	-8.907	-8.47385	-7.2	0.682481	0.0312	228.22	8	15	0	7	46.06	-2.05	-3.26	0.00	10.58
midnightblue	MOL000404	O=C(O[C@@H]1[C@@H](O)[C@H](O)CO[C@H]1O[C@@H]1C(C)(C)[C@@H]2[C@@H](O)C[C@@H]3[C@@]4(C)[C@@](C)([C@H]([C@@H](O)C4)[C@]4(C)O[C@H](C(O)(C)C)CC4)CC[C@]43[C@@]2(C4)CC1)C	C37H60O10	664.866	astragalosideII_qt	0	84676-89-1	-5.323	-8.42378	-7.4	0.612066	1.7781	149.07	5	10	0	4	11.55	-1.05	-2.21	0.00
midnightblue	MOL000405	O([C@@H]1[C@@H](O)[C@H](O)CO[C@H]1O[C@H]1C(C)(C)[C@H]2[C@H](O)C[C@@H]3[C@@]4(C)[C@@](C)([C@H]([C@H](O)C4)[C@]4(C)O[C@H](C(O)(C)C)CC4)CC[C@]43[C@@]2(C4)CC1)[C@H]1[C@H](O)[C@@H](O)[C@H](O)[C@@H](CO)O1	C41H68O14	784.97	astragalosideⅢ	0	84687-42-3	-7.303	-9.33601	-8.5	0.6959	-0.3479	228.22	9	14	0	7	31.83	-2.26	-3.37	0.00	9.05
midnightblue	MOL000406	O([C@H]1[C@H](O)[C@@H](O)[C@H](O)CO1)[C@H]1C(C)(C)[C@H]2[C@H](O)C[C@@H]3[C@@]4(C)[C@@](C)([C@H]([C@H](O)C4)[C@]4(C)O[C@H](C(O)(C)C)CC4)CC[C@]43[C@@]2(C4)CC1	C35H58O9	622.83	astragalosideⅢ_qt	0	84687-42-3	-7.078	-8.31214	-8.4	0.664199	1.399	149.07	6	9	0	4	5.35	-1.26	-2.18	0.00
midnightblue	MOL000407	O([C@H]1[C@H](O)[C@@H](O)[C@H](O)CO1)[C@H]1C(C)(C)[C@@H]2[C@@H](O[C@H]3[C@H](O)[C@@H](O)[C@H](O)[C@@H](CO)O3)C[C@H]3[C@@]4(C)[C@@](C)([C@H]([C@@H](O)C4)[C@]4(C)O[C@H](C(O)(C)C)CC4)CC[C@]43[C@@]2(C4)CC1	C41H68O14	784.97	astragalosideⅣ	124708541	0	-9.868	-9.07795	-6.9	0.71552	-0.3479	228.22	9	14	0	7	22.50	-2.11	-3.41	0.00
midnightblue	MOL000408	O([C@H]1[C@H](O)[C@@H](O)[C@H](O)CO1)[C@H]1C(C)(C)[C@@H]2[C@@H](O)C[C@H]3[C@@]4(C)[C@@](C)([C@H]([C@@H](O)C4)[C@]4(C)O[C@H](C(O)(C)C)CC4)CC[C@]43[C@@]2(C4)CC1	C35H58O9	622.83	astragalosideⅣ_qt	0	84687-43-4	-7.862	-8.76246	-7.4	0.669284	1.399	149.07	6	9	0	4	7.07	-1.11	-2.07	0.00
midnightblue	MOL000409	O([C@H]1[C@H](O)[C@@H](O)[C@H](O)CO1)[C@@H]1C(C)(C)[C@H]2[C@@H](O[C@H]3[C@H](O)[C@@H](O)[C@H](O)[C@@H](CO)O3)C[C@@H]3[C@@]4(C)[C@@](C)([C@H]([C@@H](O)C4)[C@@]4(C)O[C@@H](C(O)(C)C)CC4)CC[C@]43[C@@]2(C4)CC1	C41H68O14	784.97	AstragalosideIV	0	83207-58-3	-7.564	-8.84615	-7.4	0.664858	-0.3479	147.3	9	14	12	6	17.74	-2.22	-3.17	0.00
midnightblue	MOL000410	O([C@H]1[C@H](O)[C@@H](O)[C@H](O)CO1)[C@@H]1C(C)(C)[C@@H]2[C@@H](O)C[C@@H]3[C@@]4(C)[C@@](C)([C@H]([C@@H](O)C4)[C@@]4(C)O[C@@H](C(O)(C)C)CC4)CC[C@]43[C@@]2(C4)CC1	C35H58O9	622.83	AstragalosideIV_qt	0	83207-58-3	-6.839	-8.43351	-6.9	0.629945	1.399	68.15	6	9	12	3	7.07	-0.85	-1.70	0.00
brown	MOL000411	O(C)c1c(O)c(OC)ccc1[C@H]1COc2c(ccc(O[C@H]3[C@H](O)[C@@H](O)[C@H](O)[C@@H](CO)O3)c2)C1	C23H28O10	464.462	Astraisoflavanin	131420	131749-60-5	-7.689	-7.56463	-7.2	0.634255	1.224	207.99	5	10	0	6	18.37	-0.76	-1.56	0.00
salmon	MOL000412	O(C)c1c(O)c(OC)ccc1[C@H]1COc2c(ccc(O)c2)C1	C17H18O5	302.322	Mucronulatol	442811	20878-97-1	-6.176	-6.2997	-6.9	0.572574	3.1284	77.76	2	5	6	2	4.22	0.93	0.40	0.00
midnightblue	MOL000413	O([C@@H]1[C@@H](O)[C@H](O)CO[C@H]1O[C@H]1C(C)(C)[C@H]2[C@H](O)C[C@@H]3[C@@]4(C)[C@@](C)([C@H]([C@H](O)C4)[C@@]4(C)O[C@H](C(O)(C)C)CC4)CC[C@]43[C@@]2(C4)CC1)[C@H]1[C@H](O)[C@@H](O)[C@@H](O)[C@H](C)O1	C41H68O13	768.971	astrachrysoside A	0	132160-35-1	-7.949	-8.56199	-7.7	0.672818	0.5403	265.52	8	13	12	6	24.55	-1.93	-2.96	0.00
pink	MOL000414	O=C(O)/C=C\c1cc(O)c(O)cc1	C9H8O4	180.157	Caffeate	1549111	331-39-5	-5.939	-4.65776	-5.4	0.512029	1.3674	88.38	3	4	12	6	54.97	0.27	0.11	0.00	1.63
brown	MOL000415	O(C[C@@H]1[C@@H](O)[C@H](O)[C@@H](O)[C@H](OC2=C(c3cc(O)c(O)cc3)Oc3c(c(O)cc(O)c3)C2=O)O1)[C@H]1[C@H](O)[C@H](O)[C@@H](O)[C@H](C)O1	C27H30O16	610.518	rutin	5280805	153-18-4	-11.307	-8.86778	-9.1	0.800944	-1.4458	75.99	10	16	12	2	3.20	-1.93	-2.75	0.00
lightgreen	MOL000416	O(C)c1c(O)ccc(C[C@@H]2[C@H](CO)[C@@H](c3cc(OC)c(O)cc3)OC2)c1	C20H24O6	360.401	Lariciresinol	332427	27003-73-2	-7.102	-6.49786	-6.9	0.594325	2.463	155.14	3	6	12	5	5.53	0.27	-0.49	0.00
salmon	MOL000417	O(C)c1c(O)cc(C=2C(=O)c3c(OC=2)cc(O)cc3)cc1	C16H12O5	284.263	Calycosin	5280448	20575-57-9	-6.163	-6.01244	-7.3	0.575153	2.3155	266.91	2	5	0	8	47.75	0.52	-0.43	0.00	17.10
brown	MOL000418	O(C)c1c(O)cc(C=2C(=O)c3c(OC=2)cc(O[C@H]2[C@H](O)[C@@H](O)[C@H](O)[C@@H](CO)O2)cc3)cc1	C22H22O10	446.404	3'-Hydroxy-4'-methoxyisoflavone-7-O-beta-D-glucoside	5318267	20633-67-4	-6.863	-7.27306	-7.5	0.617285	0.4111	97.99	5	10	0	4	10.05	-0.93	-1.82	0.00
midnightblue	MOL000419	O([C@@H]1[C@@H](O)[C@H](O)CO[C@H]1O[C@@H]1C(C)(C)[C@@H]2[C@@H](O[C@H]3[C@H](O)[C@@H](O)[C@H](O)CO3)C[C@H]3[C@@]4(C)[C@@](C)([C@H]([C@@H](O)C4)[C@]4(C)O[C@H](C(O)(C)C)CC4)CC[C@]43[C@@]2(C4)CC1)[C@@H]1[C@H](O)[C@H](O)[C@@H](O)[C@H](C)O1	C46H76O17	901.085	astrasieversianin XV	0	0	-10.131	-8.48345	-7.6	0.722818	-0.6959	50.19	10	17	6	1	11.19	-2.72	-4.03	0.00
blue	MOL000420	O=C[C@H](O)[C@@H](O)[C@H](O)CO	C5H10O5	150.13	XLS	644160	58-86-6	-5.526	-4.58391	-4.4	0.4872	-2.1732	107.22	4	5	12	1	51.08	-1.27	-3.58	0.00	11.37
purple	MOL000421	O=C(O)c1cnccc1	C6H5NO2	123.109	nicotinic acid	938	123574-58-3	-4.474	-4.28695	-4.5	0.466781	0.2838	175.37	1	3	12	5	47.65	0.34	0.21	0.00	11.98
turquoise	MOL000422	O=C1C(O)=C(c2ccc(O)cc2)Oc2c1c(O)cc(O)c2	C15H10O6	286.236	kaempferol	5280863	520-18-3	-8.066	-6.30356	-7.8	0.630003	1.7712	90.15	4	6	0	0	41.88	0.26	-0.55	0.00	14.74
brown	MOL000423	O(C)c1cc(O)c2C(=O)C(O[C@H]3[C@H](O)[C@@H](O)[C@H](O)[C@@H](CO)O3)=C(c3ccc(O)cc3)Oc2c1	C22H22O11	462.403	rhamnocitrin-3-O-glucoside	14704550	41545-37-3	-8.465	-7.93595	-8.5	0.688245	-0.0687	287.14	6	11	0	9	2.87	-1.34	-1.97	0.00
blue	MOL000424	O[C@H]1[C@@H](O)[C@H](O)O[C@@H](C)[C@@H]1O	C6H12O5	164.156	RAM	439710	10030-85-0	-5.267	-5.03068	-5.3	0.504605	-1.6252	207.99	4	5	0	6	50.50	-1.21	-3.21	0.00	11.27
midnightblue	MOL000425	O(C(C)(C)[C@H]1O[C@@](C)([C@H]2[C@H](O)C[C@]3(C)[C@]2(C)CC[C@]24[C@@H]3C[C@@H](O)[C@@H]3C(C)(C)[C@H](O[C@H]5[C@H](O[C@H]6[C@H](O)[C@H](O)[C@@H](O)[C@H](C)O6)[C@@H](O)[C@H](O)CO5)CC[C@]23C4)CC1)[C@H]1[C@H](O)[C@@H](O)[C@H](O)[C@@H](CO)O1	C47H78O18	931.111	asernestioside A	0	123914-38-5	-7.843	-8.77884	-8.1	0.684458	-1.2066	293.21	11	18	0	11	11.07	-3.03	-4.31	0.00
midnightblue	MOL000426	O([C@@H]1[C@@H](O)[C@H](O)CO[C@H]1O[C@H]1C(C)(C)[C@H]2[C@H](O)C[C@@H]3[C@@]4(C)[C@@](C)([C@H]([C@H](O)C4)[C@]4(C)O[C@H](C(O)(C)C)CC4)CC[C@]43[C@@]2(C4)CC1)[C@H]1[C@H](O)[C@H](O)[C@@H](O)[C@H](C)O1	C41H68O13	768.971	asernestioside A_qt	0	123914-38-5	-7.04	-8.56641	-8.2	0.664756	0.5403	214.06	8	13	0	8	24.55	-1.95	-2.98	0.00
midnightblue	MOL000427	O=C(O[C@@H]1[C@@H](O[C@H]2[C@H](O)[C@H](O)[C@@H](O)[C@H](C)O2)[C@H](O[C@H]2C(C)(C)[C@H]3[C@H](O)C[C@@H]4[C@@]5(C)[C@@](C)([C@H]([C@H](O)C5)[C@]5(C)O[C@H](C(O[C@H]6[C@H](O)[C@@H](O)[C@H](O)[C@@H](CO)O6)(C)C)CC5)CC[C@]54[C@@]3(C5)CC2)OC[C@H]1O)C	C49H80O19	973.148	asernestioside B	0	0	-8.489	-10.6707	-7.1	0.727791	-0.8275	106.41	10	19	0	3	12.54	-2.86	-4.41	0.00
midnightblue	MOL000428	O=C(O[C@@H]1[C@@H](O[C@H]2[C@H](O)[C@H](O)[C@@H](O)[C@H](C)O2)[C@H](O[C@H]2C(C)(C)[C@H]3[C@H](O)C[C@@H]4[C@@]5(C)[C@@](C)([C@H]([C@H](O)C5)[C@]5(C)O[C@H](C(O)(C)C)CC5)CC[C@]54[C@@]3(C5)CC2)OC[C@H]1O)C	C43H70O14	811.008	asernestioside B_qt	0	123914-39-6	-7.007	-9.07892	-7.9	0.669765	0.9194	40.13	7	14	0	2	14.03	-1.81	-2.98	0.00
black	MOL000429	O=C(O)[C@@H](N)CC(=O)N	C4H8N2O3	132.118	Crystal VI	6267	32640-57-6	-3.534	-4.81562	-4.6	0.462658	-1.8473	26.3	5	5	6	0	83.96	-0.88	-1.15	0.00	11.59
black	MOL000430	O=C([O-])[C-H][N+](C)(C)C	C5H11NO2	117.146	betaine	0	107-43-7	-2.735	-4.41677	-3.6	0.43032	-1.5362	37.3	0	2	0	13	40.92	-0.77	-1.31	0.08	10.78
pink	MOL000431	O=C1Oc2c(cccc2)C=C1	C9H6O2	146.143	coumarin	323	91-64-5	-3.433	-4.48062	-5.1	0.464016	1.8998	208.99	0	2	12	10	29.17	1.20	1.30	0.00
green	MOL000432	O=C(O)CCCCCCC/C=C\C/C=C\C/C=C\CC	C18H30O2	278.43	linolenic acid	5280934	463-40-1	-4.791	-6.45875	-5.2	0.52043	5.9462	246.43	1	2	0	13	45.01	1.21	0.84	0.00	5.54
lightyellow	MOL000433	O=C(O)[C@@H](NC(=O)c1ccc(NCc2nc3C(=O)NC(N)=Nc3nc2)cc1)CCC(=O)O	C19H19N7O6	441.397	Folic Acid	135398658	59-30-3	-6.583	-7.83087	-8.3	0.641304	0.0382	167.28	7	13	0	10	68.96	-1.50	-2.59	0.00	24.81
midnightblue	MOL000434	O=C(O[C@@H]1[C@@H](OC(=O)C)[C@H](OC(=O)C)CO[C@H]1O[C@@H]1C(C)(C)[C@H]2[C@@H](O[C@H]3[C@H](O)[C@@H](O)[C@H](O)[C@@H](CO)O3)C[C@@H]3[C@@]4(C)[C@@](C)([C@H]([C@@H](O)C4)[C@]4(C)O[C@H](C(O)(C)C)CC4)CC[C@]43[C@@]2(C4)CC1)C	C47H74O17	911.08	acetylastragaloside I	0	84687-47-8	-8.448	-9.43618	-7	0.691053	0.7894	77.76	6	17	12	3	43.54	-2.18	-3.23	0.00	16.02
midnightblue	MOL000435	O=C(O[C@@H]1[C@@H](OC(=O)C)[C@H](OC(=O)C)CO[C@H]1O[C@@H]1C(C)(C)[C@@H]2[C@@H](O)C[C@@H]3[C@@]4(C)[C@@](C)([C@H]([C@@H](O)C4)[C@]4(C)O[C@H](C(O)(C)C)CC4)CC[C@]43[C@@]2(C4)CC1)C	C41H64O12	748.94	acetylastragaloside I_qt	0	84687-47-8	-5.108	-8.94584	-8.3	0.640626	2.5363	206.6	3	12	12	4	30.75	-1.07	-2.10	0.00	12.94
salmon	MOL000436	O=C(/C=C\c1ccc(O)cc1)c1c(O)cc(O)cc1	C15H12O4	256.253	(Z)-1-(2,4-dihydroxyphenyl)-3-(4-hydroxyphenyl)prop-2-en-1-one	6603886	961-29-5	-5.84	-6.22381	-6.5	0.55721	2.8998	68.15	3	4	12	3	87.51	0.20	-0.48	0.00	20.28
brown	MOL000437	O([C@H]1[C@H](O)[C@@H](O)[C@H](O)[C@@H](CO)O1)C1=C(c2cc(O)c(O)cc2)Oc2c(c(O)cc(O)c2)C1=O	C21H20O12	464.376	Hirsutrin	5280804	21637-25-2	-8.864	-7.67418	-8.9	0.70157	-0.5871	226.45	8	12	12	9	1.86	-1.66	-2.31	0.00
salmon	MOL000438	O(C)c1c(O)c([C@@H]2COc3c(ccc(O)c3)C2)ccc1OC	C17H18O5	302.322	(3R)-3-(2-hydroxy-3,4-dimethoxyphenyl)chroman-7-ol	10380176	64474-51-7	-6.967	-6.46153	-6.7	0.586954	3.1284	147.3	2	5	12	6	67.67	0.96	0.34	0.00	2.90
brown	MOL000439	O(C)c1c(O[C@H]2[C@H](O)[C@@H](O)[C@H](O)[C@@H](CO)O2)c([C@@H]2COc3c(ccc(O[C@H]4[C@H](O)[C@@H](O)[C@H](O)[C@@H](CO)O4)c3)C2)ccc1OC	C29H38O15	626.603	isomucronulatol-7,2'-di-O-glucosiole	15689653	0	-7.641	-8.61202	-7.8	0.669454	-0.6804	17.07	8	15	0	1	49.28	-2.22	-3.36	0.00	0.93
brown	MOL000440	O(C)c1c(O[C@H]2[C@H](O)[C@@H](O)[C@H](O)[C@@H](CO)O2)c([C@@H]2COc3c(ccc(O)c3)C2)ccc1OC	C23H28O10	464.462	isomucronulatol-7,2'-di-O-glucosiole_qt	0	0	-6.931	-7.58327	-7.5	0.625161	1.224	81.29	5	10	16	2	23.42	-0.66	-1.48	0.00
magenta	MOL000441	O=C1C(C)(C)[C@H]2[C@@](C)([C@@H]3[C@](C)([C@@]4(C)[C@@H]([C@H]5[C@H](C(=C)C)CC[C@]5(C)CC4)CC3)CC2)CC1	C30H48O	424.702	LUPENONE	92158	1617-70-5	-2.891	-6.74237	-7.2	0.535219	7.3637	86.99	0	1	12	5	11.66	1.48	1.31	0.00
turquoise	MOL000442	O(C)c1cc(O)c2c(oc3-c4c(O)cc(OC)cc4OCc23)c1	C17H14O6	314.289	1,7-Dihydroxy-3,9-dimethoxy pterocarpene	5316760	0	-6.256	-6.2344	-7.1	0.576869	3.1129	37.3	2	6	0	1	39.05	0.89	-0.04	0.00	7.95
turquoise	MOL000445	O=C1C(c2ccc(O)cc2)=COc2c(C/C=C(\C)/C)c(O)c(C/C=C(\C)/C)c(O)c12	C25H26O5	406.471	8-Prenylwighteone	480783	51225-28-6	-7.867	-7.55654	-8.1	0.657305	5.7777	20.23	3	5	0	5	23.22	0.93	-.00	0.33
black	MOL000447	O=C(O)[C@H]1[N+](C)([C-H2])CCC1	C7H14NO2	144.192	stachydrine	1	471-87-4	-1.981	-4.8296	-4.7	0.443994	-0.9778	20.23	1	2	0	5	0.27	0.74	0.89	0.12
magenta	MOL000449	O[C@@H]1CC=2[C@@](C)([C@@H]3[C@H]([C@H]4[C@@](C)([C@@H]([C@@H](/C=C/[C@H](C(C)C)CC)C)CC4)CC3)CC=2)CC1	C29H48O	412.691	Stigmasterol	5280794	83-48-7	-3.022	-7.16697	-6.8	0.537437	7.6395	20.23	1	1	0	5	43.83	1.44	1.00	0.22	5.57
magenta	MOL000458	OC1=CC[C@]2(C)[C@@H]3[C@H]([C@H]4[C@@](C)([C@@H]([C@@H](CC[C@H](C(C)C)C)C)CC4)CC3)CC[C@@H]2C1	C28H48O	400.68	campesterol	99565629	474-62-4	-4.601	-7.25314	-6.8	0.562349	7.9721	20.23	1	1	0	0	5.57	1.60	1.41	0.22
black	MOL000459	O[C@@H](C=C)CCCCC	C8H16O	128.212	CHEBI:39932	6992244	3391-86-4	-2.971	-4.66869	-3.7	0.438868	2.5286	64.99	1	1	12	3	32.79	1.12	1.23	0.00	5.71
magenta	MOL000463	O[C@@H]1[C@H](C)[C@]2(C)[C@H]([C@@]3(C)[C@@H]([C@]4(C)[C@](C)([C@H]5[C@@](C)(CC4)CCC(C)(C)C5)CC3)CC2)CC1	C30H52O	428.733	16844-71-6	119242	16844-71-6	-2.678	-6.42975	-7.8	0.539069	7.4862	94.83	1	1	12	1	27.34	1.45	1.28	0.00
salmon	MOL000467	O(C)c1c(O)cc2OC=C(c3ccc(OC)cc3)C(=O)c2c1	C17H14O5	298.29	Castanin	5281704	550-79-8	-5.594	-6.15048	-6.8	0.557325	2.5665	94.83	1	5	12	0	23.54	0.77	-0.10	0.00
yellow	MOL000471	O=C1c2c(O)cc(CO)cc2C(=O)c2c1c(O)ccc2	C15H10O5	270.237	aloe-emodin	10207	481-72-1	-6.567	-5.8971	-6.9	0.57256	1.6691	20.23	3	5	0	1	83.38	-0.12	-1.07	0.00	31.49
yellow	MOL000472	O=C1c2c(O)cc(O)cc2C(=O)c2c1c(O)cc(C)c2	C15H10O5	270.237	emodin	3220	518-82-1	-7.357	-6.18139	-7.1	0.597641	2.4924	12.53	3	5	0	0	24.40	0.22	-0.66	0.00
black	MOL000473	O[C@@H]1C(C)=CC[C@@H](C(=C)C)C1	C10H16O	152.233	(-)-trans-Carveol	94221	2102-58-1	-4.64	-4.95215	-4.5	0.479959	2.4008	9.23	1	1	6	2	45.28	1.18	1.41	0.00	11.83
black	MOL000474	C=C1[C@@H]2[C@H](C(C)(C)C2)CC[C@@]2(C)O[C@@H]2CC1	C15H24O	220.35	(-)-Epoxycaryophyllene	1742210	1139-30-6	-3.275	-5.08311	-5.3	0.474891	3.5192	83.83	0	1	12	1	35.94	1.57	1.83	0.00	6.09
pink	MOL000475	O(C)c1ccc(/C=C/C)cc1	C10H12O	148.202	anethole	637563	104-46-1	-3.579	-5.03668	-4.5	0.465341	2.7676	17.07	0	1	0	0	32.49	1.75	1.81	0.00	1.68
yellow	MOL000476	O(C)c1cc(O)c2C(=O)c3c(O)cc(C)cc3C(=O)c2c1	C16H12O5	284.263	Physcion	10639	521-61-9	-6.174	-5.86763	-7.2	0.570669	2.7434	0	2	5	0	7	22.29	0.52	-0.40	0.00
purple	MOL000478	O=C1C(C)=CC=CC(C)(C)C1	C10H14O	150.218	Eucarvone	136330	503-93-5	-3.774	-4.90783	-4.7	0.469208	2.0672	166.14	0	1	12	4	53.14	1.35	1.65	0.00	11.45
black	MOL000479	C(C=C)(=C)CC/C=C(/CC/C=C(\C)/C)\C	C15H24	204.351	Farnesene	5281517	18452-58-9	-2.912	-5.92834	-5.1	0.481243	5.5146	86.99	0	0	12	1	17.42	1.95	2.21	0.00
brown	MOL000480	O([C@H]1[C@H](O)[C@@H](O)[C@H](O)[C@@H](CO)O1)c1cc(O)c2C(=O)C(c3ccc(O)cc3)=COc2c1	C21H20O10	432.377	genistin	5281377	529-59-9	-8.076	-7.40175	-7.8	0.652029	0.1601	78.79	6	10	12	7	13.35	-1.06	-2.10	0.00
salmon	MOL000481	O=C1C(c2ccc(O)cc2)=COc2c1c(O)cc(O)c2	C15H10O5	270.237	genistein	5280961	446-72-0	-7.803	-5.99813	-7.5	0.612091	2.0645	0	3	5	0	0	17.93	0.43	-0.40	0.00
greenyellow	MOL000483	O=C(NCCc1ccc(O)cc1)/C=C\c1cc(OC)c(O)cc1	C18H19NO4	313.348	(Z)-3-(4-hydroxy-3-methoxy-phenyl)-N-[2-(4-hydroxyphenyl)ethyl]acrylamide	6440659	80510-09-4	-7.975	-6.60347	-7	0.61692	2.8594	75.99	3	5	12	2	118.35	0.51	-0.27	0.00	4.26
black	MOL000485	CC1(C)[C@H]2C(C)=CC[C@@H]1C2	C10H16	136.234	TMH	82227	7785-70-8	-3.882	-5.08396	-4.1	0.464376	2.8728	0	0	0	0	1	46.25	1.82	2.18	0.00	11.42
salmon	MOL000486	O(C)c1cc(O)c2C(=O)C(c3ccc(O)cc3)=COc2c1	C16H12O5	284.263	Prunetin	5281804	552-59-0	-7.373	-6.34737	-7.3	0.605189	2.3155	110.38	2	5	6	2	5.41	0.65	-0.25	0.00
blue	MOL000489	C(C)(C)[C@H]1[C@H]2[C@H](C(=C)CC1)CCC(C)=C2	C15H24	204.351	(1S,4aR,8aR)-1-isopropyl-7-methyl-4-methylene-2,3,4a,5,6,8a-hexahydro-1H-naphthalene	6432404	1460-97-5	-4.459	-5.7334	-5.9	0.514007	4.7989	110.38	0	0	12	1	19.80	1.86	2.03	0.00
turquoise	MOL000490	O(C)c1c(O)c(O)cc(C2=C(O)C=C3C(O)=CC(O)=C[C-]3[O+H]2)c1	C16H13O7	317.27	petunidin	1	1429-30-7	0	-6.34719	-7.6	0.577139	0.6625	66.76	5	7	12	6	30.05	0.16	-0.64	0.00	1.21
salmon	MOL000492	O[C@@H]1[C@@H](c2cc(O)c(O)cc2)Oc2c(c(O)cc(O)c2)C1	C15H14O6	290.268	(+)-catechin	9064	154-23-4	-6.262	-6.12887	-7.1	0.575023	1.9202	58.92	5	6	12	2	54.83	-0.03	-0.73	0.00	0.61
salmon	MOL000497	O=C(/C=C/c1c(OC)cc(O)c(C(C=C)(C)C)c1)c1ccc(O)cc1	C21H22O4	338.397	licochalcone a	5318998	58749-22-7	-5.146	-6.76705	-7.2	0.569479	4.6167	17.07	2	4	0	0	40.79	0.82	-0.21	0.00	16.20
salmon	MOL000500	O(C)c1cc(O)c([C@H]2COc3c(ccc(O)c3)C2)cc1	C16H16O4	272.296	Vestitol	177149	20879-05-4	-5.616	-5.80129	-7	0.55535	3.1448	57.53	2	4	0	1	74.66	0.86	0.30	0.00	3.00
magenta	MOL000508	O=C1[C@H](C)[C@]2(C)[C@H]([C@@]3(C)[C@@H]([C@]4(C)[C@](C)([C@H]5[C@@](C)(CC4)CCC(C)(C)C5)CC3)CC2)CC1	C30H50O	426.717	Friedelin	91472	559-74-0	-2.846	-6.45853	-7.8	0.541832	7.3035	97.99	0	1	6	1	29.16	1.43	1.38	0.00
magenta	MOL000511	O=C(O)[C@@]12[C@@H]([C@@H](C)[C@H](C)CC1)C=1[C@](C)([C@@]3(C)[C@@H]([C@]4(C)[C@H](C(C)(C)[C@@H](O)CC4)CC3)CC=1)CC2	C30H48O3	456.7	ursolic acid	64945	77-52-1	0	-6.72793	-7.4	0.573511	6.4675	0	2	3	0	26	16.77	0.67	0.07	0.26
purple	MOL000513	O=C(O)c1cc(O)c(O)c(O)c1	C7H6O5	170.12	3,4,5-trihydroxybenzoic acid	370	149-91-7	-5.906	-4.41947	-5.6	0.511148	0.6322	74.6	4	5	6	2	31.69	-0.09	-0.54	0.41	11.78
green	MOL000514	C(CCCCCCCCCCCCCC)CCCCCCCCCCCCCC	C29H60	408.787	Nonacosane	12409	630-03-5	-3.202	-7.83794	-4.5	0.513548	13.6014	153.37	0	0	12	10	8.12	1.92	1.54	0.16
yellow	MOL000519	O=C1C(O)=C([C@H](CO)C)C(=O)c2c1c1c(C(C)(C)CCC1)cc2	C19H22O4	314.376	coniferin	389888	109664-02-0	-3.885	-6.83905	-7.3	0.553145	3.1621	74.22	2	4	12	7	31.11	0.42	-0.18	0.27	28.10
lightgreen	MOL000522	O(C)c1c(OC)ccc(C[C@@H]2[C@@H](Cc3cc(OC)c(O[C@H]4[C@H](O)[C@@H](O)[C@H](O)[C@@H](CO)O4)cc3)C(=O)OC2)c1	C27H34O11	534.552	arctiin	100528	20362-31-6	-7.946	-8.76315	-7.5	0.673259	1.8141	86.99	4	11	12	1	34.45	-0.73	-1.50	0.24	1.41
lightgreen	MOL000523	O(C)c1c(OC)ccc(C[C@@H]2[C@@H](Cc3cc(OC)c(O)cc3)C(=O)OC2)c1	C21H24O6	372.412	arctigenin	64981	7770-78-7	-6.013	-7.73037	-7.3	0.60659	3.7185	164.37	1	6	12	9	8.05	0.67	0.04	0.25
yellow	MOL000525	O=C1c2c(O)cc(O)c(O)c2OC(c2ccccc2)=C1	C15H10O5	270.237	Norwogonin	5281674	4443-09-8	-6.408	-5.84833	-7.1	0.572668	2.3343	85.22	3	5	12	6	39.40	0.60	-0.17	0.39	16.93
lightgreen	MOL000536	O(C)c1c(O[C@H]2[C@H](O)[C@@H](O)[C@H](O)[C@@H](CO)O2)ccc(C[C@@H]2[C@@H](Cc3cc(OC)c(O)cc3)COC2=O)c1	C26H32O11	520.526	Matairesinoside	486612	23202-85-9	-7.388	-7.99285	-7.7	0.647714	1.5631	38.69	5	11	0	0	24.88	-0.93	-1.90	0.26
lightgreen	MOL000537	O(C)c1c(O)ccc(C[C@@H]2[C@@H](Cc3cc(OC)c(O)cc3)COC2=O)c1	C20H22O6	358.385	MAX	119205	580-72-3	-6.81	-6.62647	-7.4	0.601171	3.4675	121.38	2	6	0	5	4.50	0.51	-0.23	0.29
magenta	MOL000546	O[C@@H]1CC=2[C@@](C)([C@@H]3[C@H]([C@H]4[C@@](C)([C@H]5[C@H](C)[C@@]6(O[C@H]5C4)OC[C@H](C)CC6)CC3)CC=2)CC1	C27H42O3	414.621	diosgenin	99474	512-04-9	-3.262	-6.61841	-8.2	0.559455	4.634	77.76	1	3	0	2	80.88	0.82	0.27	0.19	4.14
blue	MOL000550	O[C@@H]([C@@H](O)[C@H](O)CO)[C@@H](O)CO	C6H14O6	182.172	meso-galactitol	11850	18089-21-9	-4.414	-4.91015	-5.1	0.485415	-2.9402	94.45	6	6	12	4	10.69	-1.84	-4.33	0.17
magenta	MOL000551	O=C(O)[C@]12[C@H](C=3[C@](C)([C@@]4(C)[C@@H]([C@]5(C)[C@H]([C@@](CO)(C)[C@@H](O)CC5)CC4)CC=3)CC1)CC(C)(C)CC2	C30H48O4	472.7	Hederagenol	73299	465-99-6	-2.151	-6.66241	-6.5	0.510243	5.3312	243.9	3	4	12	7	22.42	0.10	-0.51	0.23
yellow	MOL000552	O(C)c1c(OC)c(O)c2C(=O)C=C(c3c(O)cccc3)Oc2c1OC	C18H16O7	344.315	5,2'-Dihydroxy-6,7,8-trimethoxyflavone	159029	86926-52-5	-5.61	-6.66745	-6.7	0.565455	2.5525	156.91	2	7	6	4	31.71	0.93	-.00	0.22	16.47
grey60	MOL000554	O=C(OC[C@@H]1[C@H](O)[C@@H](O)[C@@H](O)[C@@H](Oc2c(O)c(O)cc(C(=O)O)c2)O1)c1cc(O)c(O)c(O)c1	C20H20O14	484.364	gallic acid-3-O-(6'-O-galloyl)-glucoside	0	0	-11.789	-7.59371	-8	0.761327	-0.031	285.75	9	14	12	6	30.25	-1.96	-2.76	0.36	2.48
red	MOL000557	O=C(O)c1cc(O[C@H]2[C@H](O)[C@@H](O)[C@H](O)[C@@H](CO)O2)c(O)cc1	C13H16O9	316.261	Protocatechuic acid-3-glucoside	11972438	0	-9.321	-6.59116	-7.3	0.6548	-1.0048	186.37	6	9	12	4	11.51	-1.41	-2.05	0.33
brown	MOL000558	O([C@@H]1[C@H](O)[C@H](O)[C@@H](O)[C@@H](CO)O1)c1cc(O)c2C(=O)C(O[C@H]3[C@H](O)[C@H](O)[C@@H](O)[C@H](O)O3)=C(c3cc(O)c(O)cc3)Oc2c1	C26H28O17	612.49	quercetin-3-L-arabinon-7-D-glucoside	480783	51225-28-6	-10.929	-9.29579	-7.8	0.769783	-2.3205	164.75	11	17	12	4	5.82	-2.69	-3.74	0.31
brown	MOL000561	O([C@H]1[C@H](O)[C@@H](O)[C@H](O)[C@@H](CO)O1)C1=C(c2ccc(O)cc2)Oc2c(c(O)cc(O)c2)C1=O	C21H20O11	448.377	Astragalin	5282102	480-10-4	-7.453	-7.96556	-8.5	0.666461	-0.3197	119.61	7	11	6	3	14.03	-1.34	-1.97	0.34
turquoise	MOL000569	O=C(Oc1c(O)c(O)cc(C(=O)O)c1)c1cc(O)c(O)c(O)c1	C14H10O9	322.224	digallate	341	536-08-3	-7.703	-6.23632	-8	0.625165	1.5294	40.46	6	9	6	0	61.85	-0.76	-1.52	0.43	5.29
red	MOL000578	O([C@H]1[C@@H](O)[C@H](O)[C@H](O)[C@H](CO)O1)c1ccc(O)cc1	C12H16O7	272.251	arbutin	40467854	497-76-7	-7.51	-5.89997	-6.4	0.581958	-0.6092	26.3	5	7	0	6	6.82	-0.93	-1.25	0.29
purple	MOL000579	Oc1ccc(O)cc1	C6H6O2	110.111	hydroquinone	785	57534-13-1	-4.712	-4.06804	-4.3	0.464118	1.2952	20.23	2	2	0	26	29.26	0.89	0.75	0.43
black	MOL000597	O=C(OC/C=C(\CC/C=C(\C)/C)/C)C	C12H20O2	196.286	Neryl acetate	1549025	141-12-8	-4.036	-5.74618	-5.1	0.493895	3.3132	9.23	0	2	6	2	57.47	1.25	1.40	0.27	7.92
green	MOL000598	OCCCCCCCCCCCCCCCCCCCCCCCCCCCC	C28H58O	410.76	Octacosanol	68406	557-61-9	-3.389	-7.83997	-4.1	0.510043	11.9195	0	1	1	6	1	10.70	1.48	0.68	0.16
purple	MOL000601	O(C)c1c(C(C)C)ccc(C)c1	C11H16O	164.244	O-Methylthymol	14104	1076-56-8	-3.838	-5.17115	-4.8	0.476111	3.494	20.23	0	1	0	1	47.65	1.75	1.87	0.28	11.49
purple	MOL000607	C(=C)(C)c1ccc(C)cc1	C10H12	132.202	Dehydro-p-cymene	62385	1195-32-0	-3.595	-4.70634	-4.4	0.458633	3.3143	17.07	0	0	0	1	11.63	1.88	1.93	0.44
black	MOL000608	O[C@]1(C(C)C)CC=C(C)CC1	C10H18O	154.249	()-Terpinen-4-ol	2724161	2438-10-0	-4.62	-4.9106	-4.7	0.482129	2.5501	0	1	1	0	10	81.41	1.36	1.66	0.25	10.81
black	MOL000609	O=CC=1[C@@H]2C(C)(C)[C@@H](C2)CC=1	C10H14O	150.218	(1R,5S)-7,7-dimethyl-4-bicyclo[3.1.1]hept-3-enecarboxaldehyde	1201528	564-94-3	-3.548	-4.6544	-4.7	0.46186	2.0384	0	0	1	0	1	40.64	1.34	1.67	0.28	11.44
green	MOL000610	C(CCCCCC)CCCCCC	C13H28	184.361	TRD	12388	629-50-5	-1.41	-6.10922	-3.4	0.43985	6.3022	0	0	0	0	0	17.89	1.78	1.96	0.19
blue	MOL000611	C(C)(C)[C@H]1[C@H]2[C@](C)([C@H]3[C@@H]2C(=C)CC3)CC1	C15H24	204.351	beta-Bourbonene	62566	13833-27-7	-3.485	-5.14563	-5.1	0.475514	4.2229	0	0	0	0	0	16.98	1.82	2.11	0.27
black	MOL000612	C[C@H]1[C@]23[C@H](C(C)(C)[C@H](C(C)=CC2)C3)CC1	C15H24	204.351	(-)-alpha-cedrene	6431015	69-61-4	-2.731	-4.98217	-5	0.460854	4.1234	0	0	0	0	1	55.56	1.81	2.16	0.24	4.82
black	MOL000613	C(\C)(/C)=C\1/C/C=C(/C)\CC/C=C(/C)\CC/1	C15H24	204.351	8-isopropylidene-1,5-dimethylcyclodeca-1,5-diene	6370843	15423-57-1	-3.382	-4.87207	-5.3	0.472912	5.47	99.38	0	0	0	8	18.56	1.86	1.99	0.28
blue	MOL000615	C(C)(C)[C@H]1[C@H]2C(=C(C)CC1)CCC(C)=C2	C15H24	204.351	delta-amorphene	441005	483-76-1	-4.629	-5.9399	-5.2	0.50819	4.9396	69.56	0	0	12	6	17.95	1.85	1.99	0.24
midnightblue	MOL000628	O([C@H]1[C@H](O)[C@@H](O)[C@H](O)[C@@H](CO)O1)[C@H]1CC=2[C@@](C)([C@@H]3[C@H]([C@@H]4[C@@](C)([C@@H]([C@H](/C=C/[C@@H](C(C)C)CC)C)CC4)CC3)CC=2)CC1	C35H58O6	574.831	darutoside	0	19716-26-8	-5.065	-8.49391	-7.4	0.609363	5.8926	46.53	4	6	6	2	21.32	-0.26	-0.96	0.22
greenyellow	MOL000631	O=C(NCCc1ccc(O)cc1)/C=C\c1ccc(O)cc1	C17H17NO3	283.322	coumaroyltyramine	13939145	20375-37-5	-5.193	-6.16192	-6.9	0.552643	2.8758	134.91	3	4	0	4	112.90	0.60	-0.22	0.41	5.63
purple	MOL000635	O=Cc1cc(OC)c(O)cc1	C8H8O3	152.147	vanillin	1183	121-33-5	-4.279	-4.31875	-5	0.47229	1.3056	55.76	1	3	0	1	52.00	0.68	0.41	0.33	11.79
red	MOL000646	O([C@H]1[C@H](O)[C@@H](O)[C@H](O)[C@@H](CO)O1)[C@H]1[C@H](C=C)C=2C(C(=O)OCC=2)=CO1	C16H20O9	356.325	Gentiopicrin	88708	20831-76-9	-5.238	-7.37199	-6.8	0.575238	-1.7086	134.91	4	9	0	4	22.98	-1.07	-1.60	0.27
purple	MOL000647	O=C1OCC=C2[C@@H](C=C)[C@H](O)OC=C12	C10H10O4	194.184	scabrans G5_qt	0	20831-76-9	-4.197	-4.82626	-5.5	0.487508	0.0383	55.76	1	4	0	1	66.67	0.25	-0.17	0.33	4.61
red	MOL000650	O([C@H]1[C@H](O)[C@@H](O)[C@H](O)[C@@H](CO)O1)[C@H]1[C@H](C=C)[C@@H]2C(C(=O)OCC2)=CO1	C16H22O9	358.34	1H,3H-Pyrano(3,4-c)pyran-1-one, 5-ethenyl-6-(beta-D-glucopyranosyloxy)-4,4a,5,6-tetrahydro-, (4aS-(4aalpha,5beta,6alpha))-	0	14215-86-2	-5.167	-6.73173	-7	0.565069	-1.5936	26.3	4	9	0	27	4.96	-1.08	-1.43	0.26
blue	MOL000651	O=C1OCC[C@H]2[C@@H](C=C)[C@H](O)OC=C12	C10H12O4	196.2	Sweroside aglycone	203797	15215-11-9	-3.232	-5.2279	-5.6	0.481894	0.1533	166.14	1	4	0	4	68.68	0.15	-0.03	0.30	4.68
green	MOL000654	O=C(OC)CCCCCCCCCCCCCCCCCCCCCCCCCCC	C29H58O2	438.77	Methyl montanate	41518	55682-92-3	-4.557	-7.88544	-4.1	0.528429	12.093	86.99	0	2	0	1	13.20	1.51	0.99	0.14
red	MOL000655	O=C(O)C=1[C@@H]2[C@@H]([C@@H](C)[C@@H](O)C2)[C@H](O[C@H]2[C@H](O)[C@@H](O)[C@H](O)[C@@H](CO)O2)OC=1	C16H24O10	376.356	Loganic acid	89640	22255-40-9	-7.526	-7.00901	-6.3	0.601569	-2.3316	37.3	6	10	0	25	4.92	-1.81	-2.51	0.26
blue	MOL000656	O=C(O)C=1[C@@H]2[C@@H]([C@@H](C)[C@@H](O)C2)[C@H](O)OC=1	C10H14O5	214.215	loganic acid_qt	25026155	22255-40-9	-5.443	-5.08761	-5.8	0.517267	-0.5847	37.3	3	5	0	22	114.65	-0.59	-1.05	0.26	14.08
green	MOL000658	O=C(O)CCCCCCCCCCCCCCCCCCCCCCCCCC	C27H54O2	410.716	Carboceric acid	23524	68439-87-2	-4.879	-7.70743	-4.7	0.539026	11.3858	17.07	1	2	0	4	13.96	1.25	0.75	0.17
green	MOL000663	O=C(O)CCCCCCCCCCCCCCCCCCCCCCC	C24H48O2	368.637	lignoceric acid	11197	557-59-5	-4.41	-7.95578	-4.4	0.532269	10.0172	20.23	1	2	0	4	14.90	1.24	1.01	0.17
black	MOL000666	O=CCCCCC	C6H12O	100.159	hexanal	6184	66-25-1	-2.373	-4.52735	-3.4	0.424538	1.853	13.14	0	1	5	4	55.71	1.25	1.52	0.23	10.96
black	MOL000667	OCCCCCC	C6H14O	102.175	1-hexanol	8103	25917-35-5	-2.837	-4.68242	-3.5	0.434429	1.8831	17.07	1	1	0	0	22.04	1.08	1.21	0.19
black	MOL000668	C(CCc1occc1)CC	C9H14O	138.207	PENTYLFURAN	19602	64079-01-2	-3.06	-4.96919	-4.1	0.450845	3.1148	20.23	0	1	0	1	54.59	1.72	1.94	0.10	-1.96
black	MOL000669	O=C1[C@]2(C)C(C)(C)[C@H](C1)CC2	C10H16O	152.233	(S)-camphor	444294	76-22-2	-2.771	-4.8524	-4.4	0.449657	1.9358	0	0	1	0	0	21.68	1.28	1.74	0.28
black	MOL000671	O[C@@H]1[C@@H](C(C)C)CC[C@H](C)C1	C10H20O	156.265	()-Menthol	165675	89-78-1	-4.095	-4.86327	-4.2	0.465436	2.7794	26.3	1	1	0	9	59.33	1.27	1.42	0.22	11.03
black	MOL000673	CC1(C)[C@@H]2C[C@@]3(C(C)(C)CCC=C13)CC2	C15H24	204.351	58924_FLUKA	11127402	1135-66-6	-3.039	-4.81528	-5	0.46224	4.0778	37.3	0	0	0	15	46.32	1.80	2.09	0.24	14.37
black	MOL000674	O=C(OC/C=C(/CC/C=C(/CC/C=C(\C)/C)\C)\C)C	C17H28O2	264.403	Farnesol acetate	638500	29548-30-9	-4.086	-6.58564	-5.1	0.510202	5.1398	52.6	0	2	6	10	21.97	1.44	1.21	0.27
green	MOL000675	O=C(O)CCCCCCC/C=C\CCCCCCCC	C18H34O2	282.461	oleic acid	445639	112-80-1	-3.24	-6.82803	-4.8	0.497814	6.8354	0	1	2	6	1	33.13	1.17	0.78	0.20	4.99
purple	MOL000676	O=C(OCCCC)c1c(C(=O)OCCCC)cccc1	C16H22O4	278.343	DBP	3026	84-74-2	-3.529	-6.74518	-5.1	0.505157	4.1982	20.23	0	4	0	0	64.54	0.80	0.56	0.34	5.41
purple	MOL000677	C(C)(C)[C@@H]1c2c([C@H](C)CC1)ccc(C)c2	C15H22	202.335	(1R,4R)-4-isopropyl-1,6-dimethyltetralin	11298625	483-77-2	-4.194	-5.71507	-5.5	0.502524	5.041	20.23	0	0	0	1	17.47	1.86	1.98	0.29
black	MOL000695	O[C@@]12C(C)(C)[C@H]3C[C@@H]([C@@H](C)CC1)[C@]2(C)CC3	C15H26O	222.366	patchouli alcohol	10955174	5986-55-0	-3.642	-5.0315	-5.1	0.475858	3.4272	80.92	1	1	0	3	101.96	1.40	1.58	0.21	12.64
black	MOL000696	OC1(C)CCC(C(=C)C)CC1	C10H18O	154.249	β-terpineol	8748	138-87-4	-3.509	-4.70101	-4.4	0.457321	2.469	0	1	1	0	1	47.89	1.29	1.48	0.28	11.22
blue	MOL000697	O[C@@H]([C@@H](O)CO)CO	C4H10O4	122.12	MRY	222285	149-32-6	-3.959	-4.3972	-4.6	0.462207	-1.9188	0	4	4	6	1	59.62	-1.30	-3.32	0.21	11.25
black	MOL000698	C(C)(C)[C@@H]1C=CC(C)=CC1	C10H16	136.234	(R)-(-)-alpha-Phellandrene	442482	4221-98-1	-3.639	-4.91968	-4.7	0.467446	3.2542	20.23	0	0	0	4	27.51	1.86	2.17	0.30
purple	MOL000699	C(C)(C)c1cc(C)ccc1	C10H14	134.218	m-Cymol	10812	535-77-3	-3.829	-5.11673	-4.8	0.475069	3.5104	186.37	0	0	12	3	48.85	1.88	2.10	0.34	11.33
black	MOL000700	OC/C=C(\CC/C=C(\C)/C)/C	C10H18O	154.249	Nerol	643820	106-25-2	-4.388	-5.13977	-4.8	0.483885	2.9341	186.37	1	1	12	3	35.66	1.15	1.14	0.29	6.75
brown	MOL000701	O([C@H]1[C@H](O)[C@H](O)[C@@H](O)[C@H](C)O1)C1=C(c2cc(O)c(O)cc2)Oc2c(c(O)cc(O)c2)C1=O	C21H20O11	448.377	quercitrin	5280459	522-12-3	-8.19	-8.08106	-8.6	0.687505	0.3011	17.07	7	11	0	4	4.04	-1.04	-1.94	0.33
brown	MOL000702	O([C@H]1[C@H](O)[C@@H](O)[C@@H](O)CO1)C1=C(c2cc(O)c(O)cc2)Oc2c(c(O)cc(O)c2)C1=O	C20H18O11	434.35	Guajavarin	5481224	22255-13-6	-9.275	-7.76279	-8.9	0.713668	-0.0764	0	7	11	6	1	29.65	-1.34	-2.04	0.34
black	MOL000703	O=C(CCCCC)C	C7H14O	114.185	2-heptanone	8051	110-43-0	-2.709	-5.13342	-3.7	0.442974	1.7915	17.07	0	1	0	5	46.56	1.31	1.57	0.25	10.58
pink	MOL000704	C(=C)c1ccccc1	C8H8	104.149	styrene	7501	100-42-5	-3.504	-4.31362	-3.9	0.443597	2.3817	17.07	0	0	0	4	29.55	1.85	2.00	0.50
black	MOL000705	O=CCCCCCC	C7H14O	114.185	WLN: VH6	8130	111-71-7	-2.52	-4.63385	-3.6	0.430937	2.3092	17.07	0	1	6	1	19.59	1.29	1.49	0.23
black	MOL000707	O=C/C=C/CCCC	C7H12O	112.17	Heptenal	5283316	2463-63-0	-2.039	-4.75254	-3.8	0.429688	2.286	20.23	0	1	0	5	37.16	1.30	1.56	0.30	3.96
pink	MOL000708	O=Cc1ccccc1	C7H6O	106.122	WLN: VHR	240	100-52-7	-3.434	-4.26732	-4.1	0.444879	1.5894	17.07	0	1	0	6	32.63	1.32	1.66	0.44	12.07
black	MOL000709	O[C@H](C=C)CCCCC	C8H16O	128.212	(S)-Matsutake alcohol	2724898	3391-86-4	-3.055	-4.76382	-3.9	0.444452	2.5286	17.07	1	1	0	3	40.11	1.19	1.35	0.28	5.62
lightcyan	MOL000710	O=CCCCCCCC	C8H16O	128.212	OYA	454	124-13-0	-2.754	-4.90223	-3.6	0.438307	2.7654	0	0	1	6	1	19.07	1.30	1.52	0.23
pink	MOL000711	O=C/C=C/C=C/CC	C7H10O	110.154	2,4-Heptdienal	5283321	5910-85-0	-2.207	-4.27844	-3.9	0.425788	1.8414	17.07	0	1	0	4	19.14	1.29	1.54	0.38
purple	MOL000712	C(C)(C)c1c(C)cccc1	C10H14	134.218	o-Cymol	10703	1329-98-2	-3.821	-4.90502	-4.6	0.468257	3.5104	17.07	0	0	6	2	51.89	1.88	2.07	0.37	11.74
black	MOL000713	O=C(/C=C/CCCC)C	C8H14O	126.196	(E)-oct-3-en-2-one	5363229	1669-44-9	-2.152	-5.09531	-3.8	0.436691	2.2245	17.07	0	1	0	1	30.50	1.34	1.56	0.31	1.12
pink	MOL000714	O=CCc1ccccc1	C8H8O	120.149	Hyacinthin	998	122-78-1	-4.175	-4.54211	-4.1	0.459991	1.5166	17.07	0	1	0	6	38.65	1.31	1.58	0.43	-2.04
black	MOL000715	O=C1[C@H](C(C)C)CC[C@@H](C)C1	C10H18O	154.249	l-Menthone	26447	21060-23-1	-3.475	-5.1128	-4.6	0.466702	2.5967	17.07	0	1	0	1	57.90	1.35	1.70	0.24	10.57
black	MOL000716	O=C/C=C/CCCCCC	C9H16O	140.223	trans-2-nonenal	5283335	18829-56-6	-2.399	-5.12309	-3.8	0.440255	3.1984	46.53	0	1	6	2	19.18	1.37	1.59	0.27
black	MOL000717	O=C1[C@@H](C(C)C)CC[C@@H](C)C1	C10H18O	154.249	d-isomenthone	70962	18309-28-9	-3.78	-4.97963	-4.5	0.467304	2.5967	17.07	0	1	0	1	61.20	1.35	1.74	0.23	10.86
purple	MOL000719	O=C(OC)c1c(O)cccc1	C8H8O3	152.147	methyl salicylate	4133	119-36-8	-4.454	-4.59387	-4.9	0.477653	1.418	17.07	1	3	0	5	42.55	1.05	1.10	0.36	-2.17
black	MOL000720	O=CC1=C(C)C=CCC1(C)C	C10H14O	150.218	Safranal	61041	116-26-7	-3.384	-4.94351	-4.2	0.45641	2.3644	17.07	0	1	0	1	39.56	1.39	1.74	0.32	11.74
pink	MOL000721	O=C/C=C/C=C/CCCC	C9H14O	138.207	Nonadienal	5283339	6750-03-4	-2.169	-5.37484	-4.1	0.446073	2.7538	17.07	0	1	0	6	19.03	1.38	1.56	0.33
black	MOL000722	O=CC=1C(C)(C)CCCC=1C	C10H16O	152.233	beta-Cyclocitral	9895	52844-21-0	-3.205	-5.14157	-4.3	0.45873	2.809	17.07	0	1	0	6	40.36	1.44	1.76	0.28	11.68
pink	MOL000723	O=C/C=C/C=C/CCCCC	C10H16O	152.233	trans-2,4-decadienal	5283349	30551-18-9	-2.937	-5.29235	-4.4	0.459172	3.21	118.22	0	1	0	5	51.03	1.40	1.49	0.32	7.44
black	MOL000724	O=C(CC/C=C(/CC/C=C(\C)/C)\C)C	C13H22O	194.313	Geranylacetone	1549778	689-67-8	-3.621	-5.70416	-5	0.485407	3.6199	50.44	0	1	5	2	18.66	1.50	1.55	0.29
blue	MOL000734	O=C[C@H](O)[C@@H](O)[C@H](O)[C@H](O)CO	C6H12O6	180.156	GLO	107526	9050-36-6	-5.833	-4.90865	-5	0.507439	-2.6839	37.3	5	6	0	14	24.44	-1.93	-4.65	0.25
black	MOL000748	O=Cc1oc(CO)cc1	C6H6O3	126.11	HMF	237332	76330-16-0	-4.048	-4.14837	-4.3	0.455038	0.6715	20.23	1	3	0	24	45.07	0.05	-0.27	0.22	11.73
green	MOL000749	O=C(O)CCCCCCC/C=C/C/C=C/CCCCC	C18H32O2	280.445	Linoleic	5282457	60-33-3	-3.189	-7.02672	-4.8	0.501083	6.3908	20.23	1	2	0	30	41.90	1.23	0.81	0.23	5.27
green	MOL000766	OCCCCCCCCCCCCCCCCCCCCCCCCCC	C26H54O	382.706	n-Hexacosanol	68171	506-52-5	-1.968	-7.51896	-4.3	0.487578	11.0071	57.53	1	1	6	2	10.95	1.42	0.64	0.12
green	MOL000767	OCCCCCCCCCCCCCCCCCCCCCCCCCCCCCCCC	C32H66O	466.866	Dotriacontanol	96117	6624-79-9	-4.558	-7.85619	-4.2	0.529316	13.7443	17.07	1	1	0	5	10.25	1.48	0.44	0.15
pink	MOL000771	O=C(O)/C=C/c1ccc(O)cc1	C9H8O3	164.158	p-coumaric acid	637542	7400-08-0	-5.394	-4.6526	-5.1	0.49727	1.6348	26.3	2	3	0	2	43.29	0.46	0.13	0.45	4.43
black	MOL000774	O=CC[C@H](CC/C=C(\C)/C)C	C10H18O	154.249	(-)-Citronellal	443157	5949-05-3	-3.353	-5.72598	-4.5	0.473954	3.019	20.23	0	1	0	0	35.71	1.34	1.62	0.27	6.57
black	MOL000775	O=C(OCC)C	C4H8O2	88.1051	EEE	8857	141-78-6	-2.635	-4.53787	-3.4	0.428069	0.3699	20.23	0	2	0	2	45.02	1.07	1.26	0.21	11.64
black	MOL000776	OCC	C2H6O	46.0684	OXA	702	121182-78-3	-1.51	-3.53412	-2.5	0.387094	-0.0092	47.92	1	1	12	3	63.21	0.76	0.50	0.23	11.99
black	MOL000777	OC[C@H](CC)C	C5H12O	88.1482	(2S)-2-methylbutan-1-ol	2723602	137-32-6	-3.458	-4.54049	-3.6	0.442112	1.29	66.46	1	1	12	1	81.23	1.06	1.33	0.21	11.19
yellow	MOL000789	O(C)c1c(OC)ccc2c1[C-H][N+H]1C(c3c(cc(O)c(OC)c3)CC1)=C2	C20H20NO4	338.377	jatrorrizine	2	3621-38-3	-4.225	-6.79527	-6.8	0.547259	3.4217	107.22	1	4	0	3	19.65	1.28	0.36	0.00
turquoise	MOL000791	O=C1O[C@@H]([C@H]2[N@@](C)CCc3c2cc2OCOc2c3)c2c1c1OCOc1cc2	C20H17NO6	367.352	bicuculline	10237	485-49-4	-3.962	-6.74672	-8.2	0.572006	2.8294	60.69	0	7	0	5	69.67	0.72	0.02	0.33	15.83
magenta	MOL000795	O=C1[C@H]2[C@@](C)([C@@H]3C([C@@]4(O)[C@@](C)([C@H]5[C@H](C)[C@H]([C@@H](O)[C@H](C(O)(C)C)C)O[C@H]5C4)CC3)=C1)CC[C@H](O)C2	C28H44O6	476.645	(20s,22r,24r)-16,22-epoxy-3beta,14alpha,23beta,25-tetrahydroxyergost-7-en-6-one	23584133	0	-5.266	-7.40727	-7.4	0.588656	1.8099	17.07	4	6	0	4	15.60	-0.68	-1.59	0.27
magenta	MOL000796	O[C@H]1[C@]2(O)[C@@](C)([C@@H]3C([C@H]4[C@@](C)([C@@H]([C@@H](CC[C@@H](C(C)C)C)C)CC4)CC3)=C1)CC[C@H](O)C2	C28H48O3	432.679	(22e,24r)-ergosta-6-en-3beta,5alpha,6beta-triol	14236575	0	-5.557	-7.13012	-7.2	0.583772	5.591	20.23	3	3	0	4	30.20	0.28	-0.32	0.21	4.75
magenta	MOL000797	O=C1C[C@@H]2[C@@](C)([C@@H]3C([C@@H]4[C@@](C)([C@@H]([C@@H](/C=C/[C@@H](C(C)C)C)C)CC4)CC3)=CC2)CC1	C28H44O	396.648	(22e,24r)-ergosta-7,22-dien-3-one	0	0	-3.156	-6.87947	-7.6	0.549898	6.8574	107.22	0	1	0	3	44.88	1.48	1.25	0.23	5.52
magenta	MOL000798	O[C@@H]1C[C@@H]2[C@@](C)([C@@H]3C([C@H]4[C@@](C)([C@@H]([C@@H](/C=C/[C@@H](C(C)C)C)C)CC4)CC3)=CC2)CC1	C28H46O	398.664	ergosta-7,22-diene-3β-ol	102597281	0	-5.08	-6.94801	-7.7	0.582504	7.1833	110.52	1	1	0	4	43.51	1.32	0.96	0.22	5.08
magenta	MOL000799	O=C1[C@H]2[C@@](C)([C@@H]3C([C@@]4(O)[C@@](C)([C@@H]([C@](O)([C@H](O)[C@@H]5[C@H](C)[C@@H](C)CO5)C)CC4)CC3)=C1)CC[C@H](O)C2	C28H44O6	476.645	(23r,24r,25r)-23,26-epoxy-3beta,14alpha,21alpha,22alpha-tetrahydroxyergost-7-en-6-one	0	0	-6.504	-7.91866	-7.4	0.621975	2.2768	38.69	4	6	0	4	24.03	-0.55	-1.12	0.26
magenta	MOL000800	O=C1[C@H]2[C@@](C)([C@@H]3C([C@@]4(O)[C@@](C)([C@@H]([C@](O)(C)[C@@H]5[C@@H]([C@](O)(C(C)C)C)O5)CC4)CC3)=C1)CC[C@H](O)C2	C28H44O6	476.645	22,23-epoxy-3beta,14alpha,,20beta,24beta-tetrahydroxy-7-en-6-one	0	0	-5.572	-7.32476	-7.7	0.598577	2.4213	17.07	4	6	0	4	29.85	-0.72	-1.42	0.29
magenta	MOL000801	O[C@@H]1C[C@]23[C@@](C)([C@@H]4[C@@](OO2)([C@@H]2[C@@](C)([C@@H]([C@@H](/C=C/[C@@H](C(C)C)C)C)CC2)CC4)C=C3)CC1	C28H44O3	428.647	5alpha,8alpha-epidioxy-(22e,24r)-ergosta-6,22-dien-3beta-ol	0	0	-4.771	-7.70219	-7.1	0.580563	6.7261	118.22	1	3	0	5	44.39	0.81	0.44	0.25	4.25
blue	MOL000802	O=C1C=C2[C@@](C)([C@@H]3C(=C4[C@@](C)([C@@H]([C@@H](/C=C/[C@@H](C(C)C)C)C)CC4)CC3)C=C2)CC1	C28H40O	392.617	27625-48-5	6441416	19254-69-4	-3.739	-7.44724	-7.9	0.576265	6.7788	127.45	0	1	0	3	15.27	1.51	1.22	0.27
magenta	MOL000805	O=C1[C@]2(O)[C@@](C)([C@@H]3C([C@@]4(O)[C@@](C)([C@@H]([C@@H]([C@H](O)C[C@@H](C(C)C)C)C)CC4)CC3)=C1)C[C@H](O)[C@H](O)C2	C28H46O6	478.661	polyorusterone,f	0	0	-6.708	-7.58835	-6.6	0.602638	2.7554	127.45	5	6	0	3	16.72	-0.90	-1.54	0.27
magenta	MOL000806	O=C1[C@H]2[C@@](C)([C@@H]3C([C@@]4(O)[C@@](C)([C@H]5[C@](O)(C)[C@H]([C@@H](O)[C@H](C(C)C)C)O[C@H]5C4)CC3)=C1)C[C@H](O)[C@H](O)C2	C28H44O7	492.645	polyporoid,a	0	0	-5.72	-7.72274	-7.2	0.599092	1.113	138.45	5	7	0	5	12.61	-1.11	-1.91	0.28
magenta	MOL000807	O=C1[C@H]2[C@@](C)([C@@H]3C([C@@]4(O)[C@@](C)([C@@H]([C@@](O)([C@H](O)[C@H]5[C@@H](C)[C@H](C)CO5)C)CC4)CC3)=C1)C[C@H](O)[C@H](O)C2	C28H44O7	492.645	polyporoid,b	44450001	0	-5.095	-7.30665	-7.4	0.583685	1.3099	118.22	5	7	0	5	10.62	-0.79	-1.57	0.24
magenta	MOL000808	O=C1[C@H]2[C@@](C)([C@@H]3C([C@@]4(O)[C@@](C)([C@@H]([C@@](O)([C@H](O)C[C@@H](C(C)C)C)C)[C@@H](O)C4)CC3)=C1)C[C@H](O)[C@H](O)C2	C28H46O7	494.661	polyporoid,c	0	0	-7.925	-6.97023	-7.7	0.637644	1.2459	118.22	6	7	0	5	16.35	-1.10	-1.74	0.27
magenta	MOL000809	O=C1[C@H]2[C@@](C)([C@@H]3C([C@@]4(O)[C@@](C)([C@@H]([C@@](O)([C@H](O)C[C@H](C(C)C)C)C)CC4)CC3)=C1)C[C@H](O)[C@H](O)C2	C28H46O6	478.661	polyporusterone,a	15168039	141360-88-5	-4.982	-7.17863	-7	0.570956	2.601	110.52	5	6	0	4	12.43	-0.67	-1.34	0.26
magenta	MOL000810	O=C1[C@H]2[C@@](C)([C@@H]3C([C@@]4(O)[C@@](C)([C@@H]([C@@](O)([C@H](O)CC(C(C)C)=C)C)CC4)CC3)=C1)C[C@H](O)[C@H](O)C2	C28H44O6	476.645	polyporusterone,b	15168041	141360-89-6	-6.634	-6.76892	-7.5	0.602613	2.4049	97.99	5	6	0	5	16.28	-0.69	-1.13	0.28
magenta	MOL000811	O=C1[C@H]2[C@@](C)([C@@H]3C([C@@]4(O)[C@@](C)([C@@H]([C@](O)(C)[C@H]5[C@H]([C@@H](C(C)C)C)O5)CC4)CC3)=C1)C[C@H](O)[C@H](O)C2	C28H44O6	476.645	polyporusterone,c	44575600	0	-7.061	-7.37761	-7.4	0.621326	2.4681	110.38	4	6	0	1	17.70	-0.62	-1.29	0.27
magenta	MOL000812	O=C1[C@H]2[C@@](C)([C@@H]3C([C@@]4(O)[C@@](C)([C@@H]([C@@H]([C@H](O)CC(C(C)C)=C)C)CC4)CC3)=C1)C[C@H](O)[C@H](O)C2	C28H44O5	460.646	polyporusterone,g	44449940	0	-5.932	-7.2963	-6.8	0.585796	3.4186	110.38	4	5	0	1	14.96	-0.64	-1.32	0.30
blue	MOL000813	OC[C@@H]1[C@@H](O)[C@H](O)[C@H](O)[C@@H](O)O1	C6H12O6	180.156	MAN	185698	29696-75-1	-3.992	-4.94459	-5	0.477896	-2.5134	118.22	5	6	0	5	20.71	-1.91	-4.57	0.27
blue	MOL000814	OC[C@@H]1[C@H](O)[C@H](O)[C@@H](O)[C@@H](O)O1	C6H12O6	180.156	GLA	439357	26566-61-0	-8.005	-4.94792	-5.3	0.556574	-2.5134	17.07	5	6	0	4	47.94	-1.61	-4.18	0.24	11.22
magenta	MOL000815	O=C1[C@H]2[C@@](C)([C@@H]3C([C@@]4(O)[C@@](C)([C@@H]([C@@](O)([C@H](O)C[C@@H](C(C)C)C)C)CC4)CC3)=C1)C[C@H](O)[C@H](O)C2	C28H46O6	478.661	(2S,3R,5R,9R,10R,13R,14S,17S)-17-[(1R,2R,4S)-1,2-dihydroxy-1,4,5-trimethylhexyl]-2,3,14-trihydroxy-10,13-dimethyl-2,3,4,5,9,11,12,15,16,17-decahydro-1H-cyclopenta[a]phenanthren-6-one	10814524	141360-88-5	-7.144	-7.4758	-7.8	0.633632	2.601	20.23	5	6	0	4	10.51	-0.89	-1.50	0.29
magenta	MOL000816	O=C1C[C@H]2[C@@](C)([C@@H]3C([C@H]4[C@@](C)([C@@H]([C@@H](/C=C/[C@@H](C(C)C)C)C)CC4)CC3)=CC2)CC1	C28H44O	396.648	ergosta-7,22-dien-3-one	101449383	0	-3.21	-7.05682	-7.4	0.549967	6.8574	57.53	0	1	0	22	44.88	1.46	1.21	0.24	4.90
magenta	MOL000817	O[C@H]1CC=2[C@@](C)([C@@H]3C([C@H]4[C@@](C)([C@@H]([C@@H](/C=C/[C@@H](C(C)C)C)C)CC4)CC3)=CC=2)CC1	C28H44O	396.648	ergosta-5,7,22-trien-3-ol	12304314	0	-5.229	-7.04027	-7.1	0.574278	6.9333	97.99	1	1	0	5	46.18	1.34	0.89	0.24	5.31
green	MOL000818	O=C(O)[C@@H](O)CCCCCCCCCCCCCCCCCCCCCC	C24H48O3	384.636	(2S)-2-hydroxylignoceric acid	18667409	544-57-0	-5.059	-7.67532	-4.6	0.539699	9.3367	90.29	2	3	0	4	17.55	0.62	-0.02	0.19
magenta	MOL000819	O=C1[C@H]2[C@@](C)([C@@H]3C([C@@]4(O)[C@@](C)([C@@H](C([C@H](O)C[C@@H](C(C)C)C)=C)CC4)CC3)=C1)C[C@H](O)[C@H](O)C2	C28H44O5	460.646	polyporusterone D	44575601	141360-91-0	-6.017	-7.02097	-7.4	0.593913	3.4861	97.99	4	5	0	5	23.14	-0.65	-1.40	0.30
magenta	MOL000820	O=C1[C@H]2[C@@](C)([C@@H]3C([C@@]4(O)[C@@](C)([C@@H]([C@H](C)[C@H]5[C@H]([C@@H](C(C)C)C)O5)CC4)CC3)=C1)C[C@H](O)[C@H](O)C2	C28H44O5	460.646	polyporusterone E	44575602	141360-92-1	-5.351	-8.00728	-7.7	0.609455	3.4818	77.76	3	5	0	5	45.71	-0.45	-1.01	0.29	6.39
magenta	MOL000821	O=C1[C@H]2[C@@](C)([C@@H]3C([C@@]4(O)[C@@](C)([C@@H]([C@@H]([C@H](O)C[C@@H](C(C)C)C)C)CC4)CC3)=C1)C[C@H](O)[C@H](O)C2	C28H46O5	462.662	polyporusterone F	44575603	141360-93-2	-6.957	-7.25302	-7.1	0.610446	3.6147	0	4	5	0	0	21.96	-0.61	-1.06	0.28
magenta	MOL000822	O=C1[C@H]2[C@@](C)([C@@H]3C([C@@]4(O)[C@@](C)([C@@H]([C@@H]([C@@H](CC(C(C)C)=C)C)C)CC4)CC3)=C1)C[C@H](O)[C@H](O)C2	C29H46O4	458.673	polyporusterone G	0	141360-94-3	-4.709	-7.22289	-7	0.567433	4.8398	20.23	3	4	0	1	33.43	-0.20	-0.69	0.29	8.81
pink	MOL000823	O=C(O)c1c2c([nH]c1)cccc2	C9H7NO2	161.157	1h-indole-3-carboxylic,acid	69867	131707-24-9	-5.388	-4.54294	-5.3	0.498794	1.7279	80.92	2	2	0	1	25.83	0.79	0.61	0.30
blue	MOL000824	O[C@@]1(C)[C@H]2[C@@H](C(=C)CCC(C(C)C)=C2)CC1	C15H24O	220.35	(1R,3aS,8aR)-7-isopropyl-1-methyl-4-methylene-2,3,3a,5,6,8a-hexahydroazulen-1-ol	15934381	87827-55-2	-4.53	-5.24644	-5.7	0.503115	3.5827	60.69	1	1	0	1	49.45	1.24	1.23	0.28	7.11
blue	MOL000825	O[C@@H]1[C@](O)(C(C)C)CC[C@@](O)(C)[C@H]2[C@@H]1[C@@](O)(C)CC2	C15H28O4	272.38	(1R,3aR,4S,7R,8S,8aS)-7-isopropyl-1,4-dimethyl-3,3a,5,6,8,8a-hexahydro-2H-azulene-1,4,7,8-tetrol	16742799	0	-6.262	-5.84029	-6	0.548586	0.7026	40.46	4	4	0	1	70.11	-0.03	-0.53	0.23	8.13
black	MOL000826	OC(C)(C)C1=C[C@H]2[C@@](O)(C)CC[C@@H]2[C@](O)(C)CC1	C15H26O3	254.365	(1R,3aS,4S,8aR)-7-(2-hydroxypropan-2-yl)-1,4-dimethyl-2,3,3a,5,6,8a-hexahydroazulene-1,4-diol	16742798	0	-5.259	-5.93941	-5.8	0.528913	1.3464	97.99	3	3	0	5	57.86	-0.13	-0.63	0.28	8.12
blue	MOL000827	O[C@]1(C)[C@@H]2[C@H]([C@@](O)(C)CCC(C(C)C)=C2)CC1	C15H26O2	238.366	(1S,3aR,4R,8aS)-7-isopropyl-1,4-dimethyl-2,3,3a,5,6,8a-hexahydroazulene-1,4-diol	10988340	87701-68-6	-5.043	-5.57686	-5.9	0.520644	2.5626	104.06	2	2	0	7	59.68	0.62	0.32	0.26	7.59
magenta	MOL000828	O=C1C(C)(C)[C@H]2[C@@](C)([C@@H]3[C@@H](O)CC=4[C@@](C)([C@@]3(C)CC2)CCC=4[C@@H](C[C@H](O)[C@H](O)C(O)(C)C)C)CC1	C30H50O5	490.715	Alisol A	101297679	19885-10-0	-5.584	-7.54096	-7.5	0.599056	3.876	70.06	4	5	0	4	18.28	-0.48	-0.91	0.26
magenta	MOL000829	O([C@H]([C@H](O)C[C@H](C)C1=C2[C@@](C)([C@]3(C)[C@@H]([C@@H](O)C2)[C@]2(C)[C@H](C(C)(C)C(=O)CC2)CC3)CC1)C(O)(C)C)C(=O)C	C32H52O6	532.752	Alisol A monoacetate	0	0	-7.359	-8.08888	-7.8	0.651424	4.2551	76.13	3	6	0	6	24.21	-0.13	-0.61	0.26
magenta	MOL000830	O=C1C(C)(C)[C@H]2[C@@](C)([C@@H]3[C@@H](O)CC=4[C@@](C)([C@@]3(C)CC2)CCC=4[C@@H](C[C@@H](O)[C@@H]2C(C)(C)O2)C)CC1	C30H48O4	472.7	Alisol B	0	0	-5.122	-7.50003	-7.2	0.58404	4.6425	70.06	2	4	0	4	34.47	0.04	-0.54	0.27	9.14
magenta	MOL000831	O([C@H](C[C@@H](C)C1=C2[C@@](C)([C@]3(C)[C@@H]([C@@H](O)C2)[C@]2(C)[C@H](C(C)(C)C(=O)CC2)CC3)CC1)[C@@H]1C(C)(C)O1)C(=O)C	C32H50O5	514.736	Alisol B monoacetate	0	26575-95-1	-3.924	-7.35366	-7.4	0.566271	5.0216	83.83	1	5	0	4	35.58	0.46	-0.18	0.26	10.97
magenta	MOL000832	O=C1C[C@H]2[C@@](C)([C@@H]3[C@@H](O)C[C@@H]4[C@@H]([C@@H](C[C@H](O)[C@@H]5C(C)(C)O5)C)CC[C@]4(C)[C@@]3(C)CC2)CC1	C28H46O4	446.662	alisol,b,23-acetate	0	26575-95-1	-4.617	-7.02772	-7.2	0.566054	3.8185	110.38	2	4	0	2	32.52	-0.06	-0.94	0.27	7.65
magenta	MOL000833	O=C(C[C@H](C(O)(C)C)[C@@H]1O[C@@H]2C([C@H](C)C1)=C1[C@@](C)([C@]3(C)[C@H]([C@@H](O)C1)[C@]1(C)[C@@H](C(C)(C)C(=O)CC1)CC3)C2)C	C33H52O5	528.763	alisol,f	0	0	-3.882	-6.96731	-6.9	0.547522	3.7013	99.38	2	5	0	4	14.20	-0.01	-0.69	0.26
blue	MOL000834	OC[C@@H]1[C@@H](O)[C@H](O)[C@](O)(CO)O1	C6H12O6	180.156	alpha-D-fructofuranose	11105942	470-55-3	-4.667	-4.86183	-4.9	0.485314	-2.5636	99.38	5	6	0	4	40.18	-1.64	-4.08	0.23	10.82
blue	MOL000835	O(CC)[C@]1(CO)[C@@H](O)[C@H](O)[C@@H](CO)O1	C8H16O6	208.209	EA-fructofuranoside	133590	81024-99-9	-6.336	-5.2437	-5.1	0.523907	-1.8063	20.23	4	6	0	1	47.33	-1.05	-2.82	0.22	7.48
blue	MOL000836	O(CC)[C@@]1(CO)[C@@H](O)[C@H](O)[C@@H](CO)O1	C8H16O6	208.209	(2R,3S,4S,5R)-2-ethoxy-2,5-bis(hydroxymethyl)oxolane-3,4-diol	11769694	1820-84-4	-5.395	-5.18765	-5	0.504382	-1.8063	276.52	4	6	0	11	47.28	-1.22	-3.57	0.21	7.65
blue	MOL000837	O[C@]1(C)[C@@H]2[C@H](C(=C)CCC(C(C)C)=C2)CC1	C15H24O	220.35	lismol	86577299	0	-4.423	-5.66584	-5.7	0.508679	3.5827	49.69	1	1	0	1	49.43	1.27	1.27	0.27	6.97
red	MOL000838	O=C[C@H](O)[C@@H](O)[C@H](O)[C@H](O)CO[C@@H]1[C@H](O)[C@@H](O)[C@H](O)[C@@H](CO[C@@H]2[C@H](O)[C@@H](O)[C@@H](O)[C@@H](CO)O2)O1	C18H32O16	504.437	alpha-D-Galp-(1->6)-alpha-D-Galp-(1->6)-D-Glu	0	13382-86-0	-10.468	-9.0248	-6.8	0.728811	-6.1777	29.46	11	16	0	1	1.09	-4.08	-9.19	0.27
blue	MOL000839	O[C@@H]1[C@@]2(C(C)C)O[C@@](C)([C@H]3[C@H]1[C@](O)(C)CC3)CC2	C15H26O3	254.365	rel-(1R,3aS,4S,7S,8R,8aS)-7-isopropyl-1,4-dimethyldecahydro-4,7-epoxyazulene-1,8-diol	637282	0	-5.676	-5.68658	-6.1	0.537036	1.4691	268.68	2	3	0	8	94.43	0.53	0.54	0.24	9.63
blue	MOL000840	O[C@@H]1[C@@]2(C(C)C)O[C@@](C)([C@H]3C1=C(C)CC3)CC2	C15H24O2	236.35	orientalol,f	11020886	0	-4.474	-5.61541	-5.7	0.508588	2.7593	189.53	1	2	0	5	73.80	1.15	1.21	0.23	7.76
red	MOL000841	O(C[C@@H]1[C@@H](O)[C@H](O)[C@@H](O)[C@@H](O[C@@]2(CO)[C@@H](O)[C@H](O)[C@@H](CO)O2)O1)[C@@H]1[C@H](O)[C@@H](O)[C@@H](O)[C@@H](CO)O1	C18H32O16	504.437	raffinose	439242	512-69-6	-10.654	-7.06536	-6.9	0.692267	-6.0574	347.83	11	16	0	11	11.79	-3.91	-8.77	0.21
red	MOL000842	O([C@@H]1[C@H](O)[C@@H](O)[C@H](O)[C@@H](CO)O1)[C@@]1(CO)[C@@H](O)[C@H](O)[C@@H](CO)O1	C12H22O11	342.296	sucrose	5988	25702-74-3	-7.263	-6.40053	-6.1	0.580443	-4.3105	82.98	8	11	0	2	7.17	-2.89	-6.67	0.20
red	MOL000843	O(C[C@@H]1[C@@H](O)[C@H](O)[C@@H](O)[C@H](O[C@H]2[C@H](O)[C@@H](O)[C@H](CO)O[C@@H]2O[C@]2(CO)[C@@H](O)[C@H](O)[C@@H](CO)O2)O1)[C@@H]1[C@@H](O)[C@H](O)[C@@H](O)[C@H](CO)O1	C24H42O21	666.578	stachyose	0	#N/A	-10.963	-9.50406	-7.2	0.763426	-7.8043	103.21	14	21	0	3	3.52	-5.18	-12.28	0.25
blue	MOL000844	S(=O)(=O)(O)[C@@]1(C)[C@@H]2[C@H]([C@](O)(C)CCC(C(C)C)=C2)CC1	C15H26O4S	302.43	Sulfoorientalol A	0	0	-5.392	-6.00052	-5.8	0.532289	2.1374	82.98	2	4	0	2	28.14	0.27	-0.19	0.31
black	MOL000845	S(=O)(=O)(O)C[C@@]1(O)[C@H]2[C@@H]([C@@](O)(C)CC2)C=C(C(C)C)CC1	C15H26O5S	318.429	Sulfoorientalol B	0	0	-6.309	-6.54745	-6.8	0.577783	1.2492	92.21	3	5	0	2	11.30	-0.24	-0.85	0.34
blue	MOL000846	S(=O)(=O)(O)/C=C/1\[C@H]2[C@@H]([C@@](O)(C)CC2)C=C(C(C)C)CC\1	C15H24O4S	300.414	Sulfoorientalol C	0	0	-5.072	-6.43295	-7	0.557713	1.9365	426.98	2	4	0	15	41.57	0.06	-0.22	0.33	-0.19
blue	MOL000847	S(=O)(=O)(O)[C@@]1(C)[C@H]2[C@@H](O)[C@]3(C(C)C)O[C@](C)([C@H]2CC1)CC3	C15H26O5S	318.429	Sulfoorientalol D	0	0	-5.862	-5.83956	-5.9	0.539425	1.0439	85.36	2	5	0	7	18.72	0.38	0.21	0.31
red	MOL000848	O(O[C@@]1(CO)[C@H](O)[C@@H](O)[C@H](CO)C1)[C@H]1[C@H](O)[C@@H](O)[C@H](O)[C@@H](OC[C@@H]2[C@@H](O)[C@H](O)[C@@H](O)[C@H](CO[C@@H]3[C@@H](O)[C@H](O)[C@@H](O)[C@H](CO[C@@H]4[C@@H](O)[C@H](O)[C@@H](O)[C@H](CO)O4)O3)O2)O1	C31H54O26	842.745	verbascose	0	546-62-3	-11.333	-9.64531	-8	0.795499	-8.4742	97.99	17	26	0	5	3.01	-6.71	-15.23	0.25
magenta	MOL000849	O([C@@H](C[C@@H](C)C=1[C@@H](OC)C[C@]2(C)[C@]3(C)[C@@H]([C@@H](O)CC=12)[C@]1(C)[C@H](C(C)(C)C(=O)CC1)CC3)[C@@H]1C(C)(C)O1)C(=O)C	C33H52O6	544.762	16β-methoxyalisol B monoacetate	0	115333-90-9	-4.717	-7.15529	-7.2	0.570242	4.3282	104.06	1	6	0	7	32.43	0.07	-0.60	0.26	10.31
magenta	MOL000850	O=C1C(C)(C)[C@H]2[C@@](C)([C@@H]3[C@@H](O)CC=4[C@@](C)([C@@]3(C)CC2)CCC=4[C@@H](C[C@H](O)[C@@H](O)C(O)(C)C)C)CC1	C30H50O5	490.715	alisol A	15558616	#N/A	-6.044	-7.16676	-7.6	0.601605	3.876	96.36	4	5	0	6	18.28	-0.20	-0.83	0.27
magenta	MOL000851	O([C@H]([C@H](O)C[C@@H](C)C1=C2[C@@](C)([C@]3(C)[C@H]([C@@H](O)C2)[C@]2(C)[C@H](C(C)(C)C(=O)CC2)CC3)CC1)C(O)(C)C)C(=O)C	C32H52O6	532.752	alisol A(B,C)monoacetate	0	18674-16-3	-4.87	-7.44297	-7.1	0.576638	4.2551	70.06	3	6	0	4	24.21	-0.28	-1.11	0.26
magenta	MOL000852	O([C@@H](C[C@@H](C)C=1[C@@H](O)C[C@]2(C)[C@]3(C)[C@@H]([C@@H](O)CC=12)[C@]1(C)[C@H](C(C)(C)C(=O)CC1)CC3)[C@@H]1C(C)(C)O1)C(=O)C	C32H50O6	530.736	16β-hydroxyalisol B monoacetate	101664416	115346-25-3	-4.39	-7.58928	-7.2	0.574157	3.9197	87.13	2	6	0	4	29.94	-0.25	-0.97	0.30
magenta	MOL000853	O=C1C[C@H]2[C@@](C)([C@@H]3[C@@H](O)CC=4[C@@](C)([C@@]3(C)CC2)CCC=4[C@@H](C[C@H](O)[C@H]2C(C)(C)O2)C)CC1	C28H44O4	444.647	alisol B	91668465	#N/A	-4.381	-7.31519	-7.2	0.568243	3.7631	110.19	2	4	0	6	36.76	0.07	-0.67	0.26	7.35
magenta	MOL000854	O=C1C([C@@H](C[C@H](O)[C@@H]2C(C)(C)O2)C)=C2[C@@](C)([C@]3(C)[C@@H]([C@@H](O)C2)[C@]2(C)[C@H](C(C)(C)C(=O)CC2)CC3)C1	C30H46O5	486.683	alisol C	101306923	30489-27-1	-4.8	-7.17825	-7.9	0.586944	3.5011	93.2	2	5	0	6	32.70	-0.34	-0.97	0.31	7.89
magenta	MOL000855	O=C([O-])C[C@@](O)(C[C@@H](C)C1=C2[C@@](C)([C@@H]3[C@@H]([C@@H](O)C2)[C@]2(C)[C@H](C(C)(C)C(=O)CC2)CC3)CC1)[C@@H]1C(C)(C)O1	C31H47O6	515.701	alisol B monoacetate	0	#N/A	-5.386	-6.94246	-6.9	0.570952	3.319	55.98	2	6	6	1	29.67	-0.51	-0.78	0.02
magenta	MOL000856	O([C@@H](C[C@@H](C)C=1C(=O)C[C@]2(C)[C@H]3[C@H]([C@H](O)CC=12)[C@@]1(C)[C@H](C(C)(C)C(=O)CC1)CC3)[C@@H]1C(C)(C)O1)C(=O)C	C31H46O6	514.693	alisol C monoacetate	0	26575-93-9	-4.239	-7.66397	-8	0.590545	3.674	66.76	1	6	0	18	33.06	-0.18	-0.73	0.32	10.43
purple	MOL000857	O=C(N)c1cnccc1	C6H6N2O	122.125	NCA	936	98-92-0	-3.987	-4.18949	-4.4	0.456296	-0.3184	37.3	2	3	0	16	71.13	0.44	0.20	0.33	11.89
green	MOL000858	O=C(OC[C@@H](O)CO)CCCCCCCCCCCCCCC	C19H38O4	330.503	Glycerol palmitate	3084463	26657-96-5	-5.45	-7.47329	-4.9	0.546828	5.5685	20.23	2	4	0	20	26.66	0.17	-0.50	0.17
green	MOL000860	O=C(O)CCCCCCCCCCCCCCCCC	C18H36O2	284.477	stearic acid	5281	57-11-4	-3.235	-7.47295	-4.4	0.504594	7.28	76.13	1	2	0	6	17.83	1.15	1.22	0.19
green	MOL000861	OCCCCCCCCCCCCCCCCCCCCCC	C22H46O	326.6	Healip	12620	30303-65-2	-4.437	-7.02475	-4.3	0.511446	9.1823	0	1	1	0	7	11.65	1.38	0.80	0.15
magenta	MOL000862	O([C@@H](C[C@@H](C)C1=C2[C@@](C)([C@]3(C)[C@@H]([C@@H](O)C2)[C@]2(C)[C@H](C(C)(C)C(=O)CC2)CC3)CC1)[C@@H]1C(C)(C)O1)C(=O)C	C32H50O5	514.736	[(1S,3R)-1-[(2R)-3,3-dimethyloxiran-2-yl]-3-[(5R,8S,9S,10S,11S,14R)-11-hydroxy-4,4,8,10,14-pentamethyl-3-oxo-1,2,5,6,7,9,11,12,15,16-decahydrocyclopenta[a]phenanthren-17-yl]butyl] acetate	14036811	19865-76-0	-3.786	-7.96229	-7.6	0.581568	5.0216	0	1	5	0	12	35.58	0.34	-0.27	0.29	12.04
lightcyan	MOL000863	C(CCCCC)CCCC	C10H22	142.282	Dekan	15600	63335-87-5	-2.14	-5.29096	-3.7	0.438375	4.9336	0	0	0	0	13	17.74	1.78	1.93	0.17
green	MOL000864	C(CCCCCCC)CCCCCCC	C15H32	212.415	MYS	12391	629-62-9	-1.523	-6.4759	-3.9	0.455242	7.2146	0	0	0	0	14	13.98	1.81	1.92	0.15
green	MOL000865	C(CCCCCCCC)CCCCCCC	C16H34	226.441	hexadecane	11006	544-76-3	-1.022	-6.4943	-3.9	0.449904	7.6708	0	0	0	0	17	12.32	1.81	1.85	0.14
green	MOL000867	C(CCCCCCCC)CCCCCCCC	C17H36	240.468	Heptadekan	12398	629-78-7	-1.603	-6.8408	-3.9	0.463279	8.127	0	0	0	0	18	8.64	1.84	1.87	0.14
green	MOL000868	C(CCCCCCCCCC)CCCCCCCCC	C20H42	282.547	LFA	8222	112-95-8	-2.094	-7.11074	-4.4	0.482182	9.4956	0	0	0	0	33	8.46	1.83	1.80	0.13
green	MOL000869	C(CCCCCCCCCC)CCCCCCCCCC	C21H44	296.574	Henicosane	12403	629-94-7	-2.794	-7.34372	-3.9	0.488349	9.9518	26.3	0	0	0	4	8.41	1.84	1.80	0.13
green	MOL000870	C(CCCCCCCCCCCCCCCCCC)CCCCCCCCCCCCCCCCC	C36H74	506.973	HEXATRIACONTANE	12412	2040-92-8	0	-8.19343	-4.4	0.527229	16.7948	0	0	0	0	5	7.95	1.99	1.61	0.11
black	MOL000871	O=C(OCCCC)C	C6H12O2	116.158	Butylacetat	31272	123-86-4	-2.272	-4.98706	-3.7	0.434941	1.3498	17.07	0	2	0	0	42.65	1.13	1.31	0.20	10.75
black	MOL000872	[C@H](CCCC(C)C)(CC)C	C10H22	142.282	(6R)-2,6-dimethyloctane	11413903	2051-30-1	-3.143	-5.45554	-4.2	0.461683	4.5248	46.53	0	0	6	2	18.15	1.79	2.06	0.22
black	MOL000873	O=C1CCCCC1	C6H10O	98.143	CYH	7967	11119-77-0	-3.072	-4.51849	-3.7	0.437856	1.1744	20.23	0	1	0	0	74.99	1.21	1.77	0.22	11.11
purple	MOL000874	O=C(C)c1c(O)cc(OC)cc1	C9H10O3	166.174	paeonol	11092	552-41-0	-4.356	-4.63958	-5.1	0.480154	1.2861	17.07	1	3	0	12	28.79	0.93	0.84	0.32
black	MOL000875	O[C@@]1(C)[C@@H]2C(C)(C)[C@H]3[C@]([C@H](C)CC3)(C2)CC1	C15H26O	222.366	Cedrol	12302608	13567-37-8	-3.97	-5.09402	-5.2	0.483368	3.1572	17.07	1	1	0	9	16.23	1.35	1.46	0.24
green	MOL000876	O=C(CCC[C@@H](CCC[C@@H](CCCC(C)C)C)C)C	C18H36O	268.478	(6R,10R)-6,10,14-trimethylpentadecan-2-one	1810793	502-69-2	-1.522	-6.91311	-4.6	0.47448	6.1965	26.3	0	1	0	15	23.30	1.41	1.35	0.23
black	MOL000878	O=C(CC/C=C(/CC/C=C(/CC/C=C(\C)/C)\C)\C)C	C18H30O	262.43	Farnesylacetone	1711945	762-29-8	-4.157	-6.84587	-5.5	0.523164	5.4465	0	0	1	0	20	37.84	1.61	1.56	0.29	5.22
green	MOL000879	O=C(OC)CCCCCCCCCCCCCCC	C17H34O2	270.451	methyl palmitate	8181	112-39-0	-1.841	-7.19092	-4.7	0.48547	6.6186	0	0	2	10	0	18.09	1.37	1.18	0.14
green	MOL000880	C(CCCCCCCCCCC)CCCCCCCCCCC	C23H48	324.627	Tricosane	12534	638-67-5	-3.92	-7.73036	-4.1	0.515309	10.8642	0	0	0	0	9	8.33	1.85	1.68	0.13
pink	MOL000884	c12-c(ccc1)ccccc2	C10H8	128.171	Azulen	9231	275-51-4	-3.641	-4.29115	-4.9	0.460743	2.7384	0	0	0	0	11	29.16	1.85	2.01	0.50
green	MOL000885	C(CCCCCC)CCCCC	C12H26	170.335	Dodekan	8182	112-40-3	-0.88	-5.84451	-3.9	0.436297	5.846	0	0	0	6	4	17.74	1.79	1.96	0.16
green	MOL000886	C(CCCCCCC)CCCCCC	C14H30	198.388	tetradecane	12389	90622-46-1	-1.701	-6.13395	-4.2	0.455408	6.7584	0	0	0	0	4	15.94	1.79	1.78	0.15
purple	MOL000890	[C@@H](CC/C=C(\C)/C)(C)c1ccc(C)cc1	C15H22	202.335	(+)-alpha-Curcumene	3083834	4176-06-1	-4.106	-5.60393	-5.5	0.499234	5.337	13.14	0	0	5	0	26.56	1.93	2.03	0.33
black	MOL000895	[C@@H](CC/C=C(\C)/C)(C)[C@@H]1C=CC(C)=CC1	C15H24	204.351	Zingiberene	92776	495-60-3	-3.886	-5.79529	-5.6	0.501079	5.0808	0	0	0	0	0	18.80	1.91	2.01	0.30
black	MOL000899	Cc1c2c(oc1)C/C(/C)=C/CC/C(/C)=C/C2	C15H20O	216.319	Furanodiene	636458	19912-61-9	-4.328	-5.22745	-5.4	0.494423	4.6316	0	0	1	0	3	45.11	1.77	1.95	0.25	-1.17
black	MOL000905	C=C1[C@@H]2C(C)(C)[C@@H](C2)CC1	C10H16	136.234	()-beta-Pinene	10290825	127-91-3	-3.729	-4.91435	-4.3	0.462386	2.9267	0	0	0	0	1	44.77	1.85	2.29	0.28	11.32
black	MOL000908	C(=C)(C)[C@H]1[C@@](C=C)(C)CC[C@@H](C(=C)C)C1	C15H24	204.351	beta-elemene	6918391	122-78-1	-3.095	-5.32354	-5	0.47144	4.7881	20.23	0	0	0	4	25.63	1.84	2.07	0.33
black	MOL000910	O=C1/C(=C(/C)\C)/C/C=C(\C)/CC/C=C(\C)/C1	C15H22O	218.335	Germacron	6436348	6902-91-6	-3.128	-4.96233	-5.5	0.474302	4.3286	0	0	1	0	0	32.50	1.33	1.53	0.33	7.22
black	MOL000911	C(C)(C)C1=CC=C(C)CC1	C10H16	136.234	Terpilene	7462	99-86-5	-3.54	-4.81087	-4.6	0.462666	3.4488	0	0	0	0	1	33.95	1.84	2.10	0.27	11.05
black	MOL000912	O[C@H](CCCCC)C	C7H16O	116.201	(2S)-heptan-2-ol	2724897	543-49-7	-3.143	-4.55624	-3.6	0.437979	2.2606	0	1	1	0	0	23.49	1.14	1.30	0.21
black	MOL000913	CC12C(C)(C)C3C[C@@H]1[C@@H]2C3	C10H16	136.234	tricyclene	55250308	508-32-7	-3.532	-5.19126	-4.1	0.461099	2.2968	17.07	0	0	0	6	36.11	1.80	2.22	0.25	11.36
black	MOL000914	C(C)(C)[C@]12[C@H](C(C)=CC1)C2	C10H16	136.234	(5S)-1-isopropyl-4-methylbicyclo[3.1.0]hex-3-ene	12444324	353313	-3.886	-5.07058	-4.5	0.470363	2.8728	20.23	0	0	0	4	47.13	1.81	2.14	0.29	11.44
black	MOL000916	CC1(C)[C@H]2[C@@H]1CC=C(C)C2	C10H16	136.234	Car-3-ene	442461	20296-50-8	-3.786	-4.92357	-4.5	0.466472	2.8728	20.23	0	0	0	1	45.15	1.85	2.18	0.26	11.44
lightcyan	MOL000918	O=C(CCCCCCC)C	C9H18O	142.239	2-NONANONE	13187	821-55-6	-2.973	-5.18101	-3.8	0.448734	2.7039	26.3	0	1	0	2	8.51	1.34	1.62	0.24
black	MOL000920	O[C@](C=C)(CC/C=C(\C)/C)C	C10H18O	154.249	LINALOOL (D)	67179	126-90-9	-3.567	-5.20562	-4.7	0.471157	2.7354	17.07	1	1	0	8	38.29	1.29	1.33	0.32	6.29
black	MOL000922	O[C@@]1(C(C)C)CC=C(C)CC1	C10H18O	154.249	(R)-p-Menth-1-en-4-ol	5325830	20126-76-5	-4.568	-4.97173	-4.4	0.477579	2.5501	0	1	1	0	7	32.16	1.33	1.52	0.26	11.39
black	MOL000923	O=C(O[C@H]1[C@@]2(C)C(C)(C)[C@@H](C1)CC2)C	C12H20O2	196.286	ACETIC ACID,BORNYL ESTER	637531	76-49-3	-3.625	-4.94981	-5.5	0.481064	2.3544	0	0	2	0	6	67.15	1.26	1.52	0.22	7.05
lightcyan	MOL000924	O=C(CCCCCCCCC)C	C11H22O	170.292	Mnk	8163	112-12-9	-1.859	-5.78032	-4.2	0.450879	3.6163	0	0	1	0	6	17.66	1.40	1.64	0.22
black	MOL000926	C(C=C)(=C)CC/C=C(\CC/C=C(\C)/C)/C	C15H24	204.351	cis-beta-farnesene	5317319	28973-97-9	-2.426	-6.01923	-4.7	0.470018	5.5146	0	0	0	0	3	6.75	1.92	2.15	0.34
black	MOL000930	C(=C\C/C=C(/CC/C=C(\C)/C)\C)(\C=C)/C	C15H24	204.351	cis-.alpha.-Farnesene	5362889	26560-14-5	-2.63	-5.82986	-5.2	0.477423	5.4607	0	0	0	0	4	8.15	1.92	1.85	0.35
black	MOL000932	C(=C/C/C=C(/CC/C=C(\C)/C)\C)(\C=C)/C	C15H24	204.351	alpha-Farnesene	5281516	502-61-4	-2.622	-5.70411	-5.1	0.473407	5.4607	0	0	0	0	0	21.70	1.97	1.89	0.32
black	MOL000933	C(=C\CC/C(/C)=C\1/CC=C(C)CC/1)(\C)/C	C15H24	204.351	.gamma.-Bisabolene	5352437	495-62-5	-4.229	-6.02754	-5.7	0.512179	5.47	0	0	0	0	0	20.78	1.94	1.98	0.28
black	MOL000934	[C@H](CC/C=C(\C)/C)(C)[C@@H]1C=CC(=C)CC1	C15H24	204.351	β-seisquiphellandrene	102426665	20307-83-9	-4.348	-5.7306	-5.5	0.505159	5.1347	0	0	0	0	0	7.46	1.91	2.05	0.30
blue	MOL000935	C[C@H]1[C@@H]2C(=C(C)CC2)[C@@H]2C(C)(C)[C@@H]2CC1	C15H24	204.351	Hepanal	15560276	111-71-7	-3.443	-5.25846	-5.3	0.480182	4.3636	0	0	0	0	0	53.83	1.86	2.17	0.24	11.92
black	MOL000936	C(\C)(/C)=C\1/C/C=C(\C)/CC/C=C(\C)/CC/1	C15H24	204.351	Germacrene B	5281519	15423-57-1	-3.008	-4.83484	-5.3	0.467159	5.47	20.23	0	0	0	1	18.69	1.89	2.07	0.29
blue	MOL000937	C[C@H]1C=2[C@@H]3C(C)(C)[C@@H]3CC[C@@H](C)C=2CC1	C15H24	204.351	58870_FLUKA	15431199	95910-36-4	-3.087	-4.77394	-5.1	0.463881	4.3636	20.23	0	0	0	1	49.01	1.82	2.08	0.22	12.47
blue	MOL000938	C[C@H]1[C@]2(C)[C@@H]3C(C)(C)[C@@H]3CCC2=CCC1	C15H24	204.351	calarene	15560278	17334-55-3	-2.447	-4.8285	-5.2	0.457995	4.1234	20.23	0	0	0	5	51.55	1.82	2.05	0.23	-1.19
blue	MOL000942	O[C@@]1(C)[C@H]2[C@H]([C@H](C(C)C)CC1)C=C(C)CC2	C15H26O	222.366	(1R,4S,4aR,8aR)-4-isopropyl-1,6-dimethyl-3,4,4a,7,8,8a-hexahydro-2H-naphthalen-1-ol	10398656	481-34-5	-4.079	-5.71378	-5.9	0.507835	3.7788	0	1	1	0	3	31.67	1.32	1.30	0.24	6.87
black	MOL000943	OC(C)(C)[C@H]1CC2=C(C)CCC[C@@]2(C)CC1	C15H26O	222.366	epi-10- .gamma.-Eudesmol	6430754	99-85-4	-3.997	-5.39036	-5.6	0.49564	3.8603	0	1	1	0	4	28.10	1.47	1.74	0.21
magenta	MOL000953	O[C@@H]1CC=2[C@@](C)([C@@H]3[C@H]([C@H]4[C@@](C)([C@@H]([C@@H](CCCC(C)C)C)CC4)CC3)CC=2)CC1	C27H46O	386.654	CLR	5997	80356-14-5	-4.56	-7.11044	-6.5	0.552941	7.3761	26.3	1	1	0	16	37.87	1.43	1.13	0.20	4.52
black	MOL000967	C(=C\CC[C@]1(C)[C@@H]2C(=C)CC[C@H]1C2)(\C)/C	C15H24	204.351	bergamotene	12300073	15438-93-4	-3.185	-5.61554	-5.3	0.482739	4.7533	17.07	0	0	6	2	28.51	1.86	2.06	0.29
black	MOL000968	C(=C\CCC(=C)[C@H]1CC=C(C)CC1)(\C)/C	C15H24	204.351	beta-Bisabolene	68128	495-61-4	-4.578	-5.69794	-4.1	0.485531	5.3293	0	0	0	0	3	29.59	1.88	2.13	0.29
green	MOL000971	O=C(OCC)CCCCCCCCCCCCCCC	C18H36O2	284.477	Ethylpalmitate	12366	628-97-7	-1.818	-7.17103	-4.2	0.476983	6.9674	20.23	0	2	0	28	18.99	1.41	1.15	0.16
pink	MOL000974	O=Cc1ccc(C(C)C)cc1	C10H12O	148.202	cuminal	326	122-03-2	-4.229	-5.00822	-4.7	0.477645	2.7836	55.38	0	1	12	2	38.29	1.39	1.61	0.36	1.94
black	MOL000980	C(=C\C/C=C(/C)\[C@@H]1CC=C(C)CC1)(\C)/C	C15H24	204.351	(4S)-4-[(1Z)-1,5-dimethylhexa-1,4-dienyl]-1-methylcyclohexene	24798702	25532-79-0	-4.309	-5.94186	-5.6	0.510087	5.2754	17.07	0	0	6	2	28.62	1.88	2.01	0.28
green	MOL000983	OCCCCCCCCCCCCCCCCCCCCCCCCCCCCCC	C30H62O	438.813	n-Triacontanol	68972	593-50-0	-4.337	-8.6303	-4.3	0.545055	12.8319	133.52	1	1	12	0	10.46	1.53	0.79	0.13
lightgreen	MOL000986	[C@@H]1(c2cc3OCOc3cc2)OC[C@@H]2[C@@H](c3cc4OCOc4cc3)OC[C@H]12	C20H18O6	354.353	1-Asarinine	101612	133-03-9	-4.923	-6.42178	-7.6	0.567497	2.237	80.92	0	6	6	1	4.09	0.74	0.02	0.30
pink	MOL000991	O=C/C=C/c1ccccc1	C9H8O	132.159	cinnamaldehyde	637511	104-55-2	-3.142	-4.52937	-4.5	0.45104	1.9496	26.3	0	1	0	2	31.99	1.35	1.48	0.48	4.73
yellow	MOL001002	O=C1Oc2c(O)c(O)cc3C(=O)Oc4c(O)c(O)cc1c4-c23	C14H6O8	302.193	ellagic acid	5281855	476-66-4	-6.84	-5.69992	-7.5	0.586704	1.4828	86.99	4	8	12	1	43.06	-0.44	-1.41	0.43	-1.04
yellow	MOL001004	[H]OC1=C(C2=C([H])C([H])=C(O[H])C([H])=C2[H])O=C3C(C(O[H])=C([H])C(O[H])=C3[H])=C1[H]	C15H11O5	271.245	pelargonidin	0	134-04-3	0	-5.98429	-7.7	0.577359	0.9463	0	4	5	0	1	37.99	0.31	-0.33	0.38	0.48
black	MOL001015	O=C(O[C@@H]1[C@]2(C)C(C)(C)[C@H](C1)CC2)C	C12H20O2	196.286	ZINC00388662	6950273	125-12-2	-3.318	-4.92279	-5.3	0.472845	2.3544	0	0	2	6	0	67.05	1.24	1.51	0.22	7.05
salmon	MOL001040	O=C1c2c(O)cc(O)cc2O[C@@H](c2ccc(O)cc2)C1	C15H12O5	272.253	(2R)-5,7-dihydroxy-2-(4-hydroxyphenyl)chroman-4-one	667495		-6.437	-6.13221	-7.8	0.593135	2.2977	0	3	5	6	0	42.36	0.38	-0.48	0.41	16.83
black	MOL001055	C(C)(C)[C@@]12[C@@H](C(C)=CC1)C2	C10H16	136.234	5-isopropyl-2-methylbicyclo[3.1.0]hex-2-ene	637518	1406-51-5	-4.136	-4.78649	-4	0.461797	2.8728	0	0	0	6	0	47.19	1.82	2.18	0.29	11.44
purple	MOL001097	Cc1c(C)cccc1	C8H10	106.165	o-xylene	7237	95-47-6	-3.079	-4.09138	-3.9	0.434307	2.8024	0	0	0	0	4	45.55	1.85	2.08	0.41	11.86
purple	MOL001098	Cc1cc(C)ccc1	C8H10	106.165	m-xylene	7929	108-38-3	-3.394	-4.34605	-4	0.444028	2.8024	26.3	0	0	0	6	47.43	1.83	2.02	0.39	11.82
purple	MOL001099	Cc1ccc(C)cc1	C8H10	106.165	p-xylene	7809	106-42-3	-3.394	-4.3098	-3.9	0.441985	2.8024	0	0	0	0	1	48.74	1.83	2.06	0.39	11.71
black	MOL001101	C(=C/CCC(=C)C)(\C=C)/C	C10H16	136.234	alpha-Ocimene	5320249	502-99-8	-2.18	-5.04426	-4.4	0.445233	3.688	0	0	0	0	3	21.43	1.87	1.99	0.38
black	MOL001103	O=C(O[C@@](C=C)(CC/C=C(\C)/C)C)C	C12H20O2	196.286	[(3R)-3,7-dimethylocta-1,6-dien-3-yl] acetate	442474	115-95-7	-3.603	-5.69576	-4.9	0.483359	3.1145	17.07	0	2	0	2	27.73	1.34	1.53	0.25
black	MOL001109	C(C)(C)[C@@]12[C@@H]([C@@H](C)C=C1)C2	C10H16	136.234	β-thujene	97046700	28634-89-1	-4.214	-5.02185	-4	0.466825	2.6782	20.23	0	0	0	0	46.44	1.82	2.19	0.29	11.53
black	MOL001110	C(=C\C/C=C(\C)/C)(\C=C)/C	C10H16	136.234	cis-beta-Ocimene	5320250	3338-55-4	-3.045	-5.14848	-4.3	0.456659	3.6341	20.23	0	0	0	1	25.38	1.85	2.03	0.34
black	MOL001114	O=CC[C@@H]1C(C)(C)C(C)=CC1	C10H16O	152.233	2-[(1R)-2,2,3-trimethyl-1-cyclopent-3-enyl]ethanal	1252759	4501-58-0	-3.182	-5.02679	-4.2	0.454976	2.193	0	0	1	0	1	45.71	1.31	1.66	0.29	11.62
black	MOL001115	O[C@H]1[C@H]2C(C)(C)[C@@H](C(C)=C1)C2	C10H16O	152.233	cis-Verbenol	164888	1845-30-3	-4.01	-4.79374	-4.8	0.472446	1.8384	17.07	1	1	0	0	50.68	1.25	1.48	0.24	11.57
black	MOL001121	OCC=1[C@H]2C(C)(C)[C@H](C2)CC=1	C10H16O	152.233	19894-97-4	88301	19894-97-4	-3.468	-4.84163	-4.7	0.463734	1.7821	0	1	1	0	0	49.98	1.25	1.50	0.21	11.55
blue	MOL001123	C(C)(C)[C@H]1[C@H]2[C@@H](C(C)=CC1)CCC(C)=C2	C15H24	204.351	muurolene	12306047	99-83-2	-3.722	-5.41579	-5.4	0.488565	4.745	0	0	0	0	2	19.50	1.84	2.16	0.25
black	MOL001129	O=C1[C@@H]2C(C)(C)[C@H](C(C)=C1)C2	C10H14O	150.218	l-Verbenone	92874	1196-01-6	-3.528	-5.06332	-4.7	0.468223	1.9421	0	0	1	0	0	50.66	1.26	1.53	0.32	11.56
blue	MOL001132	CC=1[C@H]2[C@@]3(C)[C@H]([C@@H]2C(C)(C)CCC3)CC=1	C15H24	204.351	longipinene	53356675	1493692	-2.882	-5.28451	-5	0.467905	4.1234	0	0	0	0	1	17.01	1.84	2.10	0.23
black	MOL001168	C(=C)(C)[C@H]1[C@@](C=C)(C)CC/C(=C(\C)/C)/C1	C15H24	204.351	(1S,2S)-2-isopropenyl-4-isopropylidene-1-methyl-1-vinylcyclohexane	6432312	29873-99-2	-4.063	-4.93983	-4.6	0.472416	4.9288	0	0	0	0	0	34.47	1.87	2.11	0.32	8.95
blue	MOL001179	C=C1[C@@H]2[C@@H]([C@H](C)CC2)[C@@H]2C(C)(C)[C@@H]2CC1	C15H24	204.351	(&#8722;)-Alloaromadendrene	10899740	464-43-7	-2.612	-5.16075	-5.2	0.465595	4.2229	0	0	0	0	3	54.04	1.81	2.07	0.23	12.06
blue	MOL001180	C(C)(C)[C@H]1[C@H]2[C@@H](C(=C)CC1)CCC(C)=C2	C15H24	204.351	γ-muurolene	12313020	30021-74-0	-4.559	-5.06073	-5.4	0.495236	4.7989	17.07	0	0	0	2	21.53	1.84	2.05	0.25
black	MOL001191	C(\C)(/C)=C\1/C[C@H]2C(C)=CCC[C@]2(C)CC/1	C15H24	204.351	(4aR,8aR)-3-isopropylidene-5,8a-dimethyl-1,2,4,4a,7,8-hexahydronaphthalene	6432648	6813-21-4	-3.856	-5.23907	-5.7	0.492738	4.894	20.23	0	0	0	5	20.56	1.88	2.14	0.26
black	MOL001201	C(=C\CC[C@]1(C)[C@H]2C(C)=CC[C@@H]1C2)(\C)/C	C15H24	204.351	(1R,5R,7S)-4,7-dimethyl-7-(4-methylpent-3-enyl)bicyclo[3.1.1]hept-3-ene	13889654	79-92-5	-3.147	-5.9431	-5.3	0.488056	4.6994	20.23	0	0	0	12	16.23	1.86	1.96	0.27
black	MOL001210	O=CC1=CC[C@@H](C(C)C)CC1	C10H16O	152.233	(4S)-4-isopropylcyclohexene-1-carbaldehyde	11842593	21391-98-0	-4.168	-5.02845	-4.5	0.473883	2.8644	26.3	0	1	0	2	40.36	1.36	1.69	0.28	1.98
black	MOL001211	OC/C(=C\CCC(=C)[C@@H]1CC=C(C)CC1)/C	C15H24O	220.35	cis-lanceol	92033682	10067-28-4	-4.898	-5.8344	-5.8	0.521022	4.2386	20.23	1	1	0	15	35.94	1.33	1.17	0.27	2.79
green	MOL001212	OCCCCCCCCCCCCCC	C14H30O	214.387	Loxanol V	8209	63393-82-8	-0.654	-6.34755	-4.3	0.44914	5.5327	17.07	1	1	0	2	14.19	1.27	0.98	0.14
black	MOL001217	O=C(O[C@@H]1[C@@]2(C)C(C)(C)[C@@H](C1)CC2)C	C12H20O2	196.286	()-Bornyl acetate	6950274	76-49-3	-3.469	-4.81322	-5.1	0.469818	2.3544	0	0	2	0	10	65.55	1.30	1.59	0.22	6.94
green	MOL001219	OCCCCCCCC/C=C\CCCCCCCC	C18H36O	268.478	Satol	5284499	8014-60-6	-2.233	-7.16453	-4.4	0.485006	6.9129	26.3	1	1	0	10	27.27	1.34	0.97	0.17
black	MOL001223	O=CC[C@H]1C(C)(C)C(C)=CC1	C10H16O	152.233	(S)-2,2,3-Trimethylcyclopent-3-ene-1-acetaldehyde	90969	23727-15-3	-4.409	-5.1857	-4.5	0.480204	2.193	60.69	0	1	12	2	45.18	1.32	1.71	0.31	11.43
green	MOL001224	C(=C)CCCCCCCCCCC	C13H26	182.346	Tridecylene	17095	2437-56-1	-0.183	-5.82652	-3.6	0.424258	5.9115	20.23	0	0	0	9	17.69	1.83	2.01	0.20
green	MOL001227	O=C(OCCCCCCCCCC)C	C12H24O2	200.318	Decyl acetate	8167	112-17-4	-0.716	-5.89673	-4.2	0.439959	4.087	17.07	0	2	6	1	25.07	1.28	1.33	0.16
salmon	MOL001229	Oc1cc(O)cc(/C=C\c2ccc(O)cc2)c1	C14H12O3	228.243	cis-resveratrol	1548910	501-36-0	-5.56	-5.12731	-6	0.523565	3.014	20.23	3	3	0	1	41.13	0.75	0.12	0.43	6.31
green	MOL001230	OCCCCCCCCCCC	C11H24O	172.308	Tip-Nip	8184	112-42-5	-2.515	-5.84336	-4.2	0.460171	4.1641	17.07	1	1	0	1	21.94	1.24	1.23	0.15
purple	MOL001237	O=C(C)c1c(C)cccc1	C9H10O	134.175	o-Acetyltoluene	11340	577-16-2	-3.558	-4.7914	-4.6	0.462608	2.0561	17.07	0	1	0	1	38.96	1.47	1.66	0.43	25.18
magenta	MOL001238	O[C@H]1C(C)(C)[C@H]2[C@@](C)([C@@H]3[C@](C)([C@@]4(C)[C@@H]([C@H]5[C@H](C(=C)C)CC[C@]5(C)CC4)CC3)CC2)CC1	C30H50O	426.717	3-Epilupeol	5270628	545-47-1	-3.502	-6.43759	-6.6	0.525777	7.4032	17.07	1	1	0	2	10.37	1.41	1.21	0.24
black	MOL001242	O=C1[C@H](C)[C@@H]2[C@](C(C)C)(C1)C2	C10H16O	152.233	dl-Thujone	261491	546-80-5	-3.831	-5.05504	-4.6	0.470872	1.7707	17.07	0	1	0	0	63.88	1.25	1.56	0.30	11.55
black	MOL001245	O=CC=1[C@H]2C(C)(C)[C@H](C2)CC=1	C10H14O	150.218	(1S,5R)-7,7-dimethyl-4-bicyclo[3.1.1]hept-3-enecarboxaldehyde	1201529	499-71-8	-3.328	-4.63169	-4.8	0.460005	2.0384	66.76	0	1	0	18	41.25	1.34	1.66	0.29	11.47
black	MOL001254	O=CC1=CC[C@@H](C(=C)C)CC1	C10H14O	150.218	(S)-p-Mentha-1,8-dien-7-al	2724159	2111-75-3	-4.051	-4.88813	-4.4	0.468254	2.6683	20.23	0	1	0	7	39.00	1.36	1.57	0.31	2.22
black	MOL001273	O=C1[C@H]2C(C)(C)[C@@H](C(C)=C1)C2	C10H14O	150.218	80-57-9	65724	80-57-9	-3.853	-5.27029	-4.6	0.474802	1.9421	20.23	0	1	0	6	50.63	1.27	1.59	0.34	11.56
green	MOL001281	O=C(OC[C@H](O)CO)CCCCCCCCCCCCCCC	C19H38O4	330.503	L-alpha-Palmitin	11359451	19670-51-0	-5.944	-7.97244	-4.8	0.564743	5.5685	26.3	2	4	0	0	26.66	0.30	-0.42	0.17
black	MOL001283	O[C@](C=C)(CC/C=C(/CC/C=C(\C)/C)\C)C	C15H26O	222.366	C09704	5281525	1119-38-6	-2.961	-6.26387	-4.9	0.484776	4.562	20.23	1	1	6	2	29.56	1.37	1.34	0.31
lightcyan	MOL001285	OCCCCCCCC	C8H18O	130.228	octanol	957	111-87-5	-3.619	-4.99465	-3.8	0.454618	2.7955	37.3	1	1	6	2	21.06	1.16	1.23	0.17
blue	MOL001298	O=C1C(=C)[C@H]2[C@H](O1)[C@H]1C(=C)CC[C@H]1C(=C)CC2	C15H18O2	230.302	dehydrocostus lactone	73174	477-43-0	-3.877	-5.04591	-6.3	0.500751	3.282	74.6	0	2	0	9	58.57	1.27	1.35	0.36	2.53
pink	MOL001300	OCCc1ccccc1	C8H10O	122.164	PEL	6054	60-12-8	-4.89	-4.35263	-4.3	0.471331	1.5467	0	1	1	0	3	44.03	1.11	1.13	0.37	-2.41
pink	MOL001301	O=C(O)/C=C\c1ccccc1	C9H8O2	148.159	cis-Zimtsaeure	5372954	621-82-9	-4.957	-4.6636	-5	0.488455	1.9022	32.86	1	2	5	1	38.19	0.91	1.09	0.41	6.40
lightcyan	MOL001302	O=C(O)CCCCCCCCC(=O)O	C10H18O4	202.248	Usaf hc-1	5192	32734-00-2	-3.818	-5.72995	-5	0.488721	2.3272	37.3	2	4	6	1	16.23	-0.01	-0.64	0.25
black	MOL001303	C(=C)(C)[C@@H]1[C@](C=C)(C)CC[C@H](C(=C)C)C1	C15H24	204.351	(1R,2R,4S)-2,4-diisopropenyl-1-methyl-1-vinylcyclohexane	9859094	515-13-9	-3.818	-5.19088	-4.5	0.471373	4.7881	37.3	0	0	0	13	5.58	1.85	2.11	0.34
purple	MOL001304	O=C(C)c1[nH]ccc1	C6H7NO	109.126	2-ACETYLPYRROLE	14079	1072-83-9	-4.882	-4.20436	-4.2	0.467397	0.955	74.6	1	1	0	8	58.37	1.16	1.42	0.12	17.58
purple	MOL001306	O=C(C)c1c(O)ccc(C)c1	C9H10O2	150.174	o-Acetyl-p-cresol	15068	1450-72-2	-4.024	-4.84328	-5.1	0.478378	1.7887	202.32	1	2	6	7	24.96	1.02	0.88	0.39
green	MOL001312	O=C(O)CCCCCCC/C=C/CCCCCC	C16H30O2	254.408	9-HEXADECENOIC ACID	5282745	10030-73-6	-2.942	-6.44242	-4.6	0.483067	5.923	44.02	1	2	6	1	35.78	1.10	0.85	0.20	5.61
lightcyan	MOL001314	O=C(O)CCCCCCCC(=O)O	C9H16O4	188.221	Azelex	2266	32733-99-6	-3.452	-5.42677	-4.9	0.47652	1.871	20.23	2	4	0	5	16.90	-0.04	-0.72	0.26
red	MOL001320	O([C@@H](C#N)c1ccccc1)[C@H]1[C@H](O)[C@@H](O)[C@H](O)[C@@H](CO[C@H]2[C@H](O)[C@@H](O)[C@H](O)[C@@H](CO)O2)O1	C20H27NO11	457.428	Amygdalin	656516	29883-15-6	-9.321	-8.04076	-8.1	0.702238	-2.2956	0	7	12	0	0	4.42	-1.91	-2.40	0.33
pink	MOL001321	O[C@@H](C#N)c1ccccc1	C8H7NO	133.147	d-mandelonitrile	9548674	29883-15-6	-4.772	-4.61273	-4.7	0.479764	1.1982	99.38	1	2	6	4	48.26	0.67	0.57	0.47	-1.87
magenta	MOL001323	O[C@@H]1[C@@H](C)[C@H]2[C@@](C)([C@@H]3C([C@H]4[C@@](C)([C@@H]([C@@H](CC/C(=C/C)/C(C)C)C)CC4)CC3)=CC2)CC1	C30H50O	426.717	Sitosterol alpha1	9548595	474-40-8	-3.757	-7.1226	-7.8	0.567608	8.1534	44.02	1	1	6	1	43.28	1.41	0.97	0.24	5.64
pink	MOL001335	OCc1ccccc1	C7H8O	108.138	WLN: Q1R	244	1336-27-2	-4.339	-4.18611	-4.1	0.456993	1.2255	54.37	1	1	0	8	58.68	1.08	1.27	0.38	11.87
red	MOL001337	O(Cc1ccccc1)[C@H]1[C@H](O)[C@@H](O)[C@H](O)[C@@H](CO)O1	C13H18O6	270.278	Benzyl glucopyranoside	188977	4304-12-5	-7.651	-6.45855	-7	0.607058	-0.5214	26.3	4	6	0	11	12.39	-0.70	-1.04	0.32
pink	MOL001366	O[C@H](C#N)c1ccccc1	C8H7NO	133.147	MNN	439767	99-18-3	-4.662	-4.49092	-4.7	0.476081	1.1982	26.3	1	2	0	0	48.36	0.68	0.56	0.47	-1.90
lightcyan	MOL001385	O=C(O)CCCCCCCC=O	C9H16O3	172.222	9-Oxononanoic acid	75704	2553-17-5	-2.495	-5.34102	-4.7	0.458929	1.9184	20.23	1	3	0	0	19.60	0.18	-0.36	0.24
green	MOL001386	O=C(OC)CCCCCCCCCCC	C13H26O2	214.344	Methyl laurate	8139	111-82-0	-2.255	-6.19596	-4.6	0.46952	4.7938	20.23	0	2	0	0	21.75	1.32	1.24	0.15
black	MOL001387	O=C1O[C@]2(C)C(C(C)(C)CCC2)=C1	C11H16O2	180.244	(7aS)-4,4,7a-trimethyl-6,7-dihydro-5H-benzofuran-2-one	157995	81800-41-1	-2.958	-5.51191	-5	0.472824	2.4835	26.3	0	2	0	13	36.84	1.20	1.46	0.31	14.05
blue	MOL001388	O[C@@]1(C)[C@@H]2[C@@H]([C@H](C)CC2)[C@@H]2C(C)(C)[C@@H]2CC1	C15H26O	222.366	(+)-Ledol	92812	577-27-5	-3.666	-5.36041	-5.3	0.485098	3.2028	37.3	1	1	0	12	16.96	1.43	1.69	0.21
blue	MOL001390	O[C@@]1(C)[C@H]2[C@@H]([C@H](C)CC2)[C@@H]2C(C)(C)[C@@H]2CC1	C15H26O	222.366	49070_FLUKA	12304985	489-41-8	-3.738	-5.16903	-5.3	0.482901	3.2028	0	1	1	0	15	85.51	1.29	1.46	0.24	12.06
green	MOL001392	O=C(OC)CCCCCCCCCCCCC	C15H30O2	242.398	Methyl myristate	31284	124-10-7	-2.257	-6.81177	-4	0.472123	5.7062	37.3	0	2	0	13	19.68	1.36	1.19	0.14
green	MOL001393	O=C(O)CCCCCCCCCCCCC	C14H28O2	228.371	myristic acid	11005	45184-05-2	-2.986	-6.56119	-4.4	0.482798	5.4552	17.07	1	2	0	4	21.18	1.07	0.99	0.19
green	MOL001394	C(CCCCCCCCC)CCCCCCCC	C18H38	254.494	Oktadekan	11635	593-45-3	-1.912	-7.03089	-3.9	0.470766	8.5832	26.3	0	0	0	14	9.81	1.83	1.83	0.14
green	MOL001396	O=C(O)CCCCCCCCCCCCCC	C15H30O2	242.398	PENTADECYLIC ACID	13849	1002-84-2	-2.885	-6.36532	-4.6	0.480841	5.9114	0	1	2	0	19	20.18	1.08	0.88	0.18
black	MOL001397	O=C/C=C\CCCC	C7H12O	112.17	cis-Hept-2-enal	5362616	57266-86-1	-2.25	-4.73858	-3.9	0.433548	2.286	0	0	1	0	23	40.19	1.29	1.64	0.31	4.03
green	MOL001398	O=C(OC)CCCCCCC/C=C\C/C=C\C/C=C\CC	C19H32O2	292.456	Methyllinolenate	5319706	301-00-8	-2.979	-7.40787	-4.6	0.502869	6.1972	0	0	2	0	25	46.15	1.48	1.09	0.24	5.95
green	MOL001399	C(CCCCCCCCCCC)CCCCCCCCCC	C22H46	310.601	TWT	12405	629-97-0	-4.123	-7.43891	-3.9	0.509138	10.408	43.09	0	0	0	19	8.37	1.85	1.64	0.13
green	MOL001401	C(CCCCCCCCCCCCC)CCCCCCCCCCCC	C26H54	366.707	HEXACOSANE	12407	630-01-3	-3.936	-8.05536	-4.2	0.524216	12.2328	0	0	0	0	32	8.21	1.92	1.65	0.12
green	MOL001402	C(CCCCCCCCCCCCCC)CCCCCCCCCCCCC	C28H58	394.76	Octacosane	12408	630-02-4	-3.553	-8.49153	-4.1	0.527109	13.1452	40.46	0	0	0	10	8.15	1.91	1.46	0.12
green	MOL001403	O=C(N)CCCCCCCCCCC/C=C\CCCCCCCC	C22H43NO	337.583	ERUCAMIDE	5365371	112-84-5	-4.926	-7.40276	-4.9	0.53654	8.058	17.07	2	2	0	5	27.85	1.27	0.75	0.18
green	MOL001404	C(CCCCCCCCCCCCCCCCC)CCCCCCCCCCCCCCCCC	C35H72	492.946	Pentatriacontane	12413	630-07-9	0	-8.56259	-4.4	0.537133	16.3386	20.23	0	0	0	13	7.97	1.91	1.48	0.11
greenyellow	MOL001410	O[C@H]1CC(C)(C)C(/C=C/C(=C/C=C/C(=C/C=C/C=C(/C=C/C=C(/C=C/C=2C(C)(C)C[C@H](O)CC=2C)\C)\C)/C)/C)=C(C)C1	C40H56O2	568.871	Zeaxanthin	5280899	144-68-3	0	-6.5733	-6.9	0.566075	9.5248	37.3	2	2	0	30	21.17	1.22	-1.00	0.31
black	MOL001417	O=C/C=C/CCCCC	C8H14O	126.196	OCTENAL	5283324	25447-69-2	-2.512	-4.93968	-3.7	0.437211	2.7422	57.53	0	1	6	1	19.41	1.34	1.59	0.28
green	MOL001442	OC/C=C(/CCC[C@@H](CCC[C@@H](CCCC(C)C)C)C)\C	C20H40O	296.531	phytol	5280435	7541-49-3	-3.472	-6.86156	-5.1	0.506646	7.3373	132.13	1	1	0	5	33.82	1.23	0.85	0.22	2.34
green	MOL001450	O=C(O)CCCCCCCCCCCCCCCCCCCCCCCCCCCCCCC	C32H64O2	480.849	Lacceric acid	19255	3625-52-3	-3.17	-8.6637	-4.2	0.527323	13.6668	36.92	1	2	6	0	12.80	1.35	1.10	0.14
purple	MOL001452	O=Cc1cc(O)c(O)cc1	C7H6O3	138.121	protocatechualdehyde	8768	139-85-5	-5.973	-4.28116	-5.2	0.50336	1.0546	57.23	2	3	12	2	38.35	0.43	0.21	0.42	11.93
blue	MOL001456	O=C(O)C(O)(CC(=O)O)CC(=O)O	C6H8O7	192.124	citric acid	311	77-92-9	-4.866	-4.73421	-5.2	0.491428	-1.395	94.83	4	7	0	3	56.22	-1.11	-1.38	0.43	11.46
yellow	MOL001458	O1c2c(OC1)cc1c(c2)CC[N+H]2C=C3C=4OCOC=4C=CC3=C[C-]12	C19H14NO4	320.319	coptisine	12	3486-66-6	-4.221	-6.44747	-8.5	0.577031	1.8371	57.15	0	4	12	0	30.67	1.21	0.32	0.26	9.33
turquoise	MOL001460	O(C)c1c(OC)cc2c(C(=O)Cc3c(c4OCOc4cc3)CN(C)CC2)c1	C21H23NO5	369.411	Cryptopin	72616	482-74-6	-4.425	-6.57554	-6.9	0.548038	3.1526	17.07	0	6	0	12	78.74	0.79	0.41	0.21	21.25
blue	MOL001468	O=C(O)[C@@H](O)CC(=O)O	C4H6O5	134.087	MLT	222656	97-67-6	-4.351	-4.19021	-4.8	0.468166	-0.9555	52.6	3	5	6	16	59.62	-0.87	-1.40	0.41	11.40
turquoise	MOL001484	Oc1cc2OC[C@@H]3[C@@H](Oc4c3cc3OCOc3c4)c2cc1	C16H12O5	284.263	Inermine	91510	2035-15-6	-4.53	-5.45751	-7.6	0.54372	2.442	26.3	1	5	0	20	75.18	0.89	0.40	0.30	11.72
green	MOL001487	O=C(CCC[C@H](CCC[C@@H](CCCC(C)C)C)C)C	C18H36O	268.478	FITONE	1810796	502-69-2	-2.477	-7.2286	-4.5	0.490971	6.1965	26.3	0	1	0	16	6.67	1.50	1.44	0.22
green	MOL001490	O=C(OC[C@H](CCCC)CC)c1c(C(=O)OC[C@H](CCCC)CC)cccc1	C24H38O4	390.556	bis[(2S)-2-ethylhexyl] benzene-1,2-dicarboxylate	7057920	117-81-7	-3.818	-7.3442	-6	0.537131	7.574	26.3	0	4	0	15	43.59	0.98	0.68	0.28	3.02
green	MOL001492	O=C(OCC)CCCCCCCCCCCCCCCCCCC	C22H44O2	340.584	Ethyl icosanoate	29009	18281-05-5	-4.259	-7.35569	-4	0.510946	8.7922	37.3	0	2	0	15	16.67	1.40	1.18	0.18
green	MOL001494	O=C(OCC)CCCCCCC/C=C\C/C=C\CCCCC	C20H36O2	308.499	Mandenol	5282184	544-35-4	-4.169	-7.31512	-4.6	0.517955	6.9906	0	0	2	0	15	42.00	1.46	1.14	0.25	5.39
green	MOL001495	O=C(OCC)CCCCCCC/C=C/C/C=C/C/C=C/CC	C20H34O2	306.483	Ethyl linolenate	6371716	1191-41-9	-4.562	-7.30437	-5	0.530278	6.546	166.14	0	2	12	4	46.10	1.54	1.12	0.25	6.20
green	MOL001501	O=C(O)CCCCCCCCCCCCCCCC	C17H34O2	270.451	Daturic acid	10465	67701-03-5	-2.277	-7.37454	-4.7	0.494631	6.8238	267.29	1	2	12	5	18.51	1.12	0.95	0.21
tan	MOL001506	C(=C/CC/C(=C/CC/C=C(/CC/C=C(/CC/C=C(\C)/C)\C)\C)/C)(\CC/C=C(\C)/C)/C	C30H50	410.718	Supraene	638072	111-02-4	-4.605	-8.03956	-5.3	0.551816	11.3312	40.46	0	0	0	2	33.55	2.08	1.73	0.27	2.72
brown	MOL001541	O(C)c1c([C@H]2[C@H](O)[C@@H](O)[C@H](O)[C@@H](CO)O2)c(O)c2C(=O)C=C(c3ccc(O)cc3)Oc2c1	C22H22O10	446.404	4H-Benzopyran-4-one, 6-beta-D-glucopyranosyl-5-hydroxy-2-(4-hydroxyphenyl)-7-methoxy-	124034	72063-39-9	-7.12	-7.75176	-7	0.622279	0.1938	55.38	6	10	12	2	5.75	-1.32	-2.24	0.00
brown	MOL001543	O=C1C2=C(C([C@]([C@]([C@@]3([H])O[H])([H])O[H])([H])O[C@@](C([H])([H])O[H])([H])[C@@]3([H])O[H])=C(C([C@]([C@]([C@@]4([H])O[H])([H])O[H])([H])O[C@@](C([H])([H])O[H])([H])[C@@]4([H])O[H])=C2OC(C(C([H])=C5[H])=C([H])C([H])=C5O[H])=C1[H])O[H])O[H]	C27H30O15	594.518	Vicenin-2	442664	23666-13-9	-10.61	-9.44884	-8.1	0.770968	-2.4487	47.56	11	15	6	6	3.42	-3.15	-3.87	0.32
magenta	MOL001551	OC[C@@]12[C@H]([C@H](C(=C)C)CC1)[C@@H]1[C@](C)([C@@]3(C)[C@@H]([C@]4(C)[C@H](C(C)(C)[C@@H](O)CC4)CC3)CC1)CC2	C30H50O2	442.717	Trochol	72326	18211-63-7	-4.416	-6.80641	-6.7	0.548457	6.3125	0	2	2	0	16	15.48	0.84	0.35	0.24
lightgreen	MOL001558	[C@H]1(c2cc3OCOc3cc2)OC[C@@H]2[C@@H](c3cc4OCOc4cc3)OC[C@H]12	C20H18O6	354.353	sesamin	72307	607-80-7	-3.921	-6.66962	-7.6	0.556667	2.237	0	0	6	0	14	56.55	0.75	-0.08	0.31	13.44
pink	MOL001559	O=C(NCC(C)C)/C=C/C=C/c1cc2OCOc2cc1	C16H19NO3	273.327	piperlonguminine	5320621	5950-12-9	-3.875	-6.30614	-6.3	0.522967	2.9336	0	1	4	0	0	30.71	0.95	0.27	0.35	8.66
green	MOL001562	C(=C)CCCCCCCCCCCCCCCCC	C19H38	266.505	Nonadecene	29075	18435-45-5	-0.989	-6.79497	-4.2	0.45988	8.6487	17.07	0	0	6	1	5.23	1.86	1.95	0.19
green	MOL001565	C(=C)CCCCCCCCCCCCCCC	C17H34	238.452	HEPTADECENE	23217	64743-02-8	-1.401	-6.58148	-4	0.457343	7.7363	0	0	0	0	1	20.03	1.84	1.92	0.21
blue	MOL001566	C[C@@H]1[C@@]2(C)[C@H]3C(C)(C)[C@H]3CCC2=CCC1	C15H24	204.351	calarene	15560279	17334-55-3	-2.379	-4.89514	-5.3	0.459904	4.1234	17.07	0	0	0	0	52.16	1.82	2.04	0.23	-1.34
pink	MOL001578	O=C(C)c1ccccc1	C8H8O	120.149	Hypnon	7410	98-86-2	-3.38	-4.3725	-4.3	0.448784	1.5699	38.69	0	1	6	0	48.19	1.36	1.54	0.45	25.20
black	MOL001579	C(C)(C)[C@H]1CC[C@@H](C)/C=C\C[C@H](C)CC1	C15H28	208.383	germacrene	0	23986-74-5	-3.847	-5.43252	-5.4	0.490678	5.5808	0	0	0	0	11	15.06	1.82	2.06	0.22
purple	MOL001593	O=C1/C(=C(/C)\C)/CCC(C)=C1	C10H14O	150.218	Piperitenone	381152	491-09-8	-3.725	-5.00779	-5.1	0.476666	2.9234	20.23	0	1	0	0	40.05	1.43	1.62	0.32	11.21
purple	MOL001595	Oc1cc2OCOc2cc1	C7H6O3	138.121	sesamol	68289	533-31-3	-3.954	-4.4071	-4.9	0.46711	1.3307	0	1	3	0	1	66.34	0.96	0.76	0.31	13.19
green	MOL001596	C(=C)CCCCCCCCCCC=C	C14H26	194.356	tetradecadiene-1,13	30875	21964-49-8	-0.057	-6.00703	-4.1	0.433594	5.977	43.37	0	0	6	0	17.74	1.83	1.85	0.26
black	MOL001599	O[C@@]1(C)[C@@H]2[C@H](C(C)(C)CC1)C=C(C)CC2	C14H24O	208.34	α-cubebol	0	81-34-5	-3.534	-5.00889	-5.6	0.482476	3.277	0	1	1	0	1	64.81	1.32	1.43	0.26	7.24
blue	MOL001600	C(C)(C)[C@H]1[C@H]2[C@@H]3C(C)=CC[C@H]2[C@]3(C)CC1	C15H24	204.351	copaene	20055075	3856-25-5	-3.838	-5.61103	-5.3	0.491939	4.169	32.76	0	0	0	4	29.47	1.81	2.04	0.22
yellow	MOL001601	O=C1C(=O)C=2[C@H](C)COC=2c2c1c1c(C(C)=CCC1)cc2	C18H16O3	280.318	1,2,5,6-tetrahydrotanshinone	0	126979-84-8	-4.379	-6.36658	-8	0.566514	2.9788	0	0	3	0	1	38.75	0.96	0.39	0.33	18.05
blue	MOL001602	C(C)(C)[C@@H]1[C@@H]2C([C@@H](C)CC1)=CCC(C)=C2	C15H24	204.351	1,4-cadinadiene	50986185	29837-12-5	-4.358	-5.3383	-5.6	0.500232	4.745	0	0	0	0	3	16.73	1.85	2.11	0.24
black	MOL001604	O[C@@](C=C)(CC[C@@H]1C(C)(C)O1)C	C10H18O2	170.249	Linalool	92222182	78-70-6	-3.563	-5.22549	-4.9	0.474667	1.4338	0	1	2	0	0	49.37	0.86	0.74	0.32	4.51
black	MOL001606	C(=C)(C)[C@H]1C[C@@]2(C)[C@H](C)CCC=C2CC1	C15H24	204.351	BB_NC-0668	9855795	470-82-6	-3.999	-5.0899	-5.2	0.483731	4.7533	29.1	0	0	0	9	35.57	1.83	2.02	0.27	7.23
black	MOL001608	C(=C)(C)[C@@H]1[C@](C=C)(C)CCC(C(C)C)=C1	C15H24	204.351	delta-elemene	12309449	20307-84-0	-3.497	-5.51248	-4.6	0.473813	4.7342	0	0	0	0	16	26.98	1.84	2.02	0.30
green	MOL001615	C1CCCCCCCCCCCCCC1	C15H30	210.399	Cyclopentadecane	67525	295-48-7	-3.38	-5.40543	-5.6	0.486975	6.843	0	0	0	0	12	15.94	1.84	2.15	0.15
black	MOL001618	O=C(NCC(C)C)/C=C/C=C/CCCCC	C14H25NO	223.354	Pellitorin	5318516	109-26-2	-2.296	-6.11307	-4.8	0.471701	3.9581	0	1	2	0	11	23.81	1.36	1.10	0.25
green	MOL001619	C(CCCCCCCCC)CCCCCCCCC	C19H40	268.521	UPL	12401	629-92-5	-1.825	-7.03734	-4.1	0.472832	9.0394	37.3	0	0	0	19	8.52	1.83	1.70	0.16
green	MOL001620	C(=C)CCCCCCCCCCCCC	C15H30	210.399	Pentadecene	25913	27251-68-9	0.054	-6.29409	-4	0.456224	6.8239	37.3	0	0	0	1	17.72	1.84	1.97	0.21
green	MOL001622	C(=C)CCCCCCCCCCCC	C14H28	196.372	1-Tetradecene	14260	68855-58-3	-1.236	-6.09806	-4.3	0.450889	6.3677	37.3	0	0	0	8	6.15	1.85	2.09	0.21
green	MOL001631	O=C(O)CCCCCCCCCCC/C=C\CCCCCCCC	C22H42O2	338.568	Erucic acid	5281116	112-86-7	-4.579	-7.68594	-4.4	0.529019	8.6602	26.3	1	2	0	15	28.56	1.20	0.85	0.20
black	MOL001639	O=C(O)/C(=C/C)/C	C5H8O2	100.116	Tiglic acid	125468	13201-46-2	-3.504	-4.25097	-4	0.44412	1.3164	27.69	1	2	6	3	74.94	0.81	1.04	0.37	11.79
lightcyan	MOL001640	O=C(O)CCCCCCCCC	C10H20O2	172.265	NON	2969	334-48-5	-2.687	-5.6461	-4.6	0.46511	3.6304	17.07	1	2	0	10	26.74	0.96	1.06	0.22
green	MOL001641	O=C(OC)CCCCCCC/C=C\C/C=C\CCCCC	C19H34O2	294.472	METHYL LINOLEATE	5284421	112-63-0	-2.374	-6.87644	-4.7	0.485697	6.6418	26.3	0	2	0	16	41.93	1.44	1.08	0.21	6.05
purple	MOL001643	O(C)c1c(CC=C)ccc2OCOc12	C11H12O3	192.211	Croweacin	5316141	484-34-4	-4.045	-5.04566	-5.1	0.482011	2.5896	20.23	0	3	0	5	53.28	1.26	0.97	0.30	7.28
green	MOL001644	O=CCCCCCCCCCCC	C12H24O	184.318	Dodecanal	8194	112-54-9	-0.822	-5.85258	-3.9	0.435811	4.5902	57.53	0	1	0	1	21.52	1.40	1.42	0.19
green	MOL001645	O=C(OCCCCCCCC/C=C/C/C=C/CCCCC)C	C20H36O2	308.499	Linoleyl acetate	5319042	5999-95-1	-4.256	-7.19038	-4.6	0.516704	6.8474	84.5	0	2	18	13	42.10	1.36	1.08	0.21	7.48
magenta	MOL001659	O[C@@H]1CC=2[C@@](C)([C@@H]3[C@H]([C@H]4[C@@](C)([C@@H]([C@@H](/C=C/[C@@H](C(C)C)CC)C)CC4)CC3)CC=2)CC1	C29H48O	412.691	Poriferasterol	5281330	481-16-3	-3.511	-6.91101	-7	0.543029	7.6395	155.14	1	1	0	5	43.83	1.44	1.03	0.22	5.34
magenta	MOL001663	O=C(O)[C@]12[C@H](C=3[C@](C)([C@@]4(C)[C@@H]([C@]5(C)[C@H](C(C)(C)[C@H](O)CC5)CC4)CC=3)CC1)CC(C)(C)CC2	C30H48O3	456.7	(4aS,6aR,6aS,6bR,8aR,10R,12aR,14bS)-10-hydroxy-2,2,6a,6b,9,9,12a-heptamethyl-1,3,4,5,6,6a,7,8,8a,10,11,12,13,14b-tetradecahydropicene-4a-carboxylic acid	11869658	508-02-1	-4.583	-6.56604	-7.2	0.556405	6.4219	75.99	2	3	0	2	32.03	0.61	0.39	0.22	4.34
greenyellow	MOL001677	O=C(N[C@H](COC(=O)C)Cc1ccccc1)[C@H](NC(=O)c1ccccc1)Cc1ccccc1	C27H28N2O4	444.522	asperglaucide	13855373	56121-42-7	-7.666	-8.05938	-7.1	0.642522	4.0178	75.99	2	6	12	2	58.02	0.28	-0.22	0.42	6.88
red	MOL001680	O=C(OC)C=1[C@@H]2[C@@H]([C@@H](C)[C@@H](O)C2)[C@H](O[C@H]2[C@H](O)[C@@H](O)[C@H](O)[C@@H](CO)O2)OC=1	C17H26O10	390.382	Loganin	87691	18524-94-2	-5.423	-6.67548	-7	0.568316	-2.0806	107.22	5	10	0	2	5.90	-1.48	-2.26	0.24
blue	MOL001681	O=C(OC)C=1[C@@H]2[C@@H]([C@@H](C)[C@@H](O)C2)[C@H](O)OC=1	C11H16O5	228.242	methyl (1R,4aS,6S,7R,7aS)-1,6-dihydroxy-7-methyl-1,4a,5,6,7,7a-hexahydrocyclopenta[d]pyran-4-carboxylate	10466307	18524-94-2	-5.116	-5.42568	-6.1	0.522881	-0.3337	206.6	2	5	12	4	29.99	-0.36	-1.05	0.25
yellow	MOL001689	O(C)c1ccc(C=2Oc3c(c(O)cc(O)c3)C(=O)C=2)cc1	C16H12O5	284.263	acacetin	5280442	480-44-4	-4.84	-6.18034	-7.6	0.56161	2.5853	96.22	2	5	12	3	34.97	0.67	-0.05	0.35	17.25
purple	MOL001691	O=C1C(O)=C(O)[C@@H]([C@@H](O)CO)O1	C6H8O6	176.124	vitamin c	54670067	50-81-7	-5.112	-4.53452	-5.1	0.490632	-1.7593	29.46	4	6	0	2	13.34	-0.86	-1.38	0.37
brown	MOL001695	O([C@H]1[C@H](O)[C@@H](O)[C@H](O)[C@@H](CO)O1)c1cc(O)c2C(=O)C(O)=C(c3cc(O)c(O)cc3)Oc2c1	C21H20O12	464.376	Quercimeritrin (6CI,7CI,8CI)	5282160	491-50-9	-10.314	-7.28411	-8.4	0.719314	-0.4006	53.09	8	12	10	1	2.85	-1.36	-2.38	0.34
turquoise	MOL001696	O=C1C(C/C=C(\C)/C)=C(c2c(O)cc(O)cc2)Oc2c1c(O)cc1OC(C)(C)C=Cc21	C25H24O6	420.454	Morusin	5281671	62596-29-6	-6.318	-7.35436	-8.2	0.623788	4.9385	86.71	3	6	6	1	11.52	0.51	-0.22	0.31
black	MOL001719	OC(C)(C)[C@H]1O[C@](C=C)(C)CC1	C10H18O2	170.249	2-[(2S,5R)-5-ethenyl-5-methyloxolan-2-yl]propan-2-ol	11116492	87-44-5	-4.308	-5.31523	-4.9	0.487233	1.4338	137.71	1	2	6	3	68.08	0.99	1.14	0.31	11.00
purple	MOL001720	O=Cc1c2c(O)cccc2[nH]c1	C9H7NO2	161.157	4-hydroxy-1H-indole-3-carbaldehyde	9815282	81779-27-3	-4.733	-4.48575	-5.3	0.487029	1.6155	58.56	2	2	6	0	20.69	1.06	0.88	0.00
purple	MOL001721	O=C(O)C1=C(C)N2[C@@]3(C(=O)Nc4c3cccc4)CCC[C@H]2CC1=O	C18H18N2O4	326.347	Isaindigodione	0	0	-4.783	-6.02164	-7.7	0.559916	1.3573	149.15	2	6	0	3	60.12	-0.09	-0.31	0.00	7.17
red	MOL001722	O([C@H]1[C@H](O)[C@@H](O)[C@H](O)[C@@H](CO)O1)[C@@H]1C(=O)Nc2c(O1)cccc2	C14H17NO8	327.287	2-O-beta-D-glucopyranosyl-2H-1,4-benzoxazin-3(4H)-one	38356372	0	-7.485	-6.44596	-7.2	0.607348	-1.2532	70	5	9	6	0	43.62	-1.31	-1.52	0.33	2.79
purple	MOL001723	O=C1[C@@H](O)Oc2c(N1)cccc2	C8H7NO3	165.146	2-O-beta-D-glucopyranosyl-2H-1,4-benzoxazin-3(4H)-one_qt	40532717	0	-5.287	-4.96913	-5.2	0.502239	0.4937	176.76	2	4	12	9	55.02	0.14	0.05	0.00	-2.27
red	MOL001724	O=C([C@](OC1=C([H])C([H])=C([H])C([H])=C21)([H])O[C@]3([H])O[C@](C([H])([H])O[H])([H])[C@@]([C@@]([C@@]3([H])O[H])([H])O[H])([H])O[H])N2O	C14H16NO9	342.278	2-O-beta-D-glucopyranosyl-4-hydroxy-2H-1,4-benzoxazin-3(4H)-one	0	0	-6.959	-6.89556	-8.3	0.629166	-1.6099	161.85	4	10	11	5	9.39	-1.74	-2.06	0.06
purple	MOL001725	O=C1N(O)c2c(O[C@H]1O)cccc2	C8H6NO4	180.138	2-O-beta-D-glucopyranosyl-4-hydroxy-2H-1,4-benzoxazin-3(4H)-one_qt	40572506	0	-5.048	-4.95669	-5.7	0.506652	0.137	82.7	1	5	11	2	54.07	-1.18	-1.15	0.10	-2.24
lightgreen	MOL001726	O([C@@H]1[C@@H](O)[C@H](O)CC[C@@H]1Oc1c(OC)cc([C@@H]2OC[C@@H]3[C@@H](c4cc(OC)c(O)cc4)OC[C@H]23)cc1)[C@H]1[C@H](O)[C@@](O)(CO)CC1	C32H42O12	618.669	pinoresinol-4-O-beta-D-apiosyl-beta-D-glucopyranoside	0	0	-7.947	-8.90843	-8.3	0.694428	0.5354	74.6	6	12	12	0	36.45	-1.13	-1.90	0.22	0.51
salmon	MOL001727	O([C@@H]1[C@H](O)[C@@H](O)[C@H](O)[C@H](CO)O1)c1cc2C(=O)NC(c3oc(CO)cc3)=Cc2cc1	C20H21NO9	419.382	3-[ 2′ -( 5′ - hydroxymethyl) furyl ] -1 ( 2H) -isoquinolinone-7-O-BETA-D-glucoside	0	0	-7.861	-7.55505	-7.9	0.65269	-0.6145	36.02	6	10	10	0	12.07	-1.25	-2.33	0.24
salmon	MOL001728	O=C1NC(c2oc(CO)cc2)=Cc2c1cc(O)cc2	C14H11NO4	257.241	3-[ 2′ -( 5′ - hydroxymethyl) furyl ] -1 ( 2H) -isoquinolinone-7-O-BETA-D-glucoside_qt	0	0	-6.015	-6.10141	-7.3	0.574063	1.2899	110.38	3	5	0	1	51.74	0.08	-0.82	0.00	3.75
yellow	MOL001729	O=C1c2c(O)cc(C)cc2C(=O)c2c1c(O)ccc2	C15H10O4	254.238	Crysophanol	10208	481-74-3	-6.313	-5.85887	-7.1	0.571063	2.7598	60.69	2	4	0	2	18.64	0.62	-0.20	0.44
pink	MOL001730	Oc1cc2[nH]ccc2cc1	C8H7NO	133.147	6-Hydroxyindole	524508	2380-86-1	-4.477	-4.3305	-4.7	0.470666	1.8561	94.45	2	1	12	4	32.95	1.38	1.37	0.20	5.75
blue	MOL001731	OC[C@@H]1[C@@H](O)[C@@H](O)[C@@H](O)[C@@H](O)O1	C6H12O6	180.156	Dextrin Corn	3034742	492-62-6	-6.478	-4.97854	-5.2	0.523855	-2.5134	155.38	5	6	10	7	50.38	-1.93	-4.47	0.27	11.12
black	MOL001732	OC(CO)CO	C3H8O3	92.0938	IFP	753	8043-29-6	-3.593	-3.97135	-3.9	0.439686	-1.4081	96.22	3	3	12	2	72.87	-0.97	-2.63	0.20	11.45
turquoise	MOL001733	O(C)c1c(O)c2C(=O)C=C(c3cc(O)c(OC)cc3)Oc2cc1OC	C18H16O7	344.315	EUPATORIN	97214	855-96-9	-6.894	-6.46219	-7.1	0.593482	2.5525	127.45	2	7	12	1	30.23	0.70	-0.50	0.21	15.21
red	MOL001734	O=C(OC[C@@H]1[C@@H](O)C(=O)[C@H](O)[C@H](Oc2c3c([nH]c2)cccc3)O1)CC(=O)O	C17H17NO9	379.318	3-[[(2R,3R,5R,6S)-3,5-dihydroxy-6-(1H-indol-3-yloxy)-4-oxooxan-2-yl]methoxy]-3-oxopropanoic acid	641608	0	-8.251	-6.89737	-7.4	0.637124	0.3628	0	4	9	0	0	85.87	-1.03	-1.25	0.34	3.58
yellow	MOL001735	O(C)c1c(O)c2C(=O)C=C(c3ccc(O)cc3)Oc2cc1O	C16H12O6	300.263	Dinatin	5281628	1447-88-7	-7.02	-6.11154	-7.6	0.599862	2.3179	74.6	3	6	0	2	30.97	0.48	-0.49	0.28	16.44
salmon	MOL001736	O=C1[C@@H](O)[C@H](c2cc(O)c(O)cc2)Oc2c1c(O)cc(O)c2	C15H12O7	304.252	(-)-taxifolin	712316	480-18-2	-6.504	-6.27855	-7.4	0.588583	1.4848	37.3	5	7	0	13	60.51	-0.24	-1.02	0.41	14.37
black	MOL001738	O=C(O)CC(=O)O	C3H4O4	104.061	MLI	867	141-82-2	-3.111	-4.17512	-4.4	0.443581	-0.4448	44.45	2	4	0	4	21.69	-0.23	-0.25	0.44
green	MOL001739	O=C(O)CCCCCCC/C=C\CCCCCC	C16H30O2	254.408	zoomaric acid	445638	373-49-9	-2.881	-6.68081	-4.9	0.49167	5.923	44.45	1	2	0	3	35.78	1.18	0.88	0.24	5.29
black	MOL001740	S=C=NCCCC(C)C	C7H13NS	143.25	4-Methylpentyl isothiocyanate	519452	453098	-3.143	-5.07337	-3.6	0.446349	3.0495	90.15	0	1	0	1	61.63	1.54	1.79	0.45	1.53
black	MOL001741	S=C=NCCC=C	C5H7NS	113.181	3-Butenyl isothiocyanate	76922	3386-97-8	-1.783	-4.8039	-3.2	0.418902	1.9508	119.33	0	1	0	2	66.55	1.54	1.83	0.58	11.77
blue	MOL001742	OC[C@@H]1[C@@H](O)[C@H](O)[C@@H](O)CO1	C6H12O5	164.156	ASO	64960	154-58-5	-5.999	-5.12761	-4.8	0.510791	-2.1737	58.2	4	5	0	0	41.34	-1.19	-3.35	0.20	11.17
blue	MOL001743	O=C1N([C@H]2[C@@H](O)[C@H](O)[C@H](CO)O2)C=CC(=O)N1	C9H12N2O6	244.201	1-[(2R,3S,4S,5S)-3,4-dihydroxy-5-(hydroxymethyl)oxolan-2-yl]pyrimidine-2,4-dione	7059439	3083-77-0	-5.503	-5.28532	-6.3	0.530782	-2.4504	26.3	4	8	0	16	59.18	-1.28	-1.73	0.27	3.70
black	MOL001744	O=C1NC(=O)C=CN1	C4H4N2O2	112.087	uracil	1174	66-22-8	-4.892	-4.42544	-4.7	0.478767	-1.0116	43.09	2	4	0	15	42.53	0.05	-0.08	0.00	11.77
green	MOL001745	O=C(OC)CCCCCCCCC/C=C/CCCCCC	C19H36O2	296.488	Methyl vaccenate	5364432	52380-33-3	-2.465	-7.23094	-4.3	0.48776	7.0864	0	0	2	0	21	31.90	1.43	1.16	0.18	5.46
green	MOL001746	O=C(N)CCCCCCC/C=C\CCCCCCCC	C18H35NO	281.477	ELD	5283387	181057-55-6	-2.564	-6.94495	-4.8	0.491104	6.2332	26.3	2	2	0	16	31.20	1.26	1.07	0.19	4.84
green	MOL001747	C(CCCCCCCCCCCC)CCCCCCCCCCC	C24H50	338.654	Tetracosane	12592	646-31-1	-3.614	-7.54319	-4.4	0.511421	11.3204	52.6	0	0	6	16	8.28	1.88	1.62	0.15
green	MOL001748	O=C(OC)CCCCCC/C=C/CCCCCCCCC	C19H36O2	296.488	methyl (E)-octadec-8-enoate	5364422	2345-29-1	-2.515	-7.14345	-4.7	0.49288	7.0864	215.58	0	2	10	7	31.90	1.41	1.15	0.18	5.46
green	MOL001749	O=C(OC[C@@H](CCCC)CC)c1c(C(=O)OC[C@@H](CCCC)CC)cccc1	C24H38O4	390.556	ZINC03860434	7057921	117-81-7	-5.182	-7.40591	-6	0.55983	7.574	138.93	0	4	10	4	43.59	1.04	0.60	0.30	3.97
red	MOL001750	S(=O)(=O)(O/N=C(/S[C@H]1[C@H](O)[C@@H](O)[C@H](O)[C@H](CO)O1)\Cc1c2c([nH]c1)cccc2)O	C16H20N2O9S2	448.468	glucobrassicin	0	4356-52-9	-8.956	-7.53782	-7.9	0.677722	-0.4649	29.46	6	10	6	2	66.02	-1.58	-2.26	0.00	2.76
pink	MOL001751	S(=O)(=O)(O/N=C(/S)\Cc1c2c([nH]c1)cccc2)O	C10H10N2O4S2	286.327	glucobrassicin_qt	25202091	4356-52-9	-4.933	-5.93949	-6.4	0.534532	1.5086	167.53	2	5	12	9	85.27	0.18	-0.15	0.00	0.60
purple	MOL001752	O(C)c1c(O)ccc(C=C)c1	C9H10O2	150.174	EUG	332	7786-61-0	-4.207	-4.7694	-4.9	0.476648	2.0979	88.38	1	2	12	6	38.39	1.36	1.35	0.36	11.57
lightgreen	MOL001753	O(C)c1c(O[C@H]2[C@H](O)[C@@H](O)[C@H](O)[C@@H](CO)O2)ccc([C@@H](O)[C@@H]2[C@H](Cc3cc(OC)c(O)cc3)COC2)c1	C26H34O11	522.542	2-Methoxy-4-vinylphenol	0	0	-9.815	-8.36362	-7.8	0.715788	0.5586	17.07	6	11	0	6	21.97	-1.23	-1.87	0.24
lightgreen	MOL001754	O(C)c1c(O)ccc([C@H](O)[C@@H]2[C@H](Cc3cc(OC)c(O)cc3)COC2)c1	C20H24O6	360.401	2-Methoxy-4-vinylphenol_qt	132492670	0	-6.978	-6.80595	-6.9	0.597809	2.463	28.68	3	6	20	0	5.53	0.14	-0.54	0.00
magenta	MOL001755	O=C1C=C2[C@@](C)([C@@H]3[C@H]([C@H]4[C@@](C)([C@@H]([C@@H](CC[C@H](C(C)C)CC)C)CC4)CC3)CC2)CC1	C29H48O	412.691	24-Ethylcholest-4-en-3-one	5484202	67392-96-5	-4.134	-7.11122	-6.9	0.554194	8.1796	96.16	0	1	5	0	36.08	1.46	1.22	0.25	5.49
salmon	MOL001756	[nH]1c2c(nc3c(c2)cccc3)c2c1cccc2	C15H10N2	218.253	quindoline	98912	243-58-3	-4.224	-5.51852	-6.9	0.52558	3.9381	94.83	1	1	6	2	33.17	1.50	0.99	0.33	11.06
purple	MOL001757	O=C1NC(N)=Nc2nc[nH]c12	C5H5N5O	151.126	GUN	135398634	11006-44-3	-3.482	-4.74087	-5.7	0.479133	-0.663	42.09	4	5	10	2	42.45	-0.17	-0.57	0.28	13.23
purple	MOL001758	O=C(O)c1c(O)cc(C(=O)O)cc1	C8H6O5	182.13	Hydroxyterephthalic acid	97257	636-94-2	-6.088	-4.90404	-5.8	0.525724	0.7714	199.79	3	5	0	7	24.73	-0.15	-0.79	0.50
pink	MOL001759	O=C(OC)c1c2c([nH]c1)cccc2	C10H9NO2	175.184	Methyl indole-3-carboxylate	589098	942-24-5	-4.989	-5.27854	-5.2	0.502423	1.9789	123.14	1	2	0	4	35.54	1.17	0.97	0.26	-2.62
blue	MOL001760	S(=O)(=O)(O/N=C(/S[C@H]1[C@H](O)[C@@H](O)[C@H](O)[C@@H](CO)O1)\CC=C)O	C10H16NO9S2	358.365	Myronate	5486549	2284-31-3	-7.104	-6.60126	-6.1	0.581027	-1.7251	32.86	4	10	10	1	20.59	-1.31	-2.19	0.08
black	MOL001761	S(=O)(=O)(O/N=C(/S)\CC=C)O	C4H6NO4S2	196.225	sinigrin	45479598	3952-98-5	-4.461	-4.52442	-4.3	0.467161	0.2484	52.9	0	5	12	1	21.21	0.31	0.22	0.12
pink	MOL001762	O=Cc1c2c([nH]c1)cccc2	C9H7NO	145.158	3-Formylindole	10256	487-89-8	-4.206	-4.33835	-4.9	0.469836	1.8829	41.46	1	1	6	0	19.82	1.25	1.17	0.26
greenyellow	MOL001763	O=C1N(c2c(O)cccc2)C=Nc2c1cccc2	C14H10N2O2	238.241	3-(2-hydroxyphenyl)quinazolin-4-one	611001	0	-5.515	-5.43324	-7.1	0.549157	2.2656	37.95	1	4	10	2	63.58	0.73	0.17	0.42	4.49
pink	MOL001764	O=C1NC=Nc2c1cccc2	C8H6N2O	146.146	4-Quinazolone	135408753	491-36-1	-3.742	-4.3804	-5.1	0.466879	0.7505	49.33	1	3	6	0	39.14	0.72	0.52	0.00	11.79
pink	MOL001765	O(C)n1c2c(c(CC#N)c1)cccc2	C11H10N2O	186.21	2-(1-methoxyindol-3-yl)acetonitrile	11954881	0	-3.739	-5.3988	-5.6	0.491986	2.2755	78.43	0	2	12	0	63.58	1.48	1.10	0.26	-2.00
purple	MOL001766	O=C1Nc2c(cc(O)cc2)C1	C8H7NO2	149.147	5-hydroxyoxindole	76955	3416-18-0	-5.786	-4.54599	-5.2	0.504111	0.5521	70.67	2	3	5	2	59.16	0.70	0.49	0.39	13.46
yellow	MOL001767	O=C1/C(=C\2/C(=O)c3c(N/2)cc(O)cc3)/c2c(N1)cccc2	C16H10N2O3	278.262	hydroxyindirubin	0	0	-4.115	-5.91426	-7.5	0.543264	1.6091	26.3	3	5	0	18	63.37	0.51	-0.47	0.42	44.92
purple	MOL001768	O=C(O)c1oc(CO)cc1	C6H6O4	142.109	Sumiki's acid	80642	6338-41-6	-4.518	-4.39091	-4.7	0.472243	0.5165	99.38	2	4	0	9	52.44	-0.21	-0.64	0.26	11.72
magenta	MOL001769	O=C(CO[C@@H]1CC=2[C@@](C)([C@H]3[C@@H]([C@@H]4[C@](C)([C@H]([C@@H](CC[C@@H](C(C)C)CC)C)CC4)CC3)CC=2)CC1)CCCCCCCCCC	C41H72O2	597.009	beta-sitosterol dodecantate	0	0	-3.812	-8.61648	-6.4	0.572758	12.4645	20.23	0	2	0	6	34.57	1.28	0.57	0.21	7.72
midnightblue	MOL001770	O([C@@H]1[C@H](O)[C@@H](O)[C@H](O)[C@@H](CO)O1)[C@@H]1CC=2[C@@](C)([C@@H]3[C@H]([C@H]4[C@@](C)([C@@H]([C@@H](CC[C@@H](C(C)C)CC)C)CC4)CC3)CC=2)CC1	C35H60O6	576.847	beta-Sitosterol-alpha-glucoside	12309077	0	-5.318	-7.65879	-6.9	0.584659	6.3372	17.07	4	6	0	3	20.63	-0.17	-0.82	0.21
magenta	MOL001771	O[C@@H]1CC=2[C@@](C)([C@@H]3[C@H]([C@H]4[C@@](C)([C@@H]([C@@H](CC[C@@H](C(C)C)CC)C)CC4)CC3)CC=2)CC1	C29H50O	414.707	poriferast-5-en-3beta-ol	457801	83-46-5	-4.59	-7.20239	-6.8	0.561129	8.0841	15.79	1	1	10	0	36.91	1.45	1.14	0.00	5.07
black	MOL001772	O=C(CCC=1C(C)(C)CCCC=1C)C	C13H22O	194.313	Dihydro-beta-ionone	519382	17283-81-7	-3.724	-5.17191	-5.1	0.479381	3.2385	57.53	0	1	0	1	26.25	1.35	1.61	0.27
pink	MOL001773	[nH]1c2c(cc1)cccc2	C8H7N	117.148	indole	798	120-72-9	-5.608	-4.28661	-4.4	0.483998	2.1235	17.07	1	0	0	1	34.38	1.81	2.07	0.20	5.56
blue	MOL001774	O=C1C=2[C@@](C)([C@@H](O)C[C@](C=C)(C)C=2)[C@H]2[C@@](O)(C(C)(C)CCC2)C1	C20H30O3	318.45	Ineketone	188456	62574-18-9	-4.039	-6.23674	-6.8	0.53373	2.6417	161.21	2	3	0	5	37.14	0.39	0.10	0.28	1.82
black	MOL001775	O=C1[C@H](C(C)C)CC[C@]2(C)[C@@H]1C(C)=CCC2	C15H24O	220.35	Isoacolamone	71587143	0	-3.866	-5.64399	-5.4	0.494636	3.808	82.06	0	1	0	2	29.90	1.50	1.80	0.25
red	MOL001776	O=C(OC=1[C@@H]2[C@H]([C@H](O[C@H]3[C@H](O)[C@@H](O)[C@H](O)[C@@H](CO)O3)OC=1)[C@H](C)OC(=O)C2)C	C17H24O11	404.366	Kingiside	0	0	-6.314	-7.76934	-7.2	0.610947	-2.5133	55.76	4	11	6	4	3.12	-1.63	-2.26	0.24
blue	MOL001777	O=C(OC=1[C@@H]2[C@H]([C@H](O)OC=1)[C@H](C)OC(=O)C2)C	C11H14O6	242.225	Kingiside_qt	0	0	-4.109	-5.39638	-6.1	0.506399	-0.7664	59	1	6	6	2	36.85	-0.26	-0.72	0.00	-2.07
purple	MOL001778	O=C/C=C/c1cc(OC)c(O)c(OC)c1	C11H12O4	208.211	Sinapaldehyde	5280802	4206-58-0	-5.315	-5.10348	-5.6	0.511803	1.6494	79.11	1	4	10	3	63.16	0.71	0.33	0.30	3.92
yellow	MOL001779	O(C)c1c(O)c2c(cc1)C[C@H]1N(C)CC[C@@]32C1=CC(=O)C(OC)=C3	C19H21NO4	327.374	Sinoacutine	5408233	4090-18-0	-5.916	-6.11744	-7.4	0.574646	1.5615	58.2	1	5	12	0	49.11	0.70	0.39	0.24	0.77
pink	MOL001780	O=C(O)[C@@H](N)Cc1c2c([nH]c1)cccc2	C11H12N2O2	204.225	WV	6305	80206-30-0	-5.524	-5.54547	-5.9	0.528256	1.2488	58.2	4	3	12	0	75.93	0.26	-0.17	0.27	-2.49
yellow	MOL001781	O=C1/C(=C\2/C(=O)c3c(N/2)cccc3)/Nc2c1cccc2	C16H10N2O2	262.263	Indigo	10215	12000-74-7	-3.496	-5.81502	-7.2	0.526166	2.107	90.93	2	4	6	7	38.20	0.83	0.02	0.44	77.01
yellow	MOL001782	O=C1/C(=C\2/C(=O)c3c(N/2)cccc3)/c2c(N1)cccc2	C16H10N2O2	262.263	(2Z)-2-(2-oxoindolin-3-ylidene)indolin-3-one	10177	479-41-4	-3.38	-5.70791	-7.6	0.531008	1.8765	69.32	2	4	0	3	48.40	0.85	-0.06	0.43	44.74
turquoise	MOL001783	O=C(/C(=C/C)/C)CO[C@@H]1[C@@H](C(OC(=O)C)(C)C)Oc2c1c1NC(=O)C=Cc1cc2	C22H25NO6	399.437	2-(9-((3-methyl-2-oxopent-3-en-1-yl)oxy)-2-oxo-1,2,8,9-tetrahydrofuro[2,3-h]quinolin-8-yl)propan-2-yl acetate	0	0	-5.008	-7.70468	-7.7	0.597058	2.54	46.17	1	7	6	0	64.00	0.39	-0.09	0.00	7.67
black	MOL001784	N#CSC([H])([H])[C@@](O[H])([H])/C([H])=C([H])/[H]	C5H7NOS	129.18	1-thiocyanato-2-hydroxy-3-butene	0	79157-67-8	-2.818	-4.43257	-3.8	0.434557	0.9339	99.38	1	2	12	5	57.78	0.51	0.16	0.47	11.85
purple	MOL001785	O=C1C(=O)c2c(N1)cccc2	C8H5NO2	147.131	ISN	7054	84788-92-1	-3.619	-4.31325	-5.1	0.464064	0.6705	139.54	1	3	10	2	34.45	0.51	0.41	0.50	27.02
salmon	MOL001786	O(C)c1c(O)ccc([C@@H]2[C@@H](CO)[C@@H](CO)Cc3c2cc(O)c(OC)c3)c1	C20H24O6	360.401	(+)-isolariciresinol	12311071	548-29-8	-7.368	-6.66405	-6.7	0.59907	2.2468	80.48	4	6	10	0	15.08	-0.23	-1.17	0.23
blue	MOL001787	OC[C@@H]1[C@@H](O)[C@@H](O)[C@H](n2c3ncnc(N)c3nc2)O1	C10H13N5O4	267.241	ADO	60961	58-61-7	-5.573	-5.76916	-6.2	0.538542	-2.0201	77.76	5	8	12	3	15.98	-1.56	-2.22	0.23
purple	MOL001788	Nc1ncnc2[nH]cnc12	C5H5N5	135.127	adenine	190	73-42-5	-3.476	-4.50683	-5	0.463377	-0.5813	214.06	3	4	12	7	62.81	-0.30	-0.63	0.00	13.33
salmon	MOL001789	O=C(/C=C/c1ccc(O)cc1)c1c(O)cc(O)cc1	C15H12O4	256.253	isoliquiritigenin	638278	961-29-5	-4.99	-6.1907	-7	0.551803	2.8998	73.12	3	4	6	1	85.32	0.44	-0.41	0.46	17.66
brown	MOL001790	O(C[C@@H]1[C@@H](O)[C@H](O)[C@@H](O)[C@H](Oc2cc(O)c3C(=O)C=C(c4ccc(OC)cc4)Oc3c2)O1)[C@H]1[C@H](O)[C@H](O)[C@@H](O)[C@H](C)O1	C28H32O14	592.545	Linarin	5317025	480-36-4	-9.132	-9.23271	-8.3	0.730312	-0.1778	66.76	7	14	12	1	39.84	-1.68	-2.77	0.27	16.07
purple	MOL001791	O=C1[C@H](CC#N)c2c(O)cccc2N1	C10H8N2O2	188.183	2,3-dihydro-4-hydroxy-2-oxo-indole-3-acetonitrile	60156058	0	-4.093	-5.32118	-5.8	0.499434	0.4421	44.89	2	4	16	2	84.70	0.53	0.05	0.42	9.16
salmon	MOL001792	O=C1c2c(O[C@H](c3ccc(O)cc3)C1)cc(O)cc2	C15H12O4	256.253	DFV	114829	578-86-9	-7.169	-5.92289	-7.7	0.601596	2.5651	74.6	2	4	0	2	32.76	0.51	-0.29	0.42	17.89
yellow	MOL001793	O=C1/C(=C(\C([N-2])=C)/c2c3c([nH]c2)cccc3)/Nc2c1cccc2	C19H14N3O	300.334	(E)-2-[(3-indole)cyanomethylene-]-3-indolinone	2	0	0	-5.93286	-7.3	0.580083	3.3202	213.95	2	3	10	8	54.59	1.06	0.22	0.37	39.04
black	MOL001794	O=C(O)/C=C\C(=O)O	C4H4O4	116.072	MAE	444266	10237-70-4	-4.281	-4.18657	-4.7	0.465425	-0.0118	135.61	2	4	0	5	65.06	-0.46	-0.73	0.35	12.07
red	MOL001795	S(=O)(=O)(O/N=C(/S[C@H]1[C@H](O)[C@@H](O)[C@@H](O)[C@@H](CO)O1)\Cc1c2c(n(OC)c1)cccc2)O	C17H22N2O10S2	478.494	Neoglucobrassicin	0	5187-84-8	-7.752	-7.99021	-7.5	0.651139	-0.2266	234.29	5	11	12	7	22.23	-1.19	-1.62	0.24
pink	MOL001796	O=S(O/N=C(C([H])([H])C1=C([H])N(OC([H])([H])[H])C2=C([H])C([H])=C([H])C([H])=C21)/S[H])(O[H])=O	C11H12N2O5S2	316.353	Neoglucobrassicin_qt	0	5187-84-8	-6.013	-6.38007	-6.6	0.565199	1.7469	96.22	1	6	12	2	28.28	0.16	-0.06	0.00
brown	MOL001797	O([C@@H]1[C@@H](O)[C@H](O)[C@@H](CO)O[C@H]1Oc1cc(O)c2C(=O)C[C@@H](c3cc(OC)cc(O)c3)Oc2c1)[C@H]1[C@H](O)[C@H](O)[C@@H](O)[C@H](C)O1	C28H34O15	610.561	(2S)-7-[(2S,3R,4S,5S,6R)-4,5-dihydroxy-6-methylol-3-[(2S,3R,4R,5R,6S)-3,4,5-trihydroxy-6-methyl-tetrahydropyran-2-yl]oxy-tetrahydropyran-2-yl]oxy-5-hydroxy-2-(3-hydroxy-5-methoxy-phenyl)chroman-4-one	24721685	13241-33-3	-9.518	-8.57184	-8.1	0.719479	-0.4818	99.67	8	15	10	6	11.17	-2.17	-3.01	0.00
salmon	MOL001798	O(C)c1cc(O)cc([C@H]2Oc3c(c(O)cc(O)c3)C(=O)C2)c1	C16H14O6	302.279	neohesperidin_qt	42607889	13241-33-3	-6.242	-6.71745	-7.7	0.598417	2.2813	20.23	3	6	0	6	71.17	0.26	-0.47	0.00	15.96
turquoise	MOL001799	O=C(OC)CC[C@@H]1[C@@H](C)C2=NC1=C1c3[nH]c(c(C)c3C(=O)C1)C=C1C(CC)=C(C)C(=N1)C=[cH0]1c(C=C)c(C)[cH0]([nH]1)=C2	C34H36N4O3	548.675	Pyropheophorbide α Methyl Ester	135678327	0	-4.244	-8.47857	-7.8	0.604478	5.6081	57.53	2	5	6	1	8.25	0.93	-0.45	0.26
magenta	MOL001800	O[C@H]1C=C2[C@@](C)([C@H]3[C@H]([C@@H]4[C@@](C)([C@@H]([C@@H](CC[C@@H](C(C)C)CC)C)CC4)CC3)CC2)CC1	C29H50O	414.707	rosasterol	0	0	-3.479	-7.08887	-6.5	0.536336	8.2191	58.2	1	1	6	0	35.87	1.28	0.89	0.23	5.11
purple	MOL001801	O=C(O)c1c(O)cccc1	C7H6O3	138.121	salicylic acid	338	69-72-7	-4.463	-4.23624	-5.3	0.478894	1.167	72.45	2	3	12	6	32.13	0.63	0.63	0.43	12.00
purple	MOL001802	O=C1NC(=O)c2c(N1)cccc2	C8H6N2O2	162.145	Benzouracil	64048	86-96-4	-3.83	-4.67158	-5.6	0.48128	0.5647	20.23	2	4	0	6	34.19	0.38	0.09	0.46	-2.19
turquoise	MOL001803	O(C)c1c(OC)c2C(=O)C=C(c3cc(OC)c(OC)cc3)Oc2cc1OC	C20H20O7	372.369	Sinensetin	145659	2306-27-6	-5.284	-7.42113	-6.4	0.569307	3.0545	31.23	0	7	10	2	50.56	1.12	0.04	0.13	15.52
magenta	MOL001804	O[C@@H]1CC=2[C@@](C)([C@H]3[C@@H]([C@H](C)C=2)[C@@H]2[C@@](C)([C@@H]([C@@H](/C=C/C[C@@H](C(C)C)CC)C)CC2)CC3)CC1	C31H52O	440.744	Stigmasta-5,22-diene-3beta,7alpha-diol	0	0	-3.013	-7.16692	-6.2	0.525819	8.3475	20.23	1	1	0	7	43.04	1.35	0.84	0.23	6.01
pink	MOL001805	O=Cc1c2c(n(OC)c1)cccc2	C10H9NO2	175.184	1-methoxyindole-3-carbaldehyde	398554	0	-4.112	-4.87893	-5	0.478623	2.1212	75.99	0	2	6	3	52.20	1.25	1.03	0.25	-3.26
magenta	MOL001806	O[C@@H]1CC=2[C@@](C)([C@H]3[C@@H]([C@H](CC)C=2)[C@@H]2[C@@](C)([C@@H]([C@@H](/C=C/C[C@@H](C(C)C)CC)C)CC2)CC3)CC1	C32H54O	454.771	Stigmasta-5,22-diene-3beta,7beta-diol	0	0	-3.679	-7.41019	-7.5	0.565977	8.8037	49.74	1	1	12	0	42.56	1.37	0.81	0.24	5.69
purple	MOL001807	O=C(O)c1cc(OC)c(O)c(OC)c1	C9H10O5	198.173	Cedar acid	10742	530-57-4	-5.577	-4.82758	-5.4	0.50832	1.1342	60.69	2	5	0	6	47.78	0.50	0.10	0.00	11.10
salmon	MOL001808	O=C1N2c3c(C(=O)C2=Nc2c1cccc2)cccc3	C15H8N2O2	248.236	tryptanthrin	73549	13220-57-0	-4.921	-5.75217	-7.3	0.548834	2.3319	61.77	0	4	18	0	19.28	0.69	0.06	0.49
magenta	MOL001809	O[C@H]1[C@H](O)CC[C@]2(C)[C@@H]1[C@@H](O)C[C@@H]1[C@H]3[C@](C)([C@H]([C@H](CC[C@H](C(C)C)CC)C)CC3)CC[C@@H]21	C29H52O3	448.721	(24R)-Ethyl-3beta,5alpha,6beta-trihydroxycholan	0	0	-4.708	-7.42082	-7.3	0.577666	6.2034	53.35	3	3	0	1	25.48	0.25	-0.15	0.22
lightyellow	MOL001810	O=C1/C(=C\2/c3c(N4C(=O)c5c(N=C/24)cccc5)cccc3)/Nc2c1cccc2	C23H13N3O2	363.368	6-(3-oxoindolin-2-ylidene)indolo[2,1-b]quinazolin-12-one	3035728	97457-31-3	-4.387	-6.92365	-8.7	0.593604	3.5379	56.25	1	5	10	0	45.28	1.19	0.48	0.44	47.91
black	MOL001811	S=C1O[C@H](C=C)CN1	C5H7NOS	129.18	VTO	3032313	500-12-9	-4.96	-4.84922	-3.9	0.474317	1.3802	0	1	2	0	17	3.23	1.28	1.55	0.46
purple	MOL001812	Oc1[nH]c2c(c1)cc(O)cc2	C8H7NO2	149.147	2,5-dihydroxy-indole	45082883	0	-6.37	-4.35268	-5	0.50849	1.7132	67.79	3	2	12	3	29.82	0.86	0.47	0.26
green	MOL001813	C(=C/CCCCCCCCC)\CCCCCCCCCC	C21H42	294.558	(E)-henicos-10-ene	5364553	6703-78-2	-1.721	-6.81626	-4.4	0.471759	9.5072	0	0	0	0	20	17.64	1.91	1.85	0.18
turquoise	MOL001814	O(C)c1cc(OC)cc(/C(/O)=C\2/C(=O)Nc3c/2cccc3)c1	C17H15NO4	297.305	(E)-3-(3,5-dimethoxy-4-hydroxy-benzylidene)-2-indolinone	0	0	-6.258	-6.0552	-7.1	0.573594	2.1352	43.09	2	5	0	14	57.18	0.69	0.16	0.31	10.13
green	MOL001815	C(=C)CCCCCCCCCCCCCCCCCCCCC	C23H46	322.611	1-Tricosene	181154	56924-46-0	-4.548	-7.73502	-4	0.523503	10.4735	26.3	0	0	0	17	16.25	1.91	1.92	0.18
green	MOL001816	O=C(N)CCCCCCCCCCCCCCC	C16H33NO	255.439	Amide HPL	69421	83381-70-8	-2.062	-6.66179	-4.6	0.475986	5.7654	26.3	2	2	0	14	19.79	1.22	1.30	0.17
green	MOL001817	O=C(OC)CCCCCCCCCCCCCCCCC	C19H38O2	298.504	Methyl stearate	8201	111-61-5	-2.413	-7.34487	-4.4	0.491002	7.531	26.3	0	2	0	14	16.80	1.41	1.29	0.16
green	MOL001818	O=C(OC)CCCCCCC/C=C/CCCCCC	C17H32O2	268.435	Methyl palmitelaidate	638303	10030-74-7	-1.397	-6.91085	-4.6	0.472988	6.174	67.79	0	2	12	4	34.61	1.40	1.22	0.17	5.58
green	MOL001819	O=C(OC)CCCCCCCCCCCCCC	C16H32O2	256.424	METHYL PENTADECANOATE	23518	7132-64-1	-1.81	-6.88441	-4.2	0.471099	6.1624	52.6	0	2	6	10	18.82	1.37	1.28	0.17
salmon	MOL001820	O(C)c1c(CO)c(OC)cc([C@H]2C(=O)Nc3c2cccc3)c1	C17H17NO4	299.321	(E)-3-(3,5-dimethoxy-4-hydroxyb-enzylidene)-2-indolinone	0	0	-5.819	-6.42387	-6.9	0.568416	1.6769	59.67	2	5	5	3	65.17	0.28	-0.17	0.28	6.49
purple	MOL001821	O=C(OC[C@@H](CCCC)CC)c1c(C(=O)OC)cccc1	C17H24O4	292.37	Methyl 2-ethylhexyl phthalate	0	56166-83-7	-2.971	-7.00244	-5.5	0.509345	4.5574	112.01	0	4	10	3	65.98	0.87	0.62	0.31	4.94
purple	MOL001822	O=C(O)c1oc(COC)cc1	C7H8O4	156.136	5-(methoxymethyl)-2-furoic acid	1125227	0	-4.435	-4.52376	-4.7	0.473019	0.925	138.96	1	4	10	4	30.24	0.18	0.28	0.20	1.77
red	MOL001823	O([C@H]1[C@H](O)C(=O)[C@H](O)[C@@H](CO)O1)c1c2c([nH]c1)cccc2	C14H15NO6	293.272	isatan B	101529308	0	-6.711	-5.94344	-7.2	0.582266	0.1986	59.81	4	6	10	1	14.75	-0.56	-0.91	0.27
red	MOL001824	O([C@H]1[C@H](O)[C@@H](O)[C@H](O)[C@@H](CO)O1)c1cc2[nH]cc(CC#N)c2cc1	C16H18N2O6	334.324	Indole-3-acetonitrile-6-O-beta-D-glucopyranoside	5318434	0	-7.051	-6.81916	-7.3	0.607679	-0.1346	115.17	5	7	10	3	14.60	-0.82	-1.50	0.26
purple	MOL001825	Oc1cc2[nH]cc(CC#N)c2cc1	C10H8N2O	172.183	indole-3-acetonitrile-6-o-β-D-glucopyranoside_qt	131402986	0	-4.522	-4.56949	-5.6	0.490169	1.7698	36.02	2	2	10	0	29.80	1.06	0.57	0.00
red	MOL001826	O([C@H]1[C@H](O)[C@@H](O)[C@H](O)[C@@H](CO)O1)c1c2c([nH]c1)cccc2	C14H17NO6	295.288	Indican, plant	441564	1328-73-0	-7.531	-6.24683	-7.4	0.608716	-0.0483	67.87	5	6	6	3	13.06	-0.58	-0.93	0.22
pink	MOL001827	Oc1c2c([nH]c1)cccc2	C8H7NO	133.147	Indoxyl	50591	69594-78-1	-6.439	-4.25521	-4.8	0.505035	1.8561	173.98	2	1	12	3	32.66	1.35	1.34	0.00	5.77
turquoise	MOL001828	O(C)C=1C(=O)C(OC)=C/C(=C/C2=C3N(C(=O)c4c(N3)cccc4)CC2)/C=1	C20H18N2O4	350.368	3-[(3,5-dimethoxy-4-oxo-1-cyclohexa-2,5-dienylidene)methyl]-2,4-dihydro-1H-pyrrolo[2,1-b]quinazolin-9-one	0	0	-5.718	-7.03723	-7.7	0.595248	1.3069	55.76	1	6	6	4	51.84	0.81	0.03	0.30	27.23
brown	MOL001829	O([C@H]1[C@H](O)[C@@H](O)[C@H](O)[C@@H](CO)O1)c1c2C(=O)c3c(O)cc(C)cc3C(=O)c2cc(O)c1	C21H20O10	432.377	Glucofrangulin	99649	52731-38-1	-7.462	-7.70991	-8.6	0.663404	0.588	70.14	6	10	5	0	10.35	-1.55	-2.09	0.00
purple	MOL001830	O=C(/C=C/c1cc(OC)c(O)c(OC)c1)C	C12H14O4	222.237	(E)-4-(4-hydroxy-3,5-dimethoxyphenyl)but-3-en-2-one	10727728	0	-5.736	-5.62333	-5.9	0.533339	1.5879	265.78	1	4	0	8	44.42	0.78	0.33	0.30	1.64
purple	MOL001831	O=C1N=CNc2nc[nH]c12	C5H4N4O	136.111	HX	135398638	25991-08-6	-3.181	-4.54632	-4.8	0.456618	-0.5318	189.13	2	4	0	5	52.29	0.09	-0.10	0.28	32.62
red	MOL001832	O=S(ON=C(C([H])([H])C1=C([H])N(S(=O)(O)=O)C2=C([H])C([H])=C([H])C([H])=C12)S[C@]3([H])[C@](O[H])([H])[C@@](O[H])([H])[C@](O[H])([H])[C@@](C([H])([H])O[H])([H])O3)(O[H])=O	C16H19N2O12S3	527.523	1-sulpho-3-indolylmethyl-glucosinolate	0	0	-7.647	-7.88805	-8.5	0.668876	-1.2468	167.53	5	13	12	9	27.54	-1.98	-2.83	0.05
pink	MOL001833	O=S(O/N=C(C([H])([H])C1=C([H])N(S(=O)(O)=O)C2=C([H])C([H])=C([H])C([H])=C12)\S[H])(O[H])=O	C10H9N2O7S3	365.383	Glucobrassicin-1-Sulfonate_qt	0	0	-6.286	-6.92021	-6.9	0.586645	0.7267	49.41	1	8	6	0	42.52	-0.19	-0.69	0.08	-0.96
lightgreen	MOL001834	O(C)c1c(O[C@H]2[C@H](O)[C@@H](O)[C@H](O)[C@@H](CO)O2)ccc(C[C@@H]2[C@H](CO)[C@@H](c3cc(OC)c(O)cc3)OC2)c1	C26H34O11	522.542	(+)-Lariciresinol-4-beta-D-glucopyranoside	11972394	143663-00-7	-8.766	-8.39158	-7.7	0.68769	0.5586	99.38	6	11	0	5	22.91	-1.40	-2.22	0.27
purple	MOL001835	O=C1Nc2c(C(=O)N3[C@H]1CCC3)cccc2	C12H12N2O2	216.236	BB_NC-1530	677114	0	-4.15	-5.37912	-6.4	0.512328	0.7535	46.53	1	4	6	3	70.78	0.71	0.34	0.35	5.44
blue	MOL001836	O(CCCC)[C@@]1(CO)[C@@H](O)[C@H](O)[C@H](O)CO1	C10H20O6	236.262	n-butyl-β-D-fructopyronoside	50914217	0	-6.636	-5.7724	-5.3	0.542182	-0.8264	72.83	4	6	0	34	18.17	-0.56	-0.88	0.21
pink	MOL001837	O=C(OC)/C=C/c1ccc(O)cc1	C10H10O3	178.185	Methyl-p-coumarate	5319562	3943-97-3	-4.86	-4.90222	-5.4	0.497449	1.8858	167.53	1	3	12	9	20.14	0.83	0.50	0.37
green	MOL001838	O=C(OCC(O)COC(=O)CCCCCCCCCCCCCCC)CCCCCCCCCCCCCCC	C35H68O5	568.911	Dipalmitin	68149	26657-95-4	-5.296	-10.1059	-5.3	0.614442	12.5451	53.09	1	5	10	2	21.16	0.39	-0.88	0.16
lightgreen	MOL001840	O(C)c1c(O[C@H]2[C@H](O)[C@@H](O)[C@H](O)[C@@H](CO)O2)ccc([C@@H]2[C@@H](CO)[C@H](Cc3cc(OC)c(O)cc3)CO2)c1	C26H34O11	522.542	(+)-1-Lariciresinol-4'-beta-D-glucopyranoside	0	0	-8.697	-8.02891	-7.3	0.669326	0.5586	77.38	6	11	12	4	21.97	-1.59	-2.15	0.23
pink	MOL001841	O=C(O)Cc1c2c([nH]c1)cccc2	C10H9NO2	175.184	IES	802	87-51-4	-5.217	-5.06664	-5.6	0.509531	1.7627	37.3	2	2	6	1	46.15	0.70	0.65	0.28	0.88
lightgreen	MOL001842	O(C)c1c(O)ccc([C@H]2OC[C@@H]3[C@@H](c4cc(OC)c(O)cc4)OC[C@H]23)c1	C20H22O6	358.385	Pinoresinol	73399	487-36-5	-5.762	-6.61758	-7.4	0.58134	2.1332	246.68	2	6	12	12	4.25	0.52	-0.25	0.00
pink	MOL001843	O=Cc1ccc(O)cc1	C7H6O2	122.121	HBA	126	123-08-0	-4.345	-4.2955	-4.5	0.464907	1.322	88.38	1	2	12	6	29.98	0.82	0.63	0.43
lightgreen	MOL001844	O(C)c1c(O[C@@H]2[C@H](O)[C@@H](O)[C@H](O)[C@@H](CO)O2)ccc(C[C@@H]2[C@@H](CO)[C@H](c3cc(OC)c(O[C@@H]4[C@H](O)[C@H](O)[C@@H](O)[C@@H](CO)O4)cc3)OC2)c1	C32H44O16	684.682	clemastanin B	0	112747-98-5	-10.207	-9.46663	-6.9	0.734595	-1.3458	17.07	9	16	0	0	12.71	-2.48	-3.52	0.21
lightgreen	MOL001845	O(C)c1c(O)ccc(C[C@@H]2[C@@H](CO)[C@H](c3cc(OC)c(O)cc3)OC2)c1	C20H24O6	360.401	clemastanin B_qt	56850102	0	-8.18	-7.8004	-6.9	0.644124	2.463	0	3	6	6	0	5.53	0.30	-0.46	0.00
black	MOL001850	O=C1C=C(C)CC(C)(C)C1	C9H14O	138.207	Izoforon	6544	78-59-1	-3.757	-5.15214	-4.8	0.474608	2.0556	37.3	0	1	0	0	44.98	1.28	1.66	0.32	11.40
black	MOL001856	Cc1cc(C)cc(C)c1	C9H12	120.192	Fleet-X	7947	108-67-8	-3.696	-4.49954	-4.2	0.453736	3.2886	0	0	0	11	1	54.36	1.90	2.04	0.37	11.68
black	MOL001859	O=CO	CH2O2	46.0254	FMT	284	15907-03-6	-1.249	-3.29149	-2.7	0.383278	-0.3087	26.3	1	2	0	14	33.26	0.21	0.53	0.39	12.68
purple	MOL001862	C(C)(C)c1c2c(c(C)cc1)ccc(C)c2	C15H18	198.303	Cadalin	10225	483-78-3	-4.384	-5.44369	-6	0.509586	4.905	46.53	0	0	6	2	12.96	1.95	1.93	0.38
green	MOL001863	O=C(OC)CCCCCCCCCCCCC(C)C	C17H34O2	270.451	METHYL ISOPALMITATE	21205	5129-60-2	-2.003	-6.71639	-4.8	0.479529	6.4142	66.76	0	2	6	0	9.42	1.38	1.23	0.16
purple	MOL001867	O=Cc1cc(O)c(OC)cc1	C8H8O3	152.147	Isovanillin	12127	621-59-0	-4.719	-4.76582	-4.8	0.482967	1.3056	20.23	1	3	0	1	31.01	0.75	0.50	0.31	4.72
purple	MOL001868	O=C1Oc2c(c(O)cc(O)c2)C(C)=C1	C10H8O4	192.168	4-Methyllimetol	5354284	2107-76-8	-4.582	-5.04328	-5.8	0.502314	1.8114	80.92	2	4	12	1	34.02	0.38	-0.06	0.39	6.05
magenta	MOL001869	O[C@@H]1C(C)(C)[C@@H]2[C@@](C)(C=3[C@H]([C@]4(C)[C@](C)([C@@H]5[C@@](C)([C@@H](C(C)C)CC5)CC4)CC=3)CC2)CC1	C30H50O	426.717	fernenol	0	4966-00-1	-3.12	-6.20295	-6.9	0.521935	7.3493	20.23	1	1	0	1	8.59	1.41	1.11	0.23
yellow	MOL001870	Oc1c(O)ccc([C-]2[O+H]c3c(c(O)cc(O)c3)C=C2)c1	C15H11O5	271.245	LUTEOLINIDIN	1	1154-78-5	0	-6.03564	-7.5	0.570187	2.5955	9.23	4	5	0	2	53.66	0.40	-0.21	0.35	2.12
magenta	MOL001871	O[C@@H]1C(C)(C)C=2[C@H]([C@@]3(C)[C@@H]([C@]4(C)[C@](C)([C@H]5[C@@](C)([C@@H](C(C)C)CC5)CC4)CC3)CC=2)CC1	C30H50O	426.717	simiarenol	12442794	1615-94-7	-3.03	-6.3372	-7.3	0.53136	7.3493	46.53	1	1	6	3	11.86	1.37	1.07	0.23
magenta	MOL001872	O(C)[C@@H]1C(C)(C)[C@H]2[C@@](C)(C=3[C@H]([C@@]4(C)[C@@](C)([C@@H]5[C@](C)([C@@H](C(C)C)CC5)CC4)CC=3)CC2)CC1	C31H52O	440.744	Hollow cylinder protein complex	0	17904-55-1	-2.645	-6.50725	-6.9	0.521342	7.7578	20.23	0	1	0	1	11.90	1.69	1.52	0.20
purple	MOL001873	O=C(OCC)c1ccc(O)cc1	C9H10O3	166.174	Sobrol A	8434	120-47-8	-4.037	-4.91992	-4.9	0.476524	1.7668	35.53	1	3	12	2	64.98	0.77	0.68	0.41	4.50
magenta	MOL001874	O[C@@H]1C(C)(C)[C@H]2[C@@](C)(C=3[C@H]([C@@]4(C)[C@@](C)([C@@H]5[C@](C)([C@@H](C(C)C)CC5)CC4)CC=3)CC2)CC1	C30H50O	426.717	isoarborinol	91885232	5532-41-2	-3.44	-6.22293	-6.9	0.526749	7.3493	211.28	1	1	12	9	17.66	1.47	1.32	0.23
cyan	MOL001875	O=C(O[C@H]1C(O)[C@H](OC(=O)/C=C\c2cc(O)c(O)cc2)CC(O)(C(=O)O)C1)/C=C/c1cc(O)c(O)cc1	C25H24O12	516.451	isochlorogenic,acid	0	0	-11.58	-8.06027	-8.1	0.767046	1.5605	211.28	7	12	12	9	1.79	-1.10	-1.99	0.39
salmon	MOL001876	O(C)c1cc2C(=O)C=C(c3ccccc3)Oc2cc1	C16H12O3	252.265	6-Methoxyflavone	147157	26964-24-9	-4.837	-6.12482	-7	0.548082	3.1201	9.23	0	3	0	2	34.56	1.11	0.49	0.38	19.55
cyan	MOL001877	O=C(O[C@@H]1[C@H](OC(=O)/C=C\c2cc(O)c(O)cc2)C[C@](O)(C(=O)O)C[C@H]1O)/C=C/c1cc(O)c(O)cc1	C25H24O12	516.451	Isochlorogenic acid B	0	14534-61-3	-8.171	-7.99626	-7.3	0.656371	1.5605	74.6	7	12	0	1	1.78	-1.43	-2.46	0.42
cyan	MOL001878	O=C(O[C@@H]1[C@H](OC(=O)/C=C/c2cc(O)c(O)cc2)C[C@@](O)(C(=O)O)C[C@H]1O)/C=C/c1cc(O)c(O)cc1	C25H24O12	516.451	4,5-Di-O-caffeoylquinic acid	6474309	32451-88-0	-9.438	-8.04479	-7.3	0.688034	1.5605	47.56	7	12	6	1	1.78	-1.24	-2.37	0.42
magenta	MOL001879	O(C)[C@@H]1C(C)(C)[C@H]2[C@@](C)(C=3[C@@H]([C@]4(C)[C@](C)([C@H]5[C@@](C)([C@@H](C(C)C)CC5)CC4)CC=3)CC2)CC1	C31H52O	440.744	cylindrin	12308619	17904-55-1	-3.015	-7.01964	-6.6	0.530439	7.7578	110.02	0	1	0	6	10.76	1.71	1.63	0.21
black	MOL001880	O=C(O)C(=O)O	C2H2O4	90.0349	OXL	971	144-62-7	-3.362	-4.13398	-4.1	0.441838	-0.4796	52.6	2	4	0	0	29.68	-0.64	-0.87	0.52
purple	MOL001881	O(C)c1cc2OC(=O)Nc2cc1	C8H7NO3	165.146	MBOA	10772	532-91-2	-3.86	-4.37264	-5.1	0.468484	1.3238	66.02	1	4	6	5	63.01	0.72	0.61	0.31	2.38
black	MOL001882	O=C(O)CNC(CO)(CO)CO	C6H13NO5	179.171	Tricine	79784	5704-04-1	-1.971	-4.99472	-5	0.451444	-2.2796	131.75	5	6	0	5	88.24	-1.28	-1.87	0.21	11.36
black	MOL001883	O=C1O[C@]2([C@@]3(OC(=O)C=C3)CC2)C=C1	C10H8O4	192.168	anemonin	86310753	508-44-1	-3.767	-4.79125	-5.7	0.484039	0.826	115.06	0	4	0	3	13.13	0.51	0.26	0.37
yellow	MOL001884	O(C)c1c(OC)c2c(cc1OC)CC[C@H](NC)C=1C2=CC=C(OC)C(=O)C=1	C21H25NO5	371.427	Omaine	220401	207-514-6	-5.715	-7.33118	-7.9	0.605588	2.1279	115.06	1	6	0	3	26.60	0.68	0.16	0.20
midnightblue	MOL001885	O=C[C@@]12[C@@](O)(C[C@H](O[C@@H]3O[C@H](C)[C@@H](O)[C@@H](OC)C3)CC1)CC[C@H]1[C@]3(O)[C@@](C)([C@H](C4=CC(=O)OC4)CC3)CC[C@H]21	C30H44O9	548.665	Cymarin	0	508-77-0	-5.759	-7.45859	-7.5	0.600398	1.6552	26.3	3	9	0	15	23.59	-1.00	-1.45	0.24
blue	MOL001886	O=C(O)[C@@H](O)[C@H](O)C(=O)O	C4H6O6	150.087	Tar	439655	147-71-7	-4.354	-4.4888	-5.2	0.479417	-1.501	40.46	4	6	0	1	66.38	-1.95	-4.59	0.44	11.68
blue	MOL001887	O=C(O)[C@@H](O)[C@@H](O)C(=O)O	C4H6O6	150.087	SRT	447315	87-69-4	-4.02	-4.59775	-5	0.472725	-1.501	0	4	6	0	29	45.27	-1.70	-4.06	0.45	11.63
green	MOL001889	O=C(OC)CCCCCCC/C=C/C/C=C/CCCCC	C19H34O2	294.472	Methyl linolelaidate	5362793	2566-97-4	-2.838	-7.02596	-5	0.499588	6.6418	20.23	0	2	0	1	41.93	1.46	1.11	0.20	5.78
black	MOL001893	O[C@@H]([C@H](O)C)C	C4H10O2	90.121	BU3	225936	513-85-9	-3.652	-4.19852	-3.9	0.443952	-0.1424	17.07	2	2	0	12	34.87	0.19	-0.01	0.28	11.25
green	MOL001894	C(CCCCCCCCCCCCCCCC)CCCCCCCCCCCCCCC	C32H66	450.866	Bicetyl	11008	544-85-4	-3.502	-8.63069	-4.2	0.531174	14.97	86.99	0	0	6	2	8.03	1.96	1.71	0.14
black	MOL001896	OCC=1[C@@H]2C(C)(C)[C@@H](C2)CC=1	C10H16O	152.233	bicyclo[3.1.1]hept-2-ene-2-methanol, 6,6-dimethyl-	636475	515-00-4	-2.886	-5.00033	-4.9	0.461565	1.7821	86.99	1	1	6	3	49.79	1.23	1.34	0.21	11.54
green	MOL001899	O=C(CCC[C@H](CCC[C@H](CCCC(C)C)C)C)C	C18H36O	268.478	ZINC02169908	1810797	502-69-2	-3.452	-6.84863	-5	0.504449	6.1965	82.06	0	1	6	4	23.30	1.42	1.24	0.23
purple	MOL001906	O=C(OC)c1cc(O)c(O)c(O)c1	C8H8O5	184.146	Methylgallate	7428	99-24-1	-5.57	-4.42111	-5.7	0.506968	0.8832	140.98	3	5	6	5	30.91	0.26	0.06	0.32	5.67
purple	MOL001907	O=C(OCC)c1cc(O)c(O)c(O)c1	C9H10O5	198.173	Progallin A	13250	52441-13-1	-5.573	-4.85343	-5.7	0.513895	1.232	164.37	3	5	6	7	25.61	0.33	0.11	0.34
pink	MOL001918	O=C(OC[C@H]1[C@H]2O[C@]3(O)[C@](C)(O2)CC(=O)[C@H]1C3)c1ccccc1	C17H18O6	318.321	paeoniflorgenone	0	80454-42-8	-5.496	-6.35725	-7	0.56347	0.7874	85.22	1	6	6	4	87.59	-0.09	-0.56	0.37	7.45
red	MOL001921	O=C(OCC12C(=O)O[C@@]3(C)[C@@H]1C[C@]12O[C@@H]2[C@@H](O)[C@H](O)[C@H](CO)O[C@H]2O[C@@H]1C3)c1ccccc1	C23H26O10	462.447	Lactiflorin	0	88623-95-4	-6.163	-7.46608	-7.9	0.616529	-0.5658	231.13	3	10	12	10	49.12	-1.13	-1.76	0.34	7.26
red	MOL001924	O=C(OC[C@@]12[C@@]3(O[C@H]4[C@H](O)[C@@H](O)[C@H](O)[C@@H](CO)O4)[C@@]4(C)O[C@@H]1O[C@@](O)([C@@H]2C3)C4)c1ccccc1	C23H28O11	480.462	paeoniflorin	442534	23180-57-6	-7.107	-7.64671	-8.3	0.647702	-1.283	63.6	5	11	0	0	53.87	-1.47	-1.86	0.34	13.88
pink	MOL001925	O=C(OC[C@@]12[C@@]3(O)[C@@]4(C)O[C@@H]1O[C@@](O)([C@@H]2C3)C4)c1ccccc1	C17H18O6	318.321	paeoniflorin_qt	11973336	23180-57-6	-5.76	-6.32031	-7	0.567409	0.4639	99.38	2	6	12	9	68.18	-0.34	-0.73	0.39	8.81
red	MOL001932	O=C(OC[C@@H]1[C@@H](O)[C@H](O)[C@@H](O)[C@@H](O[C@]23[C@]4(COC(=O)c5ccccc5)[C@@H]5O[C@@]2(C)C[C@@](O)(O5)[C@@H]4C3)O1)c1cc(O)c(O)c(O)c1	C30H32O15	632.566	galloylpaeoniflorin	0	122965-41-7	-9.663	-8.63877	-8.6	0.73637	-0.0418	48.67	7	15	10	3	3.03	-1.77	-2.78	0.36
black	MOL001935	O=C1C(=C)[C@@H]2[C@H](O1)C[C@@](O)(C)C(=O)C2	C10H12O4	196.2	(3aR,6S,7aR)-6-hydroxy-6-methyl-3-methylene-3a,4,7,7a-tetrahydrobenzofuran-2,5-dione	10375422	98751-78-1	-4.673	-4.97961	-5.5	0.49743	-0.1034	48.67	1	4	10	3	97.79	-0.01	-0.13	0.39	13.98
lightgreen	MOL001938	O(C)c1c(O)ccc(C[C@H]([C@H](CO)Cc2cc(OC)c(O)cc2)CO)c1	C20H26O6	362.417	Secoisolariciresinol	65373	29388-59-8	-7.151	-6.61179	-6.3	0.585908	2.7928	55.76	4	6	6	1	6.00	-0.23	-1.01	0.30
salmon	MOL001941	O(C/C=C(\C)/C)c1c2occc2cc2c1OC(=O)C=C2	C16H14O4	270.28	Ammidin	10212	482-44-0	-5.322	-6.47476	-7.2	0.566782	3.6525	48.67	0	4	10	1	34.55	1.13	0.92	0.28	-1.35
salmon	MOL001942	O(C/C=C(\C)/C)c1c2c(occ2)cc2OC(=O)C=Cc12	C16H14O4	270.28	isoimperatorin	68081	482-45-1	-5.417	-6.38909	-6.8	0.558722	3.6525	20.23	0	4	0	8	45.46	0.97	0.66	0.27	-1.44
purple	MOL001944	O=C1Oc2c(cc3c(O[C@H](C(O)(C)C)C3)c2)C=C1	C14H14O4	246.259	Marmesin	334704	13849-08-6	-5.179	-5.97274	-7	0.550941	2.0299	164.75	1	4	6	5	50.28	0.52	0.07	0.30	-0.09
purple	MOL001945	O(C)c1c2c(occ2)cc2OC(=O)C=Cc12	C12H8O4	216.19	Majudin	2355	484-20-8	-4.875	-5.19234	-5.9	0.511297	2.187	17.07	0	4	0	0	42.21	0.94	0.69	0.21	-3.60
lightcyan	MOL001949	O[C@@H](C#CC#CC/C=C\CCCCCCC)C=C	C17H24O	244.372	panaxynol	5281149	21852-80-2	-3.671	-7.06367	-4.9	0.510247	5.6808	195.6	1	1	0	6	42.44	1.52	1.03	0.32	7.14
pink	MOL001955	O=C(O[C@H]1[C@H](O)[C@H](O)C[C@@](O)(C(=O)O)C1)/C=C/c1cc(O)c(O)cc1	C16H18O9	354.309	Heriguard	1794427	202650-88-2	-8.931	-6.60696	-7.3	0.645391	-0.4159	77.76	6	9	0	2	11.93	-1.03	-1.71	0.37
purple	MOL001972	O=C1/C(=C(/C)\C)/CC[C@@H](C)C1	C10H16O	152.233	Pulegone	442495	89-82-7	-3.726	-5.12511	-5.1	0.478627	2.752	20.23	0	1	0	6	51.60	1.39	1.74	0.26	11.19
midnightblue	MOL001980	O=C(O)[C@]12[C@H](C=3[C@](C)([C@@]4(C)[C@@H]([C@]5(C)[C@H]([C@@](CO)(C)[C@@H](O[C@H]6[C@H](O[C@H]7[C@H](O)[C@H](O)[C@@H](O)[C@H](C)O7)[C@@H](O)[C@@H](O)CO6)CC5)CC4)CC=3)CC1)CC(C)(C)CC2	C41H66O12	750.956	Helixin	73296	104748-88-1	-7.506	-8.37545	-8.3	0.672228	3.2363	54.37	7	12	0	2	9.63	-1.81	-2.46	0.27
magenta	MOL001982	O=C(O)[C@]12[C@@H](C=3[C@@](C)([C@@]4(C)[C@H]([C@]5(C)[C@H]([C@@](CO)(C)[C@@H](O)CC5)CC4)CC=3)CC1)CC(C)(C)CC2	C30H48O4	472.7	disacoside B_qt	0	140360-29-8	-4.087	-6.62272	-7	0.545781	5.3312	44.76	3	4	6	2	15.83	0.17	-0.50	0.23
magenta	MOL001986	O[C@@H]1CC=2[C@@](C)([C@@H]3[C@H]([C@@H]4[C@@H]([C@@H](CCC[C@H](C(C)C)CC)CC4)CC3)CC=2)CC1	C27H46O	386.654	β-sitosterol	0	83-46-5	-4.939	-7.10163	-6.8	0.56469	7.6261	63.6	1	1	0	3	5.84	1.42	1.10	0.20
magenta	MOL001996	O=C(O)[C@@]12[C@H]([C@H](C(=C)C)CC1)[C@@H]1[C@](C)([C@@]3(C)[C@@H]([C@]4(C)[C@H](C(C)(C)C(=O)CC4)CC3)CC1)CC2	C30H46O3	454.684	Betulonic acid	122844	4481-62-3	-3.23	-6.80719	-6.6	0.529136	6.4819	20.23	1	3	0	1	16.83	0.65	0.14	0.29
purple	MOL001999	O(C)c1c(OC)cc2c(OC(=O)C=C2)c1	C11H10O4	206.195	scoparone	8417	120-08-1	-4.224	-5.40968	-5.7	0.501155	1.867	12.53	0	4	0	0	74.75	0.85	0.46	0.23	0.73
magenta	MOL002001	O=C(O[C@@H]1C(C)(C)[C@H]2[C@@](C)([C@@H]3[C@](C)([C@@]4(C)C([C@H]5[C@@](C(=O)O)(CC4)CCC(C)(C)C5)=CC3)CC2)CC1)C	C32H50O4	498.737	Oleanolic acid deriv.	151202	118122-15-9	-4.246	-6.86628	-7.3	0.559106	6.801	147.68	1	4	12	1	14.24	0.65	0.13	0.24
black	MOL002002	O[C@H]1C(C)=CC[C@@H](C(=C)C)C1	C10H16O	152.233	cis-Carveol	330573	1197-06-4	-4.247	-4.60367	-4.2	0.463575	2.4008	253.13	1	1	18	6	45.61	1.39	1.62	0.27	11.73
black	MOL002003	C=C1[C@@H]2[C@H](C(C)(C)C2)CC[C@@]2(C)O[C@H]2CC1	C15H24O	220.35	(-)-Caryophyllene oxide	1742211	1139-30-6	-3.506	-4.98299	-4.9	0.469815	3.5192	0	0	1	0	0	32.67	1.58	1.76	0.28	6.51
turquoise	MOL002008	O=C1C(O)=C(c2cc(O)c(O)c(O)c2)Oc2c1c(O)cc(O)c2	C15H10O8	318.235	myricetin	5281672	529-44-2	-8.121	-6.19597	-7.4	0.620675	1.2364	0	6	8	0	0	13.75	-0.15	-1.01	0.40
royalblue	MOL002009	O=C(O[C@@H]1[C@@H](O)[C@H](O)[C@@H](C)O[C@@H]1OC1=C(c2cc(O)c(O)cc2)Oc2c(c(O)cc(O)c2)C1=O)c1cc(O)c(O)c(O)c1	C28H24O15	600.481	Quercitrin-2'-gallate	0	0	-9.48	-8.27637	-8.7	0.725536	1.5423	20.23	9	15	0	0	3.01	-1.87	-2.60	0.41
black	MOL002014	CC1(C)/C=C\C/C(/C)=C/CC/C(/C)=C\C1	C15H24	204.351	SPBio_002209	50987499	6753-98-6	-3.353	-5.27797	-5.1	0.475884	5.0352	0	0	0	0	0	28.21	1.87	2.03	0.27
black	MOL002016	C=C1[C@H]2[C@@H](C(C)(C)C2)CCC(C)=CCC1	C15H24	204.351	10579-93-8	1201519	10579-93-8	-4.225	-5.42029	-5.1	0.491056	4.7533	26.3	0	0	0	1	27.36	1.85	2.09	0.29
black	MOL002023	O[C@@H]1[C@]2(C)C(C)(C)[C@H](C1)CC2	C10H18O	154.249	ZINC00968101	6973640	464-45-9	-2.416	-4.5379	-4.2	0.436951	1.9753	26.3	1	1	0	21	88.03	1.27	1.53	0.24	11.34
black	MOL002024	CC1(C)[C@]2(C)C=C[C@H]1CC2	C10H16	136.234	(1S,4R)-1,7,7-trimethylbicyclo[2.2.1]hept-2-ene	11062489	464-17-5	-2.9	-4.8892	-4	0.445881	2.6326	0	0	0	0	1	39.62	1.80	2.21	0.25	11.28
black	MOL002025	O=C(OC)C	C3H6O2	74.0785	Tereton	6584	79-20-9	-1.334	-4.06172	-3	0.399363	0.0211	0	0	2	6	1	40.17	1.02	1.32	0.17	11.91
green	MOL002027	O=C(OC)CCCCCCCCCCCCCCCCCCCCC	C23H46O2	354.61	Methyl behenate	13584	929-77-1	-3.251	-7.67964	-4.7	0.513954	9.3558	0	0	2	6	0	14.96	1.45	1.20	0.16
black	MOL002028	C(C)(C)[C@H]1C=CC(=C)CC1	C10H16	136.234	(+)-beta-Phellandrene	442484	555-10-2	-3.866	-5.02528	-4.3	0.466212	3.3081	0	0	0	0	0	40.30	1.83	2.20	0.30	11.28
purple	MOL002029	Cc1ccc([C@@]2(C)C(C)(C)CCC2)cc1	C15H22	202.335	()-Cuparene	86895	16982-00-6	-3.186	-5.35847	-5.3	0.478303	4.7154	186.37	0	0	12	4	38.26	1.88	2.15	0.30	-2.24
pink	MOL002031	Cc1ccccc1	C7H8	92.1384	toluene	1140	108-88-3	-3.342	-4.10693	-3.8	0.436697	2.3162	173.98	0	0	24	3	42.58	1.86	2.12	0.42	11.95
black	MOL002033	CC=1[C@H]2[C@]3(C(C)(C)CCC[C@@]3(C)CC=1)C2	C15H24	204.351	cis-Thujopsene	442402	470-40-6	-2.186	-4.8019	-4.8	0.447679	4.0778	17.07	0	0	0	0	56.43	1.84	2.24	0.25	-1.45
brown	MOL002035	O([C@H]1[C@H](O)[C@@H](O)[C@H](O)[C@@H](CO)O1)c1cc(O)c2C(=O)C(O)=C(c3ccc(O)cc3)Oc2c1	C21H20O11	448.377	3,5-dihydroxy-2-(4-hydroxyphenyl)-7-[(2S,3R,4S,5S,6R)-3,4,5-trihydroxy-6-(hydroxymethyl)oxan-2-yl]oxychromen-4-one	10095180	60-33-3	-9.318	-7.47221	-8.3	0.694352	-0.1332	20.23	7	11	6	1	3.33	-1.20	-2.37	0.33
lightcyan	MOL002036	C12C(CCCC1)CCCC2	C10H18	138.25	Naphthane	7044	91-17-8	-3.547	-4.81211	-4.5	0.46121	3.7816	37.3	0	0	0	4	59.43	1.78	2.08	0.15	10.72
lightyellow	MOL002037	O=C1c2c(O)cc(O)c(-c3c(O)ccc(C=4Oc5c(c(O)cc(O)c5)C(=O)C=4)c3)c2OC(c2ccc(O)cc2)=C1	C30H18O10	538.458	Amentoflavone	5281600	1617-53-4	-7.842	-7.6741	-9.7	0.698278	4.357	66.76	6	10	6	2	2.95	-0.31	-1.93	0.38
black	MOL002040	O=C1C(C)(C)[C@H]2C[C@]1(C)CC2	C10H16O	152.233	(1S,4R)-fenchone	1201521	4695-62-9	-2.211	-4.80722	-4.3	0.440195	2.3572	66.76	0	1	11	2	72.64	1.35	1.74	0.29	11.25
purple	MOL002042	Oc1c(C(C)C)ccc(C)c1	C10H14O	150.218	thymol	6989	89-83-8	-4.724	-4.97486	-4.7	0.484841	3.243	35.53	1	1	6	5	41.47	1.60	1.68	0.33	11.33
black	MOL002046	O=C(O)CCCCC	C6H12O2	116.158	hexanoic acid	8892	142-62-1	-3.607	-4.46798	-4	0.448946	1.8056	0	1	2	0	0	73.08	0.80	0.93	0.27	10.81
purple	MOL002050	O=C(O)c1cc(O)c(OC)cc1	C8H8O4	168.147	Isovanillic acid	12575	645-08-9	-5.596	-4.87191	-5.1	0.5043	1.1506	0	2	4	0	13	39.42	0.47	0.38	0.35	2.23
yellow	MOL002055	O=C(C)c1c(O)c2c(O)cc(OC)cc2cc1C	C14H14O4	246.259	Torachrysone	5321977	64032-49-1	-5.912	-5.47727	-6.4	0.543195	2.4133	155.52	2	4	31	0	51.06	0.76	0.34	0.34	16.26
pink	MOL002062	O=C(OCC)/C=C/c1ccc(OC)cc1	C12H14O3	206.238	Ethyl methoxycinnamate	5281783	1929-30-2	-3.937	-5.9179	-5.2	0.49717	2.4856	105.45	0	3	12	3	23.36	1.11	0.82	0.31
black	MOL002063	C(\C)(/C)=C\1/C[C@H]2C(=C)CCC[C@@]2(C)CC/1	C15H24	204.351	γ-selinene	0	515-17-3	-3.535	-5.24768	-5.4	0.483012	4.9479	0	0	0	0	1	22.23	1.84	2.00	0.27
green	MOL002066	[C@@H](CCC[C@@H](CCCC(C)C)C)(CCCC(C=C)=C)C	C20H38	278.516	neophytadiene	92852046	504-96-1	-3.235	-6.78112	-5	0.500083	8.0912	20.23	0	0	6	2	5.09	1.92	1.94	0.26
turquoise	MOL002067	O=C1c2c(O)cc(O)c3c4c(O)cc(O)c5C(=O)c6c(O)cc(C)c7c8c(C)cc(O)c1c8c(c(c45)c67)c23	C30H16O8	504.443	hypericin	137629134	548-04-9	-9.297	-7.24514	-9.6	0.720917	4.8884	52.6	6	8	6	6	14.66	0.31	-1.28	0.35
turquoise	MOL002083	O(C)c1c(O)c(OC)cc(C=2Oc3c(c(O)cc(O)c3)C(=O)C=2)c1	C17H14O7	330.289	tricin	5281702	520-32-1	-6.057	-6.85188	-7.3	0.589176	2.3015	0	3	7	0	0	27.86	0.51	-0.60	0.27
blue	MOL002085	C(C)(C)[C@H]1[C@@H]2[C@H]3C(C)=CC[C@@]23[C@H](C)CC1	C15H24	204.351	alpha-Cubebene	442359	17699-14-8	-3.652	-5.30367	-5.4	0.485637	4.169	0	0	0	0	0	16.73	1.83	2.10	0.25
purple	MOL002092	Oc1c(C(C)(C)C)cc(C(C)(C)C)cc1	C14H22O	206.324	Antioxidant No. 33	7311	50356-26-8	-4.861	-5.55957	-5.5	0.510282	4.3634	46.53	1	1	6	2	26.74	1.68	1.81	0.28
purple	MOL002095	O=C(OCC)c1c(C(=O)OCC)cccc1	C12H14O4	222.237	DEP	6781	68988-18-1	-3.904	-6.17392	-5.1	0.499695	2.2384	46.53	0	4	0	3	52.19	0.72	0.57	0.38	5.37
black	MOL002096	C[C@@H]1[C@@]23[C@H](C(C)(C)[C@@H](C(C)=CC2)C3)CC1	C15H24	204.351	(+)-ALPHA-FUNEBRENE	91753249	50894-66-1	-2.491	-5.03048	-5.1	0.460192	4.1234	63.6	0	0	0	5	52.87	1.79	2.08	0.23	4.89
black	MOL002097	CC1(C)CCCC1	C7H14	98.1861	gem-Dimethylcyclopentane	15421	1638-26-2	-3.394	-4.8533	-4.1	0.453563	2.739	66.76	0	0	0	3	41.22	1.78	2.28	0.22	10.88
purple	MOL002098	O=C1O/C(=C\CCC)/c2c1c(O)ccc2	C12H12O3	204.222	3-Butylidene-7-hydroxyphthalide	5281559	93236-67-0	-5.352	-5.25222	-6	0.522074	2.7353	52.6	1	3	0	4	62.68	1.00	0.90	0.37	4.66
black	MOL002099	O=C1O[C@@H](CCCC)C=2[C@H](O)CC=CC1=2	C12H16O3	208.254	Senkyunolide-K	13965751	114569-33-4	-4.583	-5.46612	-5.4	0.502478	2.089	52.6	1	3	0	5	61.75	0.52	0.30	0.32	4.77
black	MOL002100	O=C(CCC)[C@@H]1[C@@H](O)C=2C(=O)O/C(=C\CCC)/C=2CC1	C16H22O4	278.343	(3Z,6S,7R)-3-butylidene-6-butyryl-7-hydroxy-4,5,6,7-tetrahydroisobenzofuran-1-one	11265913	114569-34-5	-5.159	-6.16383	-6.4	0.542384	2.6871	63.6	1	4	0	5	3.41	0.08	-0.23	0.31
black	MOL002101	O=C1O[C@@H](CCCC)C2=C1[C@H](O)[C@@H](O)CC2	C12H18O4	226.269	Senkyunolide-N	15138552	140694-58-2	-6.684	-5.44793	-5.6	0.542604	1.5667	86.99	2	4	0	2	37.27	-0.15	-0.45	0.27	4.33
tan	MOL002102	O=C1O/C(=C\CCC)/C2=C1[C@H]1[C@H]([C@H]3C=C4C(=O)O/C(=C/CCC)/[C@@]14CC3)CC2	C24H28O4	380.477	Levistolid A	0	88182-33-6	-4.555	-7.29757	-8	0.587708	4.9704	18.46	0	4	0	6	2.15	0.94	0.45	0.27
tan	MOL002103	O=C1O/C(=C/CCC)/C2=C1[C@@H]1[C@@H]([C@@H]3C=C4C(=O)O[C@@H](CCCC)[C@]14CC3)CC2	C24H30O4	382.493	Senkyunolide-P	0	142864-23-1	-3.971	-7.55298	-7.1	0.564974	5.2202	17.07	0	4	6	4	9.38	0.92	0.55	0.26
black	MOL002104	O=C(CCC)[C@H]1[C@@H](O)C=2C(=O)O/C(=C/CCC)/C=2CC1	C16H22O4	278.343	Senkyunolide-Q	0	142235-81-2	-5.769	-6.64224	-6.6	0.565829	2.6871	0	1	4	0	0	26.84	0.42	0.23	0.29
black	MOL002105	O=C1O/C(=C/[C@H](O)CC)/C2=C1[C@@H](O)[C@@H](O)CC2	C12H16O5	240.252	Senkyunolide-R	0	172549-37-0	-6.787	-5.43439	-6.4	0.558971	0.215	52.6	3	5	0	4	13.14	-0.76	-1.42	0.31
black	MOL002106	O(C(OCC)CCC)CC	C8H18O2	146.227	1,1-Diethoxybutane	77225	3658-95-5	-2.282	-5.17149	-3.7	0.438131	1.8868	0	0	2	0	2	29.28	1.30	1.52	0.19
pink	MOL002107	O=C(CCCC)c1ccccc1	C11H14O	162.228	Valerophenone	66093	1009-14-9	-3.796	-5.38357	-4.8	0.479096	3.1492	26.3	0	1	6	2	42.58	1.46	1.53	0.35	19.74
black	MOL002108	C=C1[C@@H]2C(C)(C)[C@H](C=C1)C2	C10H14	134.218	(1S,5S)-7,7-dimethyl-2-methylenebicyclo[3.1.1]hept-3-ene	21631119	4080-46-0	-3.914	-4.99391	-4.1	0.463359	2.4821	0	0	0	0	1	37.71	1.80	2.17	0.31	11.46
tan	MOL002109	O=C1O/C(=C\CCC)/C2=C1[C@H]1[C@]3([C@H](CCC)[C@H]1CC2)OC(=O)C1=C3CCC=C1	C24H28O4	380.477	Z-6,8',7,3'-diligustilide	0	0	-3.373	-6.87535	-6.9	0.538368	5.1715	0	0	4	0	0	11.98	0.74	0.31	0.31
black	MOL002110	C(\C=C\C=C(/C)\C)(=C/C)/C	C10H16	136.234	Allocymene	5368821	673-84-7	-3.165	-5.08395	-4.6	0.461901	3.5802	77.76	0	0	0	1	14.89	1.85	1.91	0.38
purple	MOL002111	O=C1O/C(=C/CCC)/c2c1cccc2	C12H12O2	188.222	BdPh	5352899	551-08-6	-4.171	-5.37308	-5.7	0.499722	3.0027	0	0	2	6	1	42.44	1.32	1.27	0.39	5.64
black	MOL002112	C(=C)(C)[C@@H]1C[C@]2(C)C(C)=CCC[C@@]2(C)CC1	C16H26	218.378	alpha-Selinene	0	473-13-2	-3.275	-5.21379	-5	0.472057	4.9595	0	0	0	0	1	31.81	1.82	2.14	0.28	9.15
black	MOL002113	C[C@@H]1C=2[C@H](C=C(C)CC=2)CCC1	C12H18	162.271	1,2,3,4,4a,7-Hexahydro-l,6-dimethyl-4-(1-methylethyl)-naphthalene	0	0	-3.659	-5.06671	-5.1	0.476686	3.7852	0	0	0	0	4	19.03	1.88	2.13	0.23
magenta	MOL002114	O=C(O)[C@]12[C@H](C=3[C@](C)([C@@]4(C)[C@@H]([C@@]5(C)[C@H](C(C)(C)[C@@H](O)[C@@H](O)C5)CC4)CC=3)CC1)CC(C)(C)CC2	C30H48O4	472.7	augustic-acid	124827383	26707-60-8	-4.122	-6.77269	-6.6	0.541342	5.455	0	3	4	0	1	21.08	0.18	-0.38	0.27
purple	MOL002115	C(C)c1cc(C)ccc1	C9H12	120.192	m-Ethyltoluene	12100	620-14-4	-3.517	-4.71939	-4.4	0.457729	3.2586	0	0	0	0	3	50.77	1.87	2.01	0.36	11.42
black	MOL002116	C(=C)(C)[C@H]1[C@@]2([C@H](C)CC1)CC=C(C)CC2	C15H24	204.351	(1R,4S,5R)-4-isopropenyl-1,8-dimethylspiro[4.5]dec-8-ene	20055537	28400-13-7	-3.009	-4.89726	-5.1	0.464823	4.7533	0	0	0	0	1	40.01	1.85	2.11	0.29	-0.49
black	MOL002117	[C@@H](CC/C=C(\C)/C)(C)[C@@H]1C=CC(=C)CC1	C15H24	204.351	β-sesquiphellandrene	12315492	20307-83-9	-3.712	-5.73366	-5	0.487242	5.1347	0	0	0	0	0	23.68	1.89	2.02	0.30
black	MOL002118	C(=C)(C)[C@@H]1C[C@@H]2C(=C)CCC[C@@]2(C)CC1	C15H24	204.351	(4aS,7S,8aR)-7-isopropenyl-4a-methyl-1-methylenedecalin	28237	18423-23-9	-3.828	-5.32194	-5.7	0.493732	4.8072	26.3	0	0	6	2	23.65	1.83	2.08	0.28
black	MOL002119	C(/C=C/C(C=C)(C)C)(=C)C	C10H16	136.234	Artemisia triene	5320377	29548-02-5	-3.406	-5.51421	-4.6	0.472558	3.2434	46.53	0	0	6	2	42.10	1.84	2.07	0.37	11.16
blue	MOL002120	C(C)(C)[C@@H]1[C@H]2[C@@H]3C(=C)CC[C@]23[C@H](C)CC1	C15H24	204.351	betea-CUBEBENE	0	13744-15-5	-3.79	-5.21388	-5.1	0.481048	4.2229	27.69	0	0	6	4	32.16	1.82	2.13	0.26	6.68
black	MOL002121	CC1(C)[C@H]\2[C@@H]1CC/C(/C)=C/CC/C(/C)=C/2	C15H24	204.351	(1S,4E,8E,10R)-4,8,11,11-tetramethylbicyclo[8.1.0]undeca-4,8-diene	11820258	24703-35-3	-3.83	-5.13921	-5.3	0.483744	4.6994	20.23	0	0	0	1	21.69	1.86	2.02	0.26
purple	MOL002122	O=C1O/C(=C\CCC)/c2c1cccc2	C12H12O2	188.222	(Z)-Ligustilide	642376	551-08-6	-4.253	-5.57885	-5.5	0.501028	3.0027	20.23	0	2	0	1	53.72	1.30	1.25	0.38	5.61
purple	MOL002123	O=C1c2c(c(O)ccc2)/C(=C/CCC)/OC1	C13H14O3	218.248	Chuanxiongol	5315862	87421-30-5	-5.165	-5.44047	-6	0.522124	2.5697	26.3	1	3	0	3	22.19	0.94	0.57	0.32
purple	MOL002124	O(C)c1c(OC)cc(/C=C\C)c(OC)c1	C12H16O3	208.254	beta-asarone	5281758	5273-86-9	-4.592	-5.60812	-5.2	0.501693	2.7348	0	0	3	0	1	35.61	1.45	1.24	0.15	4.46
black	MOL002125	O[C@@H]1[C@H](C(C)C)CCC(C)=C1	C10H18O	154.249	cis-Piperitol	85567	16721-38-3	-4.253	-4.98252	-4.7	0.477589	2.6644	0	1	1	0	0	43.26	1.27	1.49	0.27	10.86
black	MOL002126	O[C@@]1(C)[C@H]2[C@](C(C)C)(C2)CC1	C10H18O	154.249	(1S,4R,5R)-1-isopropyl-4-methyl-4-bicyclo[3.1.0]hexanol	6326181	546-79-2	-4.637	-5.08208	-4.4	0.480496	1.9066	0	1	1	0	0	27.22	1.17	1.41	0.00
blue	MOL002127	O=C1O[C@@H](CCCC)[C@@H]2[C@H]1C=CCC2	C12H18O2	194.27	Cnidilide	160710	3674-03-1	-3.902	-5.47121	-5.3	0.490448	2.9681	0	0	2	0	7	77.55	1.21	1.41	0.29	6.05
black	MOL002128	C(=C)(C)C1=CC=C(C)CC1	C10H14	134.218	1,3,8-p-Menthatriene	176983	18368-95-1	-3.311	-4.78364	-4.4	0.455864	3.2527	0	0	0	0	1	35.86	1.86	2.06	0.34	11.25
lightcyan	MOL002129	C\1=C\CCCCCCCCCC/1	C12H22	166.303	CYCLODODECENE	637538	1501-82-2	-2.716	-4.72621	-4.5	0.448457	5.0298	0	0	0	0	0	47.89	1.84	2.18	0.20	11.51
black	MOL002130	C[C@H]1[C@@H](C)CCCC1(C)C	C10H20	140.266	cyclohexane,1,1,2,3-tetramethyl-	57532263	6783-92-2	-3.685	-4.36185	-4	0.448418	3.6988	17.07	0	0	6	2	48.08	1.77	2.16	0.23	11.49
lightcyan	MOL002131	C(CCCCCCC(C)C)(C)C	C12H26	170.335	2,9-Dimethyldecane	517733	1002-17-1	-3.309	-5.74722	-4.2	0.469082	5.4372	75.99	0	0	12	2	9.93	1.82	2.08	0.20
black	MOL002132	C(=C)(C)[C@H]1CC2=C(C)CCC[C@]2(C)CC1	C15H24	204.351	(2R,4aR)-2-isopropenyl-4a,8-dimethyl-2,3,4,5,6,7-hexahydro-1H-naphthalene	1	17627-30-4	-3.696	-5.42261	-5.5	0.49003	4.9479	26.3	0	0	0	3	22.13	1.86	2.14	0.26
black	MOL002133	C=C1C(C)=CCCC1(C)C	C10H16	136.234	1,5,5-trimethyl-6-methylenecyclohexene	578237	514-95-4	-3.51	-4.61325	-4.3	0.454392	3.2527	0	0	0	0	5	46.08	1.83	2.17	0.30	11.62
pink	MOL002134	O=C(C(C)C)c1ccccc1	C10H12O	148.202	Isobutyrophenone	69144	611-70-1	-4.033	-5.1392	-4.8	0.478466	2.6993	20.23	0	1	6	1	80.37	1.46	1.59	0.40	10.73
tan	MOL002135	O(C)c1c(OC)c2-c3c(O)ccc(c3)CCC(=O)CCCCc(c1O)c2	C21H24O5	356.412	Myricanone	161748	32492-74-3	-5.723	-6.2223	-7	0.564917	4.0998	41.13	2	5	6	3	40.60	0.67	-0.08	0.24	4.39
lightcyan	MOL002136	O=C1O[C@@H](CCCC)[C@@H]2C1=CCCC2	C12H18O2	194.27	neocnidilide	12315453	4567-33-3	-4.221	-5.6401	-5.2	0.49649	3.3734	62.05	0	2	20	2	83.83	1.23	1.32	0.28	5.38
lightcyan	MOL002137	C(CCCC)CCC	C8H18	114.229	OCT	356	31372-91-5	-1.889	-5.01574	-3.5	0.427831	4.0212	37.3	0	0	0	1	29.72	1.78	2.02	0.19
purple	MOL002138	OC(C)(C)c1ccc(C)cc1	C10H14O	150.218	p-Cymen-8-ol	14529	1197-01-9	-4.418	-5.12854	-4.9	0.485787	2.2942	54.37	1	1	0	5	32.26	1.33	1.35	0.35	11.04
pink	MOL002139	O=C(NNc1ccccc1)C	C8H10N2O	150.178	APH	8247	114-83-0	-5.927	-4.83305	-5.2	0.511232	0.8079	46.53	2	3	6	2	24.76	1.17	1.15	0.36
salmon	MOL002140	OCc1oc(-c2nccc3c2[nH]c2c3cccc2)cc1	C16H12N2O2	264.279	Perlolyrine	160179	29700-20-7	-4.871	-6.33388	-7.3	0.558665	3.2017	63.6	2	3	0	3	65.95	0.88	0.15	0.21	12.62
magenta	MOL002141	O=C(C)[C@@H]1[C@]2(C)[C@H]([C@H]3[C@@H]([C@]4(C)C(=CC3)C[C@@H](O)CC4)CC2)CC1	C21H32O2	316.478	PLO	8955	145-13-1	-4.564	-6.43985	-6.8	0.545631	3.4849	46.53	1	2	6	2	14.07	0.69	0.24	0.25
lightcyan	MOL002142	O=C(CCCC)[C@@H]1C(C(=O)O)=CCCC1	C12H18O3	210.27	sedanoic-acid	0	6697-07-0	-4.196	-5.45034	-5.3	0.494495	2.5817	46.53	1	3	0	2	44.69	0.37	0.37	0.31	4.75
purple	MOL002143	O=C1O/C(=C/CCC)/c2c1ccc(O)c2	C12H12O3	204.222	senkyunolide-C	0	63038-10-8	-4.758	-5.361	-6	0.514075	2.7353	66.76	1	3	0	3	46.80	0.87	0.50	0.39	5.80
black	MOL002144	O=C(CCC)[C@]1(O)OC(=O)C2=C1CCC=C2	C12H14O4	222.237	senkyunolide-D	0	93236-67-0	-4.258	-5.47285	-5.9	0.506336	1.7946	46.53	1	4	0	2	79.13	0.12	-0.07	0.37	5.37
purple	MOL002145	O=C1O/C(=C\[C@H](O)CC)/c2c1cccc2	C12H12O3	204.222	senkyunolide-E	124404443	91652-78-7	-4.966	-5.3053	-6.1	0.518339	1.9008	77.76	1	3	0	3	34.40	0.55	0.06	0.39	7.18
black	MOL002146	O=C1O/C(=C/[C@H](O)CC)/C2=C1C=CCC2	C12H14O3	206.238	senkyunolide-F	0	94530-84-4	-5.469	-5.15586	-5.7	0.517077	1.8392	45.75	1	3	15	1	40.35	0.61	0.35	0.36	7.36
black	MOL002147	O=C1O[C@H](CCCC)C2=C1[C@H](O)[C@@H](O)CC2	C12H18O4	226.269	senkyunolide-J	101982247	94530-86-6	-5.697	-5.61345	-6.3	0.539838	1.5667	34.14	2	4	0	8	21.14	0.02	-0.11	0.28
black	MOL002148	Cl[C@@H]1[C@@H](O)CCC=2/C(=C\CCC)/OC(=O)C1=2	C12H15ClO3	242.699	senkyunolide-L	0	114586-51-5	-5.441	-6.26108	-6.2	0.54523	2.5215	75.99	1	3	6	4	29.64	0.63	0.40	0.39
black	MOL002149	O=C1C=2[C@@H](O)[C@@H](O)CCC=2[C@H](C[C@@H](O)CC)C1	C13H20O4	240.296	senkyunolide-S	0	0	-5.844	-6.00051	-6.1	0.545656	0.4433	20.23	3	4	0	0	20.61	-0.46	-0.70	0.26
purple	MOL002150	O=C(C)c1nccc2c1[nH]c1c2cccc1	C13H10N2O	210.231	1-Acetyl-beta-carboline	638667	50892-83-6	-5.839	-5.20295	-6.3	0.535315	2.3411	20.23	1	2	0	6	67.12	1.18	0.81	0.29	23.47
purple	MOL002151	O=C1C(C/C=C(/CC/C=C(/CC/C=C(\C)/C)\C)\C)=CC(=O)C=C1C	C22H30O2	326.472	senkyunone	91726743	142182-61-4	-4.242	-6.81712	-6.2	0.536456	6.3244	3.24	0	2	0	0	47.66	1.15	0.50	0.34	2.42
purple	MOL002152	O=C(O)/C=C/c1cc(OC)c(O)c(OC)c1	C11H12O5	224.21	sinapic acid	637775	530-59-6	-6.07	-5.30888	-5.8	0.53214	1.602	69.67	2	5	0	8	64.15	0.48	-0.10	0.28	1.54
blue	MOL002153	O[C@]1(C)[C@H]2[C@@H]3C(C)(C)[C@@H]3CCC(=C)[C@@H]2CC1	C15H24O	220.35	1H-Cycloprop(e)azulen-7-ol, decahydro-1,1,7-trimethyl-4-methylene-, (1aR-(1aalpha,4aalpha,7beta,7abeta,7balpha))-	92231	6750-60-3	-4.354	-5.29312	-5.7	0.501161	3.0067	83.83	1	1	6	5	82.33	1.37	1.49	0.28	12.04
lightcyan	MOL002154	OC/C=C/CCCCCC	C9H18O	142.239	trans-2-Nonen-1-ol	5364941	22104-79-6	-3.8	-5.3117	-4.2	0.468517	2.9421	20.23	1	1	0	6	19.96	1.17	1.20	0.21
black	MOL002156	N(C)(C)C	C3H9N	59.1103	TML	1146	75-50-3	-1.996	-3.59892	-2.1	0.388777	0.3201	20.23	0	1	0	1	59.98	1.78	2.15	0.27	11.60
tan	MOL002157	O=C(OC)C=1[C@]2(C(=O)CCCC)[C@H]3[C@@H]([C@H](C=1)CC2)CCC=1/C(=C/CCC)/OC(=O)C3=1	C25H32O5	412.519	wallichilide	0	93236-64-7	-3.764	-7.23394	-6.9	0.551216	4.8227	72.05	0	5	15	5	42.31	0.82	0.73	0.24	6.85
magenta	MOL002158	O=C(O[C@@H]1C[C@@H]2[C@@](C)([C@H]3[C@](C)([C@@]4(C)C([C@@H]5[C@@H](C)[C@H](C)CC[C@]5(C(=O)O)CC4)=CC3)CC2)CC1)/C=C\c1cc(O)ccc1	C37H50O5	574.79	xiongterpene	0	0	-6.278	-7.81074	-8.6	0.642046	8.1183	30.21	2	5	5	2	23.77	0.44	-0.20	0.29
black	MOL002159	OC[C@@H](CCCCC(C)C)C	C10H22O	158.281	1-Octanol,2,7-dimethyl-	92170074	0	-3.609	-5.41483	-4.3	0.469043	3.3666	17.07	1	1	6	2	24.43	1.25	1.30	0.18
black	MOL002160	O[C@@]1(C)CC=C(C(C)C)CC1	C10H18O	154.249	1-terpineol	12443330	586-82-3	-4.756	-4.83348	-4.9	0.486279	2.4151	17.07	1	1	0	1	49.83	1.24	1.34	0.26	11.11
salmon	MOL002161	O=C(OCC)/C=C/c1nccc2c1[nH]c1c2ccc(C=O)c1	C17H14N2O3	294.305	1-beta-ethylacrylate-7-aldehyde-beta-carboline	0	0	-4.897	-6.40769	-7	0.554352	3.0326	43.37	1	4	6	6	28.53	0.45	-0.60	0.29
purple	MOL002162	O=C(CC)c1occc1	C7H8O2	124.137	2-Propionylfuran	76662	3194-15-8	-3.876	-4.39658	-4.2	0.454758	1.632	0	0	2	0	3	63.12	1.21	1.37	0.17	17.24
pink	MOL002163	O=C(CC)c1ccccc1	C9H10O	134.175	WLN: 2VR	7148	93-55-0	-3.8	-4.84345	-4.7	0.468539	2.2368	39.44	0	1	5	2	60.17	1.45	1.56	0.39	10.83
black	MOL002164	O=C[C@H]1C(C)(C)C(C)=CC1	C9H14O	138.207	2,2,3-Trimethylcyclopent-3-ene-1-carboxaldehyde	15764610	33843-21-9	-3.708	-4.95769	-4.4	0.464336	1.9475	0	0	1	6	1	42.64	1.31	1.60	0.34	11.55
purple	MOL002165	O=C(OC)c1c(C(=O)CCCC)cccc1	C13H16O3	220.264	methyl 2-pentanoylbenzoate	11085323	0	-3.948	-5.55519	-5.1	0.489222	3.0046	0	0	3	0	0	69.28	0.91	0.91	0.34	18.16
black	MOL002166	C(CCCC)(C)C	C7H16	100.202	ISOHEPTANE	11582	591-76-4	-2.9	-4.65447	-3.4	0.43341	3.3606	20.23	0	0	0	1	59.94	1.81	2.25	0.22	10.67
purple	MOL002167	O=C(OC)c1occc1	C6H6O3	126.11	WLN: T5OJ BVO1	11902	611-13-2	-3.212	-4.41643	-4.2	0.4456	1.0806	26.03	0	3	10	0	49.41	1.12	1.34	0.20	4.20
pink	MOL002168	C(=C\c1ccccc1)(\C)/C	C10H12	132.202	2-Methyl-1-phenylpropene	13030	768-49-0	-4.007	-4.6564	-4.5	0.465422	3.2304	26.3	0	0	0	0	20.17	1.89	1.96	0.42
black	MOL002169	CC1=C2CC(C=C1)C2	C8H10	106.165	2-methyl-5-(1-methylene)-1,3-cyclohexadiene	0	0	-3.664	-4.66021	-4.5	0.460448	2.1648	26.3	0	0	0	3	39.91	1.83	2.12	0.33	11.52
black	MOL002170	O[C@@H]1C(C)=CC[C@H](C(=C)C)C1	C10H16O	152.233	(4S,6S)-cis-Carveol	443177	99-48-9	-4.515	-4.95167	-4.8	0.482751	2.4008	12.53	1	1	0	4	32.50	1.22	1.33	0.30	11.14
purple	MOL002171	Cc1oc2c(n1)cccc2	C8H7NO	133.147	2-Methylbenzoxazol	7225	95-21-6	-3.43	-4.58771	-4.6	0.457537	1.6578	20.23	0	2	0	0	65.25	1.31	1.33	0.29	13.14
black	MOL002172	O=C1O[C@H](C)[C@@H](C)CC1	C7H12O2	128.169	(5S,6R)-5,6-dimethyltetrahydropyran-2-one	11029861	24405-16-1	-3.398	-5.08981	-4.4	0.462097	1.4295	39.44	0	2	5	2	48.07	1.15	1.52	0.28	11.11
lightcyan	MOL002173	O=C1O[C@@H](CCCC)C2=C1CCCC2	C12H18O2	194.27	3(S)-3-Butyl-4,5-dihydrophthalide	14091860	0	-3.438	-5.71334	-5.3	0.487986	3.6355	20.23	0	2	0	1	25.76	1.28	1.39	0.25
black	MOL002174	C(CC[C@H]1[C@@H](C(C)(C)C)O1)(C)(C)C	C12H24O	184.318	3,4-epoxy-2,2,7,7-tetramethyl-octane	0	0	-3.327	-5.30668	-4.5	0.466311	3.6349	66.76	0	1	6	3	66.87	1.56	1.84	0.24	-11.10
black	MOL002175	O[C@@H]1CC=CCC1	C6H10O	98.143	3-cyclohexen-1-ol	12532693	822-66-2	-3.871	-4.43333	-4	0.452242	1.0557	12.03	1	1	6	0	70.57	1.14	1.52	0.25	11.25
purple	MOL002176	O=C(OC)c1cocc1	C6H6O3	126.11	Methyl 3-furoate	14918	1334-76-5	-3.293	-4.58478	-4.3	0.450892	0.7892	17.07	0	3	0	5	77.82	1.03	1.11	0.21	-3.37
black	MOL002177	O[C@@H]1[C@@H](C(C)C)CCC(C)=C1	C10H18O	154.249	trans-Piperitol	85568	16721-39-4	-4.371	-4.94798	-4.2	0.471034	2.6644	46.53	1	1	6	3	47.83	1.19	1.38	0.26	11.47
purple	MOL002178	O=C1O[C@H](CCCC)c2c(O)ccc(O)c12	C12H14O4	222.237	4,7-Dihydroxy-3-butylphthalide	0	0	-5.77	-5.4291	-5.9	0.530568	2.7177	20.23	2	4	0	0	106.09	0.69	0.44	0.34	4.63
purple	MOL002179	Ic1c2c(NCC2)ccc1	C8H8IN	245.06	4-iodoindoline	16244444	939759-03-2	-4.097	-4.5812	-4.6	0.467154	2.2916	73.22	1	1	0	2	26.88	1.79	1.89	0.46
black	MOL002180	O=C(CCCC)CCC	C8H16O	128.212	4-Octanone	11516	589-63-9	-2.703	-4.71765	-3.6	0.434651	2.4584	0	0	1	0	3	19.37	1.37	1.55	0.22
purple	MOL002181	O=C1O[C@H](CCCC)c2c(O)cccc12	C12H14O3	206.238	4-hydroxy-3-butylphthalide	0	0	-4.762	-5.18605	-5.8	0.507567	2.9851	9.23	1	3	0	1	70.31	0.90	0.69	0.36	4.81
blue	MOL002182	O[C@@]1(C)[C@H]2[C@H]3C(C)(C)[C@H]3CCC(=C)[C@H]2CC1	C15H24O	220.35	(-)-spathulenol	13854251	77171-55-2	-3.617	-4.99657	-5.5	0.481718	3.0067	12.53	1	1	0	0	25.82	1.45	1.65	0.25
purple	MOL002183	S=C1NC(=O)C(CCC)=CN1	C7H10N2OS	170.232	5-Propyl-2-thiouracil	3002043	2954-52-1	-4.345	-5.10291	-4.8	0.482604	1.2463	0	2	3	6	4	77.60	0.93	0.78	0.36	-2.80
pink	MOL002184	C(CC)C[C@H]1C=CCC=CC1	C11H18	150.261	(6R)-6-butylcyclohepta-1,4-diene	11804943	33156-91-1	-3.571	-4.82664	-4.1	0.455638	3.9246	72.83	0	0	0	5	31.69	1.85	2.18	0.25	5.70
black	MOL002185	C(C)(C)C12OC(C)(CC1)CC2	C10H18O	154.249	7-oxabicyclo-2.2.1-heptane,1-methyl-4-[1-methylethyl]-	10106	470-67-7	-3.295	-4.92346	-4.4	0.457913	2.2829	26.3	0	1	6	3	60.92	1.53	1.92	0.24	10.96
blue	MOL002186	C[C@H]1[C@H]2[C@@H]3C(C)(C)[C@@H]3CC[C@]3(OC3)[C@@H]2CC1	C15H24O	220.35	Aromadendrene oxide 2	16211192	85710-39-0	-2.853	-5.29132	-5.6	0.477829	3.0811	0	0	1	0	0	65.10	1.56	1.82	0.20	1.94
pink	MOL002187	C(CCc1ccccc1)CC	C11H16	148.245	Amylbenzene	10864	27458-20-4	-3.654	-5.2098	-4.4	0.467747	4.141	20.23	0	0	0	1	34.34	1.88	2.03	0.31	6.28
black	MOL002188	O=C(OC)[C@H](O)CC(=O)OC	C6H10O5	162.141	Dimethyl D-malate	11062697	70681-41-3	-3.696	-4.90657	-4.6	0.466462	-0.4535	85.22	1	5	12	8	11.47	0.11	-0.06	0.19
purple	MOL002189	O=C1O[C@H](CCCC)c2c1cccc2	C12H14O2	190.238	dl-3n-butylphthalide	9990075	6066-49-5	-4.457	-5.30605	-5.3	0.496048	3.2525	29.46	0	2	6	3	47.90	1.30	1.32	0.37	5.75
blue	MOL002190	C=C1[C@@]23[C@H](C(C)(C)[C@@H]([C@H](C)CC2)C3)CC1	C15H24	204.351	Cedrene	54241652	469-61-4	-2.858	-4.71528	-5.2	0.461529	4.1773	0	0	0	0	1	51.14	1.82	2.12	0.24	5.04
black	MOL002191	O[C@@]12[C@@H](C(C)C)CC[C@@]1(C)CC=C(C)CC2	C15H26O	222.366	carotol	124306217	465-28-1	-4.216	-5.24844	-5.1	0.487988	3.9357	17.07	1	1	6	5	149.03	1.46	1.65	0.23	-2.29
greenyellow	MOL002192	O=C(OC/C=C/c1cc(O)c(OC)cc1)/C=C/c1cc(OC)c(O)cc1	C20H20O6	356.369	Coniferylfcrulate	0	63644-62-2	-7.661	-6.78049	-7	0.613514	3.6369	0	2	6	0	6	4.54	0.67	-0.53	0.33
purple	MOL002193	O(C)c1c(O)ccc(CCC)c1	C10H14O2	166.217	Cerulignol	17739	2785-87-7	-4.599	-5.2934	-4.9	0.491404	2.9448	0	1	2	0	4	62.43	1.42	1.42	0.24	0.25
blue	MOL002194	C(C)(C)[C@H]1[C@H]2[C@@H](C(=C)CC1)CCC(=C)C2	C15H24	204.351	Decahydro-1,6-bis(methylene)-4-(1-methylethyl)-naphthalene	101286208	54932-90-0	-3.711	-5.32104	-5.5	0.488509	4.8528	86.18	0	0	0	6	28.34	1.84	2.09	0.29
pink	MOL002196	O=C(CCCCC)c1ccccc1	C12H16O	176.255	Hexaphenone	70337	942-92-7	-3.961	-5.40227	-4.9	0.483473	3.6054	52.6	0	1	0	4	19.88	1.49	1.55	0.33
pink	MOL002197	C(\C=C\CCCCC)=C/C=C	C11H18	150.261	(E,E)-1,3,5-Undecatriene	5367412	19883-29-5	-3.191	-5.50552	-4.2	0.463206	4.1099	26.3	0	0	0	2	34.61	1.84	1.94	0.34	7.24
black	MOL002198	C(CCC)CCC	C7H16	100.202	Heptan	8900	142-82-5	-2.269	-4.51462	-3.2	0.420244	3.565	25.78	0	0	6	0	41.80	1.77	2.04	0.20	10.36
black	MOL002199	O=C([C@H](N)C(C)C)CC(=O)[C@@H](N)C(C)C	C11H22N2O2	214.305	L-valyl-L-valinc-achydride	0	350702-73-7	-4.183	-6.0175	-4.9	0.4977	0.4716	26.3	4	4	0	16	40.18	-0.15	-0.52	0.29	3.43
tan	MOL002200	O=C1O/C(=C/CCC)/C2=C1[C@H]1[C@H]([C@H]3C=C4C(=O)O/C(=C/CCC)/[C@@]14CC3)CC2	C24H28O4	380.477	Levistolide-A	129317338	88182-33-6	-2.932	-7.06709	-7.5	0.548502	4.9704	20.23	0	4	0	14	9.96	0.96	0.55	0.28
black	MOL002201	O=C1O/C(=C/CCC)/C2=C1C=CCC2	C12H14O2	190.238	cis-ligustilide	5877292	4431-01-0	-4.23	-5.29051	-5.6	0.497453	2.9411	0	0	2	0	35	51.30	1.30	1.24	0.34	5.53
purple	MOL002202	Cc1c(C)nc(C)c(C)n1	C8H12N2	136.194	tetramethylpyrazine	14296	1124-11-4	-3.578	-4.63258	-4.4	0.457213	0.6592	20.23	0	2	6	5	20.01	1.19	1.05	0.31
green	MOL002203	O=C(OC)CCCCCCC/C=C\CCCCCCCC	C19H36O2	296.488	Exceparl M-OL	5364509	139152-82-2	-2.599	-7.07689	-4.9	0.495841	7.0864	26.3	0	2	0	3	31.90	1.39	1.08	0.17	5.43
green	MOL002204	OCCCCCCCC/C=C\C/C=C\CCCCC	C18H34O	266.462	506-43-4	5365682	506-43-4	-3.327	-6.82287	-4.6	0.49572	6.4683	26.3	1	1	0	3	37.76	1.41	1.02	0.20	6.14
green	MOL002205	C(CCCCCCCCCCCCCCCCCCC)CCCCCCCCCCCCCCCCCC	C38H78	535.026	Octatriacontane	23599	7194-85-6	0	-9.59059	-4.1	0.564871	17.7072	46.53	0	0	0	3	7.91	1.99	1.23	0.16
pink	MOL002206	OCc1c(CCCCC)cccc1	C12H18O	178.271	(2-amylphenyl)methanol	10058085	0	-4.998	-5.28496	-4.9	0.497709	3.5365	66.76	1	1	0	2	55.59	1.26	1.14	0.30	5.36
lightcyan	MOL002207	O=C1O[C@@H](CCCC)[C@H]2C1=CCCC2	C12H18O2	194.27	1(3H)-Isobenzofuranone, 3-butyl-3a,4,5,6-tetrahydro-, cis-(-)-	3083857	4567-33-3	-4.27	-5.54042	-5.3	0.497186	3.3734	37.3	0	2	0	16	65.03	1.25	1.38	0.27	5.13
black	MOL002208	O=C1O[C@@H](CCCC)C2=C1C=CCC2	C12H16O2	192.254	Senkyunolide A	3085257	63038-10-8	-4.256	-5.23255	-5.4	0.493403	3.1909	17.07	0	2	12	3	26.56	1.30	1.34	0.31
black	MOL002209	O=C1O[C@@](O)(CCCC)C2=C1C=CCC2	C12H16O3	208.254	Senkyunolide G	5321250	94530-85-5	-4.49	-5.46996	-5.5	0.502805	2.5422	37.3	1	3	6	1	39.52	0.63	0.48	0.33	6.13
black	MOL002210	O=C1O/C(=C\CCC)/C2=C1[C@H](O)[C@@H](O)CC2	C12H16O4	224.253	(3Z,6S,7S)-3-butylidene-6,7-dihydroxy-4,5,6,7-tetrahydroisobenzofuran-1-one	11521428	94596-27-7	-5.976	-5.57677	-6.6	0.549915	1.3169	20.23	2	4	6	2	26.78	0.00	-0.23	0.29
green	MOL002211	O=C(O)CCCCCCCCC/C=C/C/C=C/CCCCC	C20H36O2	308.499	11,14-eicosadienoic acid	5282805	2091-39-6	-5.84	-7.44699	-5.3	0.559794	7.3032	0	1	2	0	24	39.99	1.22	0.76	0.23	5.60
greenyellow	MOL002213	O=C(/C=C/c1ccccc1)c1ccccc1	C15H12O	208.255	(Z)-1,3-di(phenyl)prop-2-en-1-one	637760	614-46-0	-4.221	-5.50927	-6.2	0.511895	3.702	195.6	0	1	12	5	47.27	1.48	1.18	0.53	20.25
black	MOL002222	O=C1c2c([C@@]3(C)[C@H](C(C)(C)CCC3)C1)cc(O)c(C(C)C)c2	C20H28O2	300.435	sugiol	0	511-05-7	-4.014	-6.64503	-6.8	0.541132	4.9868	116.45	1	2	6	5	36.11	1.14	0.70	0.27	14.62
pink	MOL002225	OC/C=C/c1ccccc1	C9H10O	134.175	Styrone	5315892	4510-34-3	-4.309	-4.67266	-4.6	0.471834	1.6933	40.46	1	1	6	12	38.35	1.14	1.09	0.41	4.38
green	MOL002229	C(CCCCCCCCCCCCC)CCCCCCCCCCCCC	C27H56	380.734	HEPTACOSANE	11636	593-49-7	-2.591	-7.88293	-4.1	0.500222	12.689	83.83	0	0	6	2	8.18	1.88	1.80	0.18
turquoise	MOL002230	O=C(O[C@H]1[C@@H](c2cc(OC(=O)C)c(OC(=O)C)cc2)Oc2c(c(OC(=O)C)cc(OC(=O)C)c2)C1)C	C25H24O11	500.451	(+)-Catechin-pentaacetate	5317058	16198-01-9	-6.288	-8.07851	-7.4	0.621438	2.4397	114.68	0	11	12	4	27.58	-0.65	-1.04	0.25
red	MOL002232	O=C(O[C@@H]1[C@@H](O)[C@H](O)[C@@H](CO)O[C@H]1O)/C=C/c1ccccc1	C15H18O7	310.299	2-Cinnamoyl-glucose	11972309	0	-6.864	-6.4127	-6.8	0.585932	-0.0022	385.26	4	7	24	13	17.02	-0.73	-1.19	0.36
green	MOL002233	Oc1c(C)c(O)cc(CCCCCCC/C=C\C/C=C\CCC)c1	C22H34O2	330.504	2-Methyl cardol	5319544	0	-4.694	-7.59613	-5.5	0.546974	7.7652	156.91	2	2	6	4	3.56	1.46	0.95	0.25
purple	MOL002234	O=C(O)Cc1c2C(=O)C[C@H](C)Oc2cc(O)c1	C12H12O5	236.221	2-Methyl-5-carboxymethyl-7-hydroxychromanone	5319543	0	-5.273	-5.35587	-6.4	0.529928	1.237	74.6	2	5	0	1	14.80	0.06	-0.14	0.34
turquoise	MOL002235	O(C)c1c(O)c2C(=O)C(O)=C(c3cc(O)c(OC)cc3)Oc2cc1OC	C18H16O8	360.315	EUPATIN	5317287	19587-65-6	-7.034	-6.9727	-7.2	0.608331	1.9894	63.6	3	8	6	1	50.80	0.53	-0.26	0.22	13.94
royalblue	MOL002236	O=C(O[C@H]1C(OC(=O)c2cc(OC(=O)c3cc(O)c(O)c(O)c3)c(O)c(O)c2)[C@H](OC(=O)c2cc(O)c(O)c(O)c2)CC(O)(C(=O)O)C1)c1cc(O)c(O)c(O)c1	C35H28O22	800.584	3,5-Di-O-galloyl-4-O-digalloylquinic acid	442676	0	-13.199	-10.2226	-7.9	0.87259	2.2285	83.83	13	22	6	1	3.01	-2.61	-3.90	0.42
red	MOL002237	O=C(O)c1c(O)ccc(O[C@H]2[C@H](O)[C@@H](O)[C@H](O)[C@@H](CO)O2)c1	C13H16O9	316.261	3-Carboxy-4-hydroxy-phenoxy glucoside	10914066	0	-9.697	-6.59074	-7.1	0.660415	-1.0048	173.98	6	9	12	4	13.85	-1.44	-2.07	0.35
magenta	MOL002238	O=C(O)[C@@]1(C)C[C@@H]2[C@@]3(C)[C@@](C)([C@H]4[C@@H](C=5[C@@](C)(C(C)=C(O)C(=O)C=5)CC4)CC3)CC[C@@]2(C)CC1	C29H42O4	454.641	3-Hydroxy-25-norfriedel-3,1(10)-dien-2-one-30-oic acid	0	0	-3.997	-6.88894	-7.3	0.555797	5.7845	17.07	2	4	6	2	18.40	0.41	-0.17	0.31
yellow	MOL002239	O=C(C)c1c2C(=O)C=C(C)Oc2cc(O)c1	C12H10O4	218.205	5-acetyl-7-hydroxy-2-methyl-chromone	5315891	4407-36-7	-4.897	-5.11784	-6.2	0.515902	1.3743	173.98	1	4	12	3	30.25	0.37	-0.20	0.37	25.68
yellow	MOL002240	O=C(O)c1c2C(=O)C=C(C)Oc2cc(O)c1	C11H8O5	220.178	5-Carboxy-7-hydroxy-2-methyl-benzopyran-gamma-one	5315688	0	-5.429	-5.30043	-6.1	0.526043	1.2388	153.75	2	5	12	3	34.40	0.14	-0.26	0.37	12.43
brown	MOL002241	O(Cc1cc(O)c2C(=O)c3c(O)cccc3C(=O)c2c1)[C@H]1[C@H](O)[C@@H](O)[C@H](O)[C@@H](CO)O1	C21H20O10	432.377	Aloeemodin-omega-O-beta-D-glucopyranoside	147295	29010-56-8	-7.159	-7.36857	-8	0.636093	-0.0778	220.51	6	10	18	6	9.04	-1.34	-2.34	0.34
pink	MOL002242	O=C(/C=C/c1ccccc1)C	C10H10O	146.186	TPBO	637759	1896-62-4	-3.576	-4.75093	-4.7	0.463805	1.8881	173.98	0	1	12	3	24.23	1.42	1.46	0.49
brown	MOL002243	O([C@@H]1[C@H](O)[C@H](O)[C@@H](O)[C@@H](CO)O1)c1c2C(=O)c3c(O)cc(O)cc3C(=O)c2cc(C)c1	C21H20O10	432.377	Anthraglycoside B	0	86451-01-6	-7.517	-7.49341	-8.1	0.648412	0.588	243.9	6	10	12	7	27.06	-1.29	-1.98	0.35
brown	MOL002244	O([C@H]1[C@H](O)[C@@H](O)[C@H](O)[C@@H](CO)O1)c1c2C(=O)c3c(O)cccc3C(=O)c2cc(C)c1	C21H20O9	416.378	Chrysophanol glucoside	6324923	0	-7.993	-7.53683	-9	0.68084	0.8554	130.61	5	9	12	1	20.06	-1.17	-1.98	0.36
grey60	MOL002245	O=C(OC[C@@H]1[C@@H](O)[C@H](O)[C@@H](O)[C@H](Oc2c3C(=O)c4c(O)cc(C)cc4C(=O)c3ccc2)O1)c1cc(O)c(O)c(O)c1	C28H24O13	568.482	Chrysophanol-8-O-beta-D-(6'-O-galloyl)-glucopyranoside	5315852	0	-8.558	-8.21646	-9.7	0.726544	2.0966	310.66	7	13	18	10	1.92	-1.48	-2.56	0.40
brown	MOL002247	O([C@H]1[C@H](O)[C@@H](O)[C@H](O)[C@@H](CO)O1)c1cc(O)c2C(=O)c3c(O)cc(C)cc3C(=O)c2c1	C21H20O10	432.377	Emodin-6-glucoside	5317038	0	-7.683	-7.19752	-8.4	0.652639	0.588	9.23	6	10	0	9	16.09	-1.28	-2.14	0.33
grey60	MOL002248	O=C(OC[C@@H]1[C@@H](O)[C@H](O)[C@@H](O)[C@@H](Oc2c(O)cc(C(=O)O)cc2O)O1)c1cc(O)c(O)c(O)c1	C20H20O14	484.364	Gallic acid-4-O-(6'-O-galloyl)-glucoside	11968477	0	-9.99	-7.47613	-8.4	0.714388	-0.031	135.29	9	14	24	2	27.06	-1.82	-2.68	0.37
salmon	MOL002249	O[C@@H]1[C@H](c2cc(O)c(O)c(O)c2)Oc2c(c(O)cc(O)c2)C1	C15H14O7	306.267	gallocatechin	10425234	1617-55-6	-7.758	-6.16594	-7.3	0.610002	1.6528	135.29	6	7	24	1	2.26	-0.27	-1.11	0.33
grey60	MOL002250	O=C(OC[C@@H]1[C@@H](O)[C@H](OC(=O)c2cc(O)c(O)c(O)c2)[C@@H](O)[C@@H](OC(=O)c2cc(O)c(O)c(O)c2)O1)c1cc(O)c(O)c(O)c1	C27H24O18	636.469	[(2R,3R,4S,5R,6R)-3,5-dihydroxy-2-(3,4,5-trihydroxybenzoyl)oxy-6-[(3,4,5-trihydroxybenzoyl)oxymethyl]oxan-4-yl] 3,4,5-trihydroxybenzoate	11969003	0	-11.564	-8.65566	-8.6	0.791798	1.2102	78.9	11	18	0	50	3.01	-2.22	-3.05	0.40
greenyellow	MOL002251	C(=C/C=C/C=C(\C=C/C=C(\C)/[C@@H]1O[C@@]2(C)C(C(C)(C)CCC2)=C1)/C)(\C=C\C=C(\C=C\C=1C(C)(C)CCCC=1C)/C)/C	C40H56O	552.872	Mutatochrome	0	515-06-0	-2.715	-8.09019	-7.6	0.569591	10.8995	83.83	0	1	12	1	48.64	1.97	0.84	0.32	15.73
lightyellow	MOL002252	O=C1c2c(O)cc(CO)cc2[C@@H]([C@H]2c3c(c(O)cc(C)c3)C(=O)c3c(O)cccc23)c2c1c(O)ccc2	C30H22O7	494.491	palmidin B	0	17062-56-5	-5.793	-7.39051	-8.9	0.631387	4.7893	183.21	5	7	12	4	1.21	-0.11	-1.19	0.39
lightyellow	MOL002253	O=C1c2c(O)cc(O)cc2[C@@H]([C@@H]2c3c(c(O)cc(C)c3)C(=O)c3c(O)cccc23)c2c1c(O)cc(C)c2	C30H22O7	494.491	Palmidin C	44567180	0	-7.131	-6.80936	-8.8	0.642693	5.6126	104.06	5	7	12	1	2.35	0.18	-0.86	0.41
green	MOL002254	O=C(OC(COC(=O)CCCCCCCCCCCCCCC)COC(=O)CCCCCCCCCCCCCCC)CCCCCCCCCCCCCCC	C51H98O6	807.32	Barolub	11147	555-44-2	-2.163	-10.3158	-4.7	0.564695	19.5217	242.13	0	6	12	7	16.29	0.88	-0.06	0.21
yellow	MOL002256	O(C)c1c(C)c(O)c2C(=O)c3c(O)cc(C)cc3C(=O)c2c1	C17H14O5	298.29	1,8-dihydroxy-3-methoxy-2,6-dimethyl-9,10-anthraquinone	21770756	1329-27-7	-5.558	-5.96496	-7.6	0.569736	3.2296	287.52	2	5	30	6	5.53	0.63	-0.27	0.33
brown	MOL002257	O(C)c1c(C)c(O)c2C(=O)c3c(O[C@H]4[C@H](O)[C@@H](O)[C@H](O)[C@@H](CO)O4)cccc3C(=O)c2c1O	C22H22O11	462.403	Physcion-8-O-beta-D-glucopyranoside	11968838	0	-7.757	-7.94509	-8.6	0.674863	0.5716	34.14	6	11	0	1	8.20	-1.19	-2.06	0.30
yellow	MOL002258	O(C)c1c(C)c(O)c2C(=O)c3c(O)cccc3C(=O)c2c1O	C16H12O6	300.263	Physcion-9-O-beta-D-glucopyranoside_qt	0	0	-6.824	-6.34576	-7.5	0.598184	2.476	69.92	3	6	12	3	20.30	0.56	-0.33	0.31
brown	MOL002259	O(C[C@@H]1[C@@H](O)[C@H](O)[C@@H](O)[C@H](Oc2c3C(=O)c4c(O)cc(C)cc4C(=O)c3cc(OC)c2)O1)[C@H]1[C@H](O)[C@@H](O)[C@H](O)[C@@H](CO)O1	C28H32O15	608.545	Physciondiglucoside	442762	84268-38-2	-9.385	-8.57464	-8.5	0.725297	-0.9079	168.67	8	15	6	7	41.65	-2.64	-3.43	0.30	27.61
lightyellow	MOL002260	O=C(O[C@@H]1[C@@H](c2cc(O)c(O)cc2)Oc2c(c(O)c([C@@H]3[C@@H](O)[C@@H](c4cc(O)c(O)cc4)Oc4c3c(O)cc(O)c4)c(O)c2)C1)c1cc(O)c(O)c(O)c1	C37H30O16	730.625	Procyanidin B-5,3'-O-gallate	0	0	-8.845	-8.25095	-8.1	0.695178	4.6031	158.68	12	16	0	5	31.99	-1.61	-2.88	0.39	5.98
magenta	MOL002261	O=C(C)[C@@H]1[C@]2(C)[C@@H]([C@H]3[C@@H]([C@]4(C)C(=CC(=O)CC4)CC3)CC2)CC1	C21H30O2	314.462	ZINC04081604	11876100	57-83-0	-3.839	-6.66292	-6.2	0.527393	3.5804	152.36	0	2	24	2	15.23	0.88	0.53	0.30
salmon	MOL002262	O(C)c1c(O)cc(/C=C\c2cc(O)cc(O)c2)cc1	C15H14O4	258.269	5-[(Z)-2-(3-hydroxy-4-methoxy-phenyl)vinyl]resorcinol	10879760	155-58-8	-5.641	-6.0323	-6.3	0.546349	2.9976	161.59	3	4	24	3	76.25	0.66	-0.03	0.35	4.78
red	MOL002263	O=C(O[C@@H]1[C@@]23[C@@H]([C@@](OC)(C(=O)OC)OC2)[C@]2(C)[C@]4(O)[C@](C)(O[C@@H]2[C@@H]2OC[C@@](C)([C@@H](O)C1)[C@@H]32)[C@@H]1[C@]2(O)[C@H](O[C@H]4C1)OC=C2)/C=C/c1ccccc1	C37H44O13	696.737	1-Cinnamoyl-3-hydroxy-11-methoxymeliacarpinin	0	0	-6.056	-8.06952	-7.1	0.610741	-0.3912	270.2	3	13	12	7	35.72	-0.58	-0.89	0.27	30.55
magenta	MOL002264	O=C1[C@H]2[C@](C)([C@H]3[C@H](O)C[C@@]4(C)[C@@H]([C@@](O)([C@H](O)C[C@H](O)C(C)C)C)CC[C@@]4(O)C3=C1)C[C@H](O)[C@@H](O)C2	C27H44O8	496.633	Rhapontisterone	0	137476-71-2	-7.159	-7.29817	-6.8	0.609461	-0.1134	111.9	7	8	12	1	4.39	-1.84	-2.40	0.27
lightyellow	MOL002265	O=C(O)c1cc(O)c2C(=O)c3c(O)cccc3[C@H]([C@H]3c4c(c(O)cc(C)c4)C(=O)c4c(O)cccc34)c2c1	C30H20O8	508.475	Rheidin B	0	0	-5.812	-7.72101	-9.2	0.646178	4.9982	284.36	5	8	12	6	1.21	-0.19	-1.23	0.43
lightyellow	MOL002266	O=C(O)c1cc(O)c2C(=O)c3c(O)cccc3[C@H]([C@@H]3c4c(c(O)cc(OC)c4)C(=O)c4c(O)cc(C)cc34)c2c1	C31H22O9	538.501	Rheidin C	0	0	-6.95	-7.67811	-8.9	0.659388	4.9818	205.21	5	9	12	3	1.24	-0.18	-1.27	0.40
brown	MOL002267	O=C(O)c1cc(O[C@H]2[C@H](O)[C@@H](O)[C@@H](O)[C@@H](CO)O2)c2C(=O)c3c(O[C@H]4[C@H](O)[C@H](O)[C@@H](O)[C@@H](CO)O4)cccc3C(=O)c2c1	C27H28O16	608.502	Rhein diglucoside	0	0	-9.445	-8.85648	-7.5	0.711308	-1.9308	104.06	9	16	6	3	2.93	-2.79	-3.44	0.34
yellow	MOL002268	O=C(O)c1cc(O)c2C(=O)c3c(O)cccc3C(=O)c2c1	C15H8O6	284.22	rhein	10168	478-43-3	-7.434	-5.83423	-7.3	0.597032	1.878	172.59	3	6	24	3	47.07	-0.20	-0.99	0.47	32.12
brown	MOL002269	O=C(O)c1cc(O)c2C(=O)c3c(O[C@H]4[C@H](O)[C@@H](O)[C@H](O)[C@@H](CO)O4)cccc3[C@](O)([C@H]3[C@H](O)[C@@H](O)[C@H](O)[C@@H](CO)O3)c2c1	C27H30O16	610.518	Rheinoside A	6450959	124596-87-8	-12.124	-8.01278	-7.4	0.768587	-2.8931	189.66	11	16	24	3	0.82	-3.17	-4.05	0.32
brown	MOL002270	O=C(O)c1cc(O)c2C(=O)c3c(O)cccc3[C@](O)([C@@H]3[C@H](O)[C@@H](O)[C@H](O)[C@@H](CO)O3)c2c1	C21H20O11	448.377	Rheinoside A_qt	0	0	-9.766	-7.07956	-8	0.691079	-0.9887	330.89	8	11	24	9	26.28	-1.87	-2.58	0.33
salmon	MOL002271	O=C(/C=C\c1cc(O)cc(O)c1)[C@@H]1C(=O)OC=C(O)C1	C14H12O6	276.241	Rheumin	0	0	-7.118	-6.06032	-7.1	0.590479	0.8125	172.59	3	6	24	3	9.16	-0.23	-0.78	0.44
lightyellow	MOL002272	O=C(O)c1cc(O)c2C(=O)c3c(O)cccc3[C@@H]([C@@H]3c4c(c(O)cc(CO)c4)C(=O)c4c(O)cccc34)c2c1	C30H20O9	524.474	Sennidin C	135398062	0	-7.146	-7.11661	-8.9	0.651587	3.9075	374.26	6	9	24	12	1.28	-0.62	-1.63	0.40
lightyellow	MOL002274	O=C(O)c1cc(O)c2C(=O)c3c(O)cccc3[C@H]([C@H]3c4c(c(O)cc(C(=O)O)c4)C(=O)c4c(O)cccc34)c2c1	C30H18O10	538.458	(9S)-9-[(9R)-2-carboxy-4,5-dihydroxy-10-oxo-9H-anthracen-9-yl]-4,5-dihydroxy-10-oxo-9H-anthracene-2-carboxylic acid	10459879	517-44-2	-7.282	-7.51477	-9	0.665108	4.1164	62.04	6	10	10	2	27.75	-0.91	-1.73	0.41
lightyellow	MOL002275	O=C(O)c1cc(O)c2C(=O)c3c(O[C@H]4[C@H](O)[C@H](O)[C@@H](O)[C@@H](CO)O4)cccc3[C@H]([C@H]3c4c(c(O)cc(CO)c4)C(=O)c4c(O[C@@H]5[C@H](O)[C@H](O)[C@@H](O)[C@@H](CO)O5)cccc34)c2c1	C42H40O19	848.756	Sennoside C	0	37271-16-2	-8.251	-9.14765	-8	0.700384	0.0987	189.28	12	19	11	8	3.99	-3.54	-4.80	0.34
lightyellow	MOL002276	O=C(O)c1cc(O)c2C(=O)c3c(O)cccc3[C@H]([C@H]3c4c(c(O)cc(CO)c4)C(=O)c4c(O)cccc34)c2c1	C30H20O9	524.474	Sennoside E_qt	0	11137-63-6	-6.881	-6.86896	-8.7	0.636438	3.9075	75.99	6	9	11	1	50.69	-0.74	-1.56	0.37	33.60
lightyellow	MOL002278	O=C(OC[C@@H]1[C@@H](O)[C@H](O)[C@@H](O)[C@H](Oc2c3C(=O)c4c(O)cc(CO)cc4[C@H]([C@@H]4c5c(c(O)cc(C(=O)O)c5)C(=O)c5c(O[C@H]6[C@H](O)[C@@H](O)[C@H](O)[C@@H](CO)O6)cccc45)c3ccc2)O1)C(=O)O	C44H40O22	920.775	Sennoside E	0	11137-63-6	-12.338	-10.089	-7.9	0.838024	0.2281	643.82	12	22	72	11	3.02	-3.67	-4.89	0.38
purple	MOL002279	Oc1cc2c(CCN)c[nH]c2cc1	C10H12N2O	176.215	Serotonin	5202	50-67-9	-4.661	-4.70844	-5.6	0.494578	1.2832	206.6	4	2	18	8	42.99	0.59	-0.16	0.21	-2.87
grey60	MOL002280	O=C(OC[C@@H]1[C@H](O)[C@@H](O)[C@@H](O)[C@H](Oc2c3c(O)c(C(=O)C)c(C)cc3cc(OC)c2)O1)C(=O)O	C22H24O12	480.419	Torachrysone-8-O-beta-D-(6'-oxayl)-glucoside	0	0	-8.725	-8.18479	-7.4	0.675587	0.6383	80.92	5	12	12	2	43.02	-1.23	-1.84	0.32	16.29
yellow	MOL002281	O(C)c1cc(O)c2c(O)c3C(=O)OC(C)=Cc3cc2c1	C15H12O5	272.253	Toralactone	5321980	41743-74-2	-5.794	-5.48499	-7.5	0.563262	2.245	127.45	2	5	6	5	46.46	0.86	0.37	0.35	3.55
lightyellow	MOL002282	O[C@H]1[C@@H](c2cc(O)c(O)cc2)Oc2c([C@H]3[C@@H](O)[C@@H](c4cc(O)c(O)cc4)Cc4c([C@@H]5[C@@H](O)[C@@H](c6cc(O)c(O)cc6)Oc6c([C@@H]7[C@@H](O)[C@@H](c8cc(O)c(O)cc8)Oc8c7c(O)cc(O)c8)c(O)cc(O)c56)c(O)cc(O)c34)c(O)cc(O)c2[C@@H]1c1c(O)cc(O)c2[C@@H]([C@@H](O)[C@@H](c3cc(O)c(O)cc3)Oc12)c1c(O)cc(O)c2c1C[C@@H]([C@H](O)C2)c1cc(O)c(O)cc1	C92H78O34	1727.58	[Epicatechin-(48)]5-epicatechin	0	0	0	-9.40789	-6	0.538412	10.0647	132.13	30	34	12	1	4.02	-4.48	-7.15	0.35
brown	MOL002283	O=C(OC[C@@H]1[C@@H](O)[C@H](O)[C@@H](O)[C@H](Oc2ccc(/C=C\c3cc(O)cc(O)c3)cc2)O1)c1cc(O)c(O)c(O)c1	C27H26O12	542.488	[(2R,3S,4S,5R,6S)-6-[4-[(Z)-2-(3,5-dihydroxyphenyl)ethenyl]phenoxy]-3,4,5-trihydroxyoxan-2-yl]methyl 3,4,5-trihydroxybenzoate	11800639	0	-8.258	-8.35723	-8.6	0.695335	2.3508	37.3	8	12	6	3	2.69	-1.17	-2.41	0.40
salmon	MOL002284	Oc1c(O)ccc(/C=C/c2cc(O)cc(O)c2)c1	C14H12O4	244.243	PIT	667639	4339-71-3	-6.832	-6.1685	-7.4	0.592922	2.7466	173.98	4	4	12	3	72.29	0.64	0.01	0.47	4.38
purple	MOL002285	O=C(OC[C@H](O)CO)c1cc(O)c(O)c(O)c1	C10H12O7	244.198	1-O-Galloyl-glycerol	51543739	0	-7.216	-5.70964	-6.1	0.566813	-0.1669	94.83	5	7	12	1	63.21	-0.81	-1.71	0.34	5.50
yellow	MOL002286	O=C(O)c1c(O)cc2C(=O)c3c(c(O)cc(O)c3)C(=O)c2c1	C15H8O7	300.22	laccaic acid D	0	18499-84-8	-6.838	-6.33152	-7.6	0.600321	1.6106	347.96	4	7	24	9	2.06	-0.56	-1.44	0.46
purple	MOL002287	O=C(CCc1ccc(O)cc1)C	C10H12O2	164.201	Rheosmin	21648	5471-51-2	-4.714	-4.90759	-5.1	0.490108	1.6439	444.18	1	2	30	3	26.79	0.97	0.85	0.39
brown	MOL002288	O([C@@H]1[C@@H](O)[C@H](O)[C@@H](O)[C@H](CO)O1)c1c2C(=O)c3c(O)cc(C)cc3C(=O)c2cc(O)c1	C21H20O10	432.377	Emodin-1-O-beta-D-glucopyranoside	11968447	23313-21-5	-6.952	-7.29883	-8.4	0.639531	0.588	330.89	6	10	24	9	44.81	-1.12	-2.00	0.34	29.79
yellow	MOL002289	O=C1c2c(O)cc(CO)cc2C(=O)c2c1c(O)cc(C)c2	C16H12O5	284.263	physcione	71413104	521-61-9	-5.927	-5.65502	-7.1	0.560319	2.1553	172.59	3	5	24	3	19.38	0.02	-0.96	0.38
lightyellow	MOL002290	O=C(O)c1cc(O)c2C(=O)c3c(O[C@H]4[C@H](O)[C@@H](O)[C@H](O)[C@@H](CO)O4)cccc3[C@H]([C@H]3c4c(c(O)cc(C(=O)O)c4)C(=O)c4c(O[C@H]5[C@H](O)[C@@H](O)[C@H](O)[C@@H](CO)O5)cccc34)c2c1	C42H38O20	862.739	Sennoside B	91440	128-57-4	-12.651	-8.55055	-7.9	0.809835	0.3076	99.38	12	20	0	8	3.34	-3.85	-4.89	0.35
royalblue	MOL002291	O=C(O[C@H]1O[C@H]2[C@H](OC(=O)c3c(c(O)c(O)c(O)c3)-c3c(O)c(O)c(O)cc3C(=O)OC2)[C@@H]2OC(=O)c3c(c(O)c(O)c(O)c3)-c3c(O)c(O)c(O)cc3C(=O)O[C@@H]12)c1cc(O)c(O)c(O)c1	C41H28O26	936.645	1-O-Galloylpedunculagin	13932607	0	-11.484	-8.86942	-8.1	0.782875	3.0694	37.3	15	26	6	2	38.09	-2.90	-4.09	0.41	6.47
lightyellow	MOL002292	O=C(O)c1cc(O)c2C(=O)c3c(O[C@H]4[C@H](O)[C@@H](O)[C@H](O)[C@@H](CO)O4)cccc3[C@@H]([C@H]3c4c(c(O)cc(CO)c4)C(=O)c4c(O[C@H]5[C@H](O)[C@@H](O)[C@H](O)[C@@H](CO)O5)cccc34)c2c1	C42H40O19	848.756	Sennoside D	46173829	37271-16-2	-8.702	-9.10957	-7.4	0.697003	0.0987	99.38	12	19	0	9	3.99	-3.48	-4.49	0.35
lightyellow	MOL002293	O=C(O)c1cc(O)c2C(=O)c3c(O)cccc3[C@@H]([C@H]3c4c(c(O)cc(CO)c4)C(=O)c4c(O)cccc34)c2c1	C30H20O9	524.474	Sennoside D_qt	135397905	37271-17-3	-7.118	-7.32949	-8.6	0.648203	3.9075	20.23	6	9	0	6	61.06	-0.70	-1.46	0.39	33.92
midnightblue	MOL002294	O([C@@H]1[C@@H](O)[C@H](O)[C@@H](O)[C@H](O)O1)[C@@H]1CC=2[C@@](C)([C@@H]3[C@H]([C@H]4[C@@](C)([C@@H]([C@@H](CC[C@H](C(C)C)CC)C)CC4)CC3)CC=2)CC1	C34H58O6	562.821	strumaroside	0	0	-4.998	-7.9885	-7.3	0.594646	6.5082	94.83	4	6	6	1	20.78	-0.23	-0.90	0.23
pink	MOL002295	O=C(O)/C=C/c1ccccc1	C9H8O2	148.159	cinnamic acid	444539	621-82-9	-4.602	-4.6653	-5	0.482756	1.9022	94.83	1	2	0	3	19.68	0.91	0.96	0.47
midnightblue	MOL002296	O([C@H]1[C@H](O)[C@@H](O)[C@H](O)[C@@H](CO)O1)[C@@H]1CC=2[C@H]([C@@H]3[C@H]([C@H]4[C@H]([C@H]([C@H](CC[C@H](C(C)C)CC)C)CC4)CC3)CC=2)CC1	C33H56O6	548.794	Daucosterol	0	#N/A	-6.872	-8.22702	-7.2	0.631922	5.9248	59.67	4	6	5	3	20.18	0.09	-0.58	0.20
magenta	MOL002297	O[C@@H]1CC=2[C@H]([C@H]3[C@H]([C@H]4[C@H]([C@H]([C@H](CC[C@H](C(C)C)CC)C)CC4)CC3)CC=2)CC1	C27H46O	386.654	Daucosterol_qt	0	#N/A	-4.315	-7.08152	-6.9	0.556352	7.6717	57.53	1	1	0	1	35.89	1.35	1.07	0.20	6.12
yellow	MOL002298	O=C1[C@@H]2C(O)=CC=C[C@H]2C(=O)c2c1c(O)cc(CO)c2	C15H12O5	272.253	aloeemodin	0	481-72-1	-6.535	-6.13067	-6.9	0.576206	0.5012	149.07	3	5	12	5	20.65	-0.22	-0.85	0.40
blue	MOL002299	O=C(O)[C@H](O)CC(=O)O	C4H6O5	134.087	DMR	92824	97-67-6	-4.224	-4.36156	-4.8	0.468844	-0.9555	155.52	3	5	24	2	68.62	-1.09	-1.70	0.43	11.56
black	MOL002300	O=C(O[C@H]1[C@]2(C)[C@@H](C)CCC[C@]2(O)Cc2occ(C)c12)C(C)C	C19H28O4	320.423	10beta-Hydroxy-6beta-isobutyrylfuranoeremophilane	442377	60410-89-1	-5.162	-6.37301	-6.9	0.556073	3.901	743.84	1	4	60	31	16.94	0.88	0.70	0.24
black	MOL002301	O=C(O)[C@H](O)C	C3H6O3	90.0779	DLA	61503	50-21-5	-3.849	-3.97238	-4	0.4449	-0.311	243.9	2	3	12	7	44.51	-0.21	-0.53	0.36	11.71
brown	MOL002302	O(C)c1c(O)cc(/C=C/c2cc(O[C@H]3[C@H](O)[C@@H](O)[C@H](O)[C@@H](O)O3)cc(O)c2)cc1	C20H22O9	406.383	RHAPONTIN	0	155-58-8	-9.139	-7.21544	-8	0.677718	1.2642	104.06	6	9	0	17	9.00	-0.86	-1.74	0.36
lightyellow	MOL002303	O=C1c2c(O)cc(O)cc2[C@H]([C@@H]2c3c(c(O)cc(CO)c3)C(=O)c3c(O)cccc23)c2c1c(O)cc(C)c2	C30H22O8	510.491	palmidin A	0	#N/A	-6.818	-7.46135	-8.3	0.637959	4.5219	89.13	6	8	16	3	32.45	-0.36	-1.47	0.40	32.14
royalblue	MOL002304	O=C(OC[C@@H]1[C@@H](OC(=O)c2cc(OC(=O)c3cc(O)c(O)c(O)c3)c(O)c(O)c2)[C@H](OC(=O)c2cc(OC(=O)c3cc(O)c(O)c(O)c3)c(O)c(O)c2)[C@@H](OC(=O)c2cc(OC(=O)c3cc(O)c(O)c(O)c3)c(O)c(O)c2)[C@@H](OC(=C)c2cc(OC(=C)c3cc(O)c(O)c(O)c3)c(O)c(O)c2)O1)c1cc(OC(=O)c2cc(O)c(O)c(O)c2)c(O)c(O)c1	C78H56O44	1697.25	Glycerite	0	1401-55-4	0	-10.8623	-7.8	0.82375	8.7605	177.14	25	44	12	3	7.28	-4.71	-7.53	0.43
grey60	MOL002305	O=C(O[C@@H]1[C@@H](OC(=O)c2cc(O)c(O)c(O)c2)[C@H](O)O[C@H](CO)[C@H]1O)c1cc(O)c(O)c(O)c1	C20H20O14	484.364	2,3-Digalloylglucose	471118	0	-10.92	-7.35575	-7.9	0.727031	-0.031	47.56	9	14	6	2	2.99	-2.25	-3.16	0.37
magenta	MOL002307	O=C(OCC=1[C@@H](O)[C@]2(O)[C@@H](O)C(C)=C[C@]32[C@H](C)C[C@@H]2C(C)(C)[C@H]2[C@@H](C3=O)C=1)CCCCCCCCCCCCCCC	C36H58O6	586.842	20-Hexadecanoylingenol	0	0	-8.673	-7.82725	-6.7	0.652214	7.3798	29.46	3	6	6	2	28.20	0.30	-0.04	0.24
turquoise	MOL002311	O(C)c1c(C/C=C(\C)/C)c(O)cc2OC(=O)c3c4c(oc3-c12)cc(O)cc4	C21H18O6	366.364	Glycyrol	5320083	23013-84-5	-5.724	-6.65509	-7.4	0.581393	4.8508	0	2	6	0	0	90.78	0.71	-0.20	0.28	9.85
brown	MOL002322	O=C1c2c(O)c([C@H]3[C@H](O)[C@@H](O)[C@H](O)[C@@H](CO)O3)c(O)cc2OC(c2ccc(O)cc2)=C1	C21H20O10	432.377	isovitexin	162350	61838-34-4	-7.089	-6.81414	-8.1	0.625633	-0.0572	0	7	10	0	9	31.29	-1.24	-2.01	0.33	16.45
purple	MOL002332	O(C)c1c(OC)cc2c3[C@H](NCC2)CC2(c13)C=CC(=O)C=C2	C18H19NO3	297.348	STOCK1N-53032	193686	2810-21-1	-5.172	-5.94411	-7.6	0.562756	1.815	20.23	1	4	0	0	27.79	0.84	0.37	0.22
purple	MOL002334	O(C)c1c(O)ccc(CC)c1	C9H12O2	152.19	Homocresol	62465	2785-89-9	-4.531	-5.04883	-4.9	0.486229	2.4886	72.86	1	2	24	3	35.90	1.36	1.42	0.27	11.24
blue	MOL002335	C=C1[C@H]2[C@@H]3C(C)(C)[C@@H]3CC[C@@H](C)[C@H]2CC1	C15H24	204.351	beta-Gurjunene	6450812	73464-47-8	-3.279	-4.92116	-5.3	0.472276	4.2229	20.23	0	0	0	3	51.36	1.81	2.07	0.26	12.07
lightcyan	MOL002336	[C@@H](CCC[C@@H](CC)C)(CCCC(C)C)C	C15H32	212.415	farnesane	92173560	543-49-7	-2.121	-6.56204	-4.8	0.477981	6.6014	103.68	0	0	12	3	3.13	1.82	1.97	0.21
blue	MOL002338	O[C@@]1(C)[C@H]2[C@@H]3C(C)(C)[C@@H]3CCC(=C)[C@H]2CC1	C15H24O	220.35	136458-42-9	178323	136458-42-9	-2.865	-5.25263	-5.6	0.477333	3.0067	9.23	1	1	6	3	80.86	1.42	1.62	0.26	12.34
lightyellow	MOL002342	O(C)c1c(O)c2Oc3c(OC)cc4c([C@@H](N(C)CC4)Cc4ccc(Oc5c(OC)ccc(c5)C[C@@H]5[N@@](C)CCc(c25)c1)cc4)c3	C37H40N2O6	608.723	(+)-Limacine	73481	436-77-1	-4.475	-7.42284	-7.1	0.569911	6.9672	17.07	1	8	0	2	11.73	1.10	0.41	0.21
black	MOL002351	OCC/C=C\CC	C6H12O	100.159	3-Hexenol	5281167	95123-47-0	-3.108	-4.35942	-3.7	0.435867	1.4385	20.23	1	1	0	1	62.74	1.05	1.10	0.26	11.06
turquoise	MOL002356	O(C)c1c(OC)cc(C=2C(=O)c3c(O)c4OCOc4cc3OC=2)cc1O	C18H14O8	358.299	Dichotomitin	5316653	88509-91-5	-6.402	-6.51046	-7.6	0.595268	2.0672	17.07	2	8	0	1	12.63	0.44	-0.38	0.23
pink	MOL002361	O(C)c1ccc(CC=C)cc1	C10H12O	148.202	Terragon	8815	140-67-0	-3.517	-4.84351	-4.5	0.461292	2.8215	162.98	0	1	12	4	36.59	1.72	1.83	0.34	1.79
black	MOL002363	O=C(/C=C/C=1C(C)(C)CCCC=1C)C	C13H20O	192.297	beta-Ionone	638014	35031-06-2	-4.292	-5.61244	-5.4	0.500489	3.2153	347.96	0	1	24	9	20.63	1.41	1.47	0.30
black	MOL002364	O[C@@H]1[C@@H](C(C)C)CC[C@@H](C)C1	C10H20O	156.265	D-Isomenthol	45056	63903-52-6	-4.417	-4.94475	-4	0.468681	2.7794	0	1	1	0	15	51.89	1.23	1.48	0.22	11.12
black	MOL002365	O=C1C(C)=CC[C@H](C(=C)C)C1	C10H14O	150.218	(s)-carvone	16724	53763-73-8	-3.409	-5.0097	-4.3	0.459379	2.3613	20.23	0	1	0	1	47.43	1.34	1.62	0.33	11.80
brown	MOL002366	O(C)c1cc(O[C@H]2[C@H](O)[C@@H](O)[C@H](O)[C@@H](CO)O2)c2C(=O)c3c(O)cc(C)cc3C(=O)c2c1	C22H22O10	446.404	Rheochrysin	168938	1329-27-7	-7.438	-7.91687	-8.9	0.674616	0.839	17.07	5	10	0	1	18.31	-1.14	-1.91	0.31
lightyellow	MOL002368	O=C(O)c1cc(O)c2C(=O)c3c(O[C@H]4[C@H](O)[C@@H](O)[C@H](O)[C@@H](CO)O4)cccc3[C@@H]([C@H]3c4c(c(O)cc(C(=O)O)c4)C(=O)c4c(O[C@H]5[C@H](O)[C@@H](O)[C@H](O)[C@@H](CO)O5)cccc34)c2c1	C42H38O20	862.739	Sennoside A	73111	81-27-6	-7.593	-9.34731	-8.1	0.693122	0.3076	0	12	20	0	22	3.34	-3.70	-4.74	0.35
tan	MOL002372	C(=C\CC/C(=C/CC/C=C(/CC/C=C(/CC/C=C(\C)/C)\C)\C)/C)(\CC/C=C(\C)/C)/C	C30H50	410.718	(6Z,10E,14E,18E)-2,6,10,15,19,23-hexamethyltetracosa-2,6,10,14,18,22-hexaene	11975273	7683-64-9	-4.683	-8.37404	-5.9	0.571163	11.3312	0	0	0	0	8	33.55	2.07	1.77	0.27	3.15
black	MOL002374	O[C@@H]1[C@H](C(C)C)CC[C@@H](C)C1	C10H20O	156.265	()-Neomenthol	439263	15356-60-2	-3.886	-4.98074	-4.5	0.468878	2.7794	17.07	1	1	0	3	50.32	1.30	1.59	0.20	10.65
black	MOL002375	O=C1[C@H](C(C)C)CC[C@H](C)C1	C10H18O	154.249	(-)-isomenthone	6432469	491-07-6	-3.11	-4.95909	-4.3	0.454404	2.5967	55.76	0	1	6	10	61.19	1.36	1.78	0.24	10.86
green	MOL002376	C(CCCCCCCCCCCC)CCCCCCCCCCCC	C25H52	352.68	PENTACOSANE	12406	629-99-2	-3.011	-7.58688	-4.5	0.505513	11.7766	0	0	0	0	0	8.25	1.90	1.85	0.14
green	MOL002378	C(CCCCC)CCCCC	C11H24	156.308	UND	14257	61193-21-3	-0.69	-5.70229	-3.5	0.425918	5.3898	26.3	0	0	0	7	17.15	1.79	2.02	0.18
black	MOL002379	O=CCCCC	C5H10O	86.1323	PTL	8063	110-62-3	-2.186	-4.64366	-3.2	0.421247	1.3968	26.3	0	1	0	9	59.53	1.21	1.52	0.00	11.32
magenta	MOL002442	O=C(O[C@@H]1CC=2[C@@](C)([C@@H]3[C@H]([C@@H]4[C@@](C)([C@@H]([C@@H](CCCC(C)C)C)CC4)CC3)CC=2)CC1)/C=C\c1cc(OC)c(O)cc1	C37H54O4	562.822	Cholesteryl ferulate	0	0	-4.723	-8.37568	-7.1	0.594841	9.6035	20.23	1	4	0	0	22.43	1.09	0.45	0.25
black	MOL002453	C=C1C(C)(C)[C@@H]2C[C@H]1CC2	C10H16	136.234	(-)-Comphene	440966	79-92-5	-2.025	-4.86863	-4	0.434349	2.9267	66.76	0	0	6	14	34.98	1.81	2.21	0.28	11.29
black	MOL002455	O=C(OCC[C@H](CC/C=C(\C)/C)C)C	C12H22O2	198.302	[(3S)-3,7-dimethyloct-6-enyl] acetate	6999975	150-84-5	-2.314	-5.86893	-4.8	0.467483	3.4282	66.76	0	2	0	18	22.68	1.31	1.38	0.24
black	MOL002456	O=C(OCC[C@@H](CC/C=C(\C)/C)C)CCC	C14H26O2	226.355	[(3R)-3,7-dimethyloct-6-enyl] butanoate	23616651	141-16-2	-3.114	-6.52436	-4.8	0.490162	4.5513	225.06	0	2	0	24	21.03	1.33	1.31	0.25
black	MOL002458	O[C@@H]1C(C)(C)[C@@H]2C[C@@]1(C)CC2	C10H18O	154.249	ZINC01850974	6973643	76-22-2	-1.876	-4.62256	-4.5	0.436231	2.1103	66.76	1	1	6	10	78.86	1.31	1.60	0.23	11.19
green	MOL002459	O=C(C[C@@H](O)CCCCCCCCC)CCc1cc(OC)c(O)cc1	C21H34O4	350.492	(S)-5-Hydroxy-1-(4-hydroxy-3-methoxyphenyl)-3-tetradecanone	168115	23513-15-7	-5.447	-7.20224	-5.7	0.554725	5.2983	96.22	2	4	12	10	19.14	0.48	0.04	0.23
green	MOL002464	O=C(OC[C@@H](O)CO)CCCCCCC/C=C\C/C=C\CCCCC	C21H38O4	354.524	1-Monolinolein	6436630	107380-08-5	-6.445	-7.34055	-5.3	0.568748	5.5917	26.3	2	4	0	3	37.18	0.32	-0.32	0.23	4.36
midnightblue	MOL002465	O=C(O[C@]1(O)[C@@H](O)[C@@H](CO[C@@H]2[C@@H](O)[C@@H](O)[C@@H](O)[C@@H](CO)O2)O[C@@H](OCCC)C1(O)O)CCCCCCC/C=C\CCCCCCCC	C33H60O14	680.821	9-Octadecenoic acid (Z)-, 3-((6-O-alpha-D-galactopyranosyl-beta-D-galactopyranosyl)oxy)-2-hydroxypropyl ester, (S)-	6450013	35949-86-1	-10.336	-9.03004	-6	0.710029	3.6853	26.3	8	14	0	7	10.02	-1.45	-1.99	0.21
lightcyan	MOL002467	O=C(C[C@@H](O)CCCCC)CCc1cc(OC)c(O)cc1	C17H26O4	294.386	6-gingerol	442793	1391-73-7	-5.432	-6.75747	-5.9	0.5491	3.4735	0	2	4	0	0	35.64	0.54	-0.08	0.23	3.05
cyan	MOL002468	O=C(C[C@@H](O)CCc1cc(OC)c(O)cc1)CCc1cc(OC)c(O)cc1	C21H26O6	374.428	hexahydrocurcumin	13347318	36062-05-2	-6.925	-7.22669	-6.5	0.597417	3.3095	20.23	3	6	0	4	4.88	0.36	-0.50	0.26
black	MOL002471	O=C(O[C@H]1[C@@H](C(C)C)CC[C@@H](C)C1)C	C12H22O2	198.302	[(1R,2R,5R)-2-isopropyl-5-methyl-cyclohexyl] acetate	88692	20777-36-0	-3.989	-5.56876	-4.9	0.486771	3.1585	20.23	0	2	0	1	22.19	1.29	1.57	0.22
black	MOL002472	O=C(OC/C=C(\CC/C=C(\C)/C)/C)CC	C13H22O2	210.313	Neryl propionate	5365982	105-91-9	-3.066	-5.75952	-5.2	0.481965	3.9801	0	0	2	0	4	36.64	1.32	1.28	0.29	4.51
black	MOL002475	CC1(C)[C@@H]2C(=C(C)CCC1)CCC(C)=C2	C15H24	204.351	himachalene	11586487	1461-03-6	-3.556	-5.37263	-5.5	0.487161	4.894	46.53	0	0	6	10	17.59	1.87	2.11	0.24
black	MOL002478	O[C@@H](CCCCC)C	C7H16O	116.201	(2R)-heptan-2-ol	6992611	110-43-0	-3.292	-4.83255	-3.8	0.447348	2.2606	17.07	1	1	0	2	24.38	1.13	1.25	0.22
black	MOL002480	OC(C=C)(C)C	C5H10O	86.1323	Methylbutenol	8257	115-18-4	-2.816	-4.16937	-3.5	0.426162	0.8413	69.92	1	1	6	10	54.58	1.12	1.32	0.33	11.47
black	MOL002482	[C@@H](C=C)(CC/C=C(\C)/C)C	C10H18	138.25	()-beta-Citronellene	10887985	2436-90-0	-2.905	-5.44759	-4.2	0.458325	3.8841	109.28	0	0	6	11	23.21	1.83	2.10	0.30
lightcyan	MOL002483	O=C(CCCCC)CCCCc1cc(OC)c(O)cc1	C17H26O3	278.387	1-(4-Hydroxy-3-methoxyphenyl)decan-5-one	21117016	27113-22-0	-4.212	-6.32818	-5.7	0.517496	4.5754	46.53	1	3	6	9	7.55	0.93	0.45	0.24
black	MOL002484	O=CCC(C)C	C5H10O	86.1323	Isovaleral	11552	590-86-3	-2.806	-4.48451	-3.5	0.430888	1.1924	17.07	0	1	0	3	44.71	1.20	1.60	0.27	11.36
lightcyan	MOL002493	O(C)c1c(O)ccc(CC[C@H](O)C[C@H](O)CCCCC)c1	C17H28O4	296.402	6-gingediol	101660275	53318-09-5	-5.176	-7.03193	-6	0.552031	3.5406	66.76	3	4	6	12	6.02	0.22	-0.58	0.25
lightcyan	MOL002494	S(=O)(=O)(O)[C@H](CC(=O)CCc1cc(OC)c(O)cc1)CCCCC	C17H26O6S	358.45	6-gingesulfonic acid	0	145937-21-9	-7.545	-7.1461	-6.4	0.606642	3.0483	20.23	2	6	0	3	8.56	0.11	-0.18	0.33
lightcyan	MOL002495	O=C(/C=C/CCCCC)CCc1cc(OC)c(O)cc1	C17H24O3	276.371	6-shogaol	5281794	555-66-8	-4.47	-6.33987	-5.7	0.521699	4.5522	69.67	1	3	0	8	31.00	1.07	0.49	0.25	4.07
black	MOL002496	O=C(CC/C=C(\C)/C)C	C8H14O	126.196	Sulcatone	9862	110-93-0	-2.966	-4.9296	-4.2	0.450439	1.7933	0	0	1	0	1	26.36	1.35	1.52	0.31
green	MOL002497	O=C(C[C@@H](O)CCCCCCC)CCc1cc(OC)c(O)cc1	C19H30O4	322.439	(8)-Gingerol	168114	23513-08-8	-6.178	-6.99495	-5.9	0.567157	4.3859	286.51	2	4	0	18	7.01	0.56	-0.09	0.24
black	MOL002500	O[C@H]1[C@@]2(C)[C@](CC/C=C(\C)/C)(C)[C@@H](C1)CC2	C15H26O	222.366	Campherenol	97041900	18530-03-5	-4.708	-5.64264	-5.3	0.505836	3.8019	20.23	1	1	0	7	18.25	1.35	1.32	0.26
purple	MOL002501	O=C(OC)/C(=C/[C@@H]1[C@@H](C(=O)O[C@@H]2C(C)=C(C/C=C/C)C(=O)C2)C1(C)C)/C	C21H28O5	360.444	[(1S)-3-[(E)-but-2-enyl]-2-methyl-4-oxo-1-cyclopent-2-enyl] (1R,3R)-3-[(E)-3-methoxy-2-methyl-3-oxoprop-1-enyl]-2,2-dimethylcyclopropane-1-carboxylate	5315890	25402-06-6	-4.885	-6.94104	-7.1	0.566578	3.675	450.25	0	5	24	3	62.52	0.37	-0.36	0.29	3.21
blue	MOL002502	C(C)(C)[C@H]1[C@@H]2[C@@H]3C(C)=CC[C@H]2[C@@]3(C)CC1	C15H24	204.351	copaene	0	3856-25-5	-3.573	-4.93591	-5.1	0.473294	4.169	75.99	0	0	12	9	24.08	1.81	2.06	0.23
midnightblue	MOL002503	O=C(O[C@H]1[C@]2(CC(=O)C)[C@@H](O)CC[C@]2(O)[C@@]2(O)[C@@H]([C@]3(C)C(=CC2)C[C@@H](O[C@@H]2O[C@H](C)[C@H](O[C@@H]4O[C@H](C)[C@H](O[C@@H]5O[C@H](C)[C@H](O[C@H]6[C@H](O)[C@@H](O)[C@H](O)[C@@H](CO)O6)[C@H](OC)C5)[C@H](OC)C4)[C@H](OC)C2)CC3)C1)/C=C(/C(C)C)\C	C55H88O21	1085.27	Cynanuriculoside A	0	0	-5.532	-10.7078	-6.5	0.657199	1.1497	20.23	7	21	6	4	14.92	-2.35	-3.33	0.20
black	MOL002504	O[C@](C=C)(CC/C=C(\CC/C=C(\C)/C)/C)C	C15H26O	222.366	Peruviol	5356544	142-50-7	-4.044	-6.12156	-5.2	0.502484	4.562	46.53	1	1	6	4	29.61	1.47	1.44	0.29
royalblue	MOL002505	O=C(O[C@H]1O[C@H]2[C@H]3OC(=O)C=4[C@@H]5C(O)(O)[C@](O)(C(=O)C=4)Oc4c(O)c(O)cc(C(=O)O[C@@H]1[C@H]3OC(=O)c1c(c(O)c(O)c(O)c1)-c1c(O)c(O)c(O)cc1C(=O)OC2)c54)c1cc(O)c(O)c(O)c1	C41H28O27	952.645	C10230	442683	0	-9.249	-8.36204	-8.1	0.707712	1.0385	20.23	14	27	0	5	3.01	-3.56	-4.13	0.40
cyan	MOL002506	O=C(/C=C/CCc1cc(OC)c(O)cc1)CCc1cc(OC)c(O)cc1	C21H24O5	356.412	Gingerenone A	5281775	128700-97-0	-7.153	-7.21523	-6.7	0.60566	4.3882	0	2	5	0	1	4.20	0.71	-0.37	0.30
purple	MOL002513	Oc1c(C)ccc([C@@H](CC/C=C(\C)/C)C)c1	C15H22O	218.335	Xanthorrhizol	93135	30199-26-9	-4.445	-5.71303	-5.9	0.513427	5.0696	0	1	1	0	3	32.10	1.72	1.64	0.32	3.50
purple	MOL002516	O=C(CCc1cc(OC)c(O)cc1)C	C11H14O3	194.227	zingerone	31211	122-48-5	-5.05	-5.15185	-5.4	0.504694	1.6275	0	1	3	0	1	25.23	0.87	0.48	0.29
black	MOL002522	OCC[C@H](CC/C=C(\C)/C)C	C10H20O	156.265	beta-Rhodinol	7793	1335-43-9	-4.218	-5.33349	-4.2	0.47513	3.0491	96.22	1	1	12	8	38.05	1.19	1.12	0.24	5.19
blue	MOL002523	C(C)(C)[C@H]1[C@H]2[C@H]3[C@@]4(C)[C@](C)([C@H]2C[C@@H]34)CC1	C15H24	204.351	()-Cyclosativene	0	22469-52-9	-3.187	-5.24808	-5	0.471419	3.593	13.14	0	0	5	6	33.43	1.81	2.13	0.23	15.43
black	MOL002524	C(=C)(C)[C@H]1[C@](C=C)(C)CC[C@@H](C(=C)C)C1	C15H24	204.351	(-)-cis-beta-Elemene	641756	33880-83-0	-3.177	-5.40714	-4.8	0.470727	4.7881	26.3	0	0	6	4	28.38	1.84	2.10	0.34
blue	MOL002526	C(=C)(C)[C@H]1C[C@H]2[C@@H](C)CCC2=C(C)CC1	C15H24	204.351	3691-11-0	94275	3691-11-0	-3.727	-5.26825	-5.7	0.491346	4.9935	17.07	0	0	6	3	23.66	1.86	2.05	0.25
greenyellow	MOL002527	O=C(/C=C(\O)/C=C/c1cc(OC)c(O)cc1)CCc1cc(OC)c(O)cc1	C21H22O6	370.396	1,2-Dihydrocurcumin	5372374	76474-56-1	-7.58	-6.86058	-7	0.613363	3.3805	0	3	6	0	0	5.91	0.58	-0.18	0.31
lightcyan	MOL002528	C(CC)Cc1oc(CCCC)cc1	C12H20O	180.287	2,5-Dibutylfuran	586437	72636-53-4	-4.119	-5.86511	-4.8	0.492346	4.3834	46.53	0	1	6	0	30.76	1.64	1.81	0.15	1.72
pink	MOL002530	O=C(OCC(C)C)c1ccccc1	C11H14O2	178.228	Isobutyl benzoate	61048	120-50-3	-3.81	-5.29918	-5.2	0.484457	2.8772	66.76	0	2	12	1	47.76	1.22	1.41	0.38	3.97
pink	MOL002541	O=CCCc1ccccc1	C9H10O	134.175	WLN: VH2R	7707	1335-10-0	-3.919	-4.5839	-4.6	0.464539	1.9728	86.99	0	1	12	1	19.01	1.35	1.61	0.39
black	MOL002547	C[C@H]1C=C[C@H]2C(C)(C)[C@H]2C1	C10H16	136.234	21987_FLUKA	16211586	554-61-0	-3.271	-4.62373	-4.1	0.44816	2.6782	47.92	0	0	12	1	40.92	1.84	2.14	0.26	11.22
pink	MOL002558	O=C1Oc2c(ccc(O)c2)C=C1	C9H6O3	162.142	Skimmetin	5281426	93-35-6	-4.393	-4.79809	-5.5	0.490064	1.6324	116.45	1	3	12	2	27.37	0.74	0.52	0.43
yellow	MOL002560	O=C1c2c(O)cc(O)cc2OC(c2ccccc2)=C1	C15H10O4	254.238	chrysin	5281607	480-40-0	-7.032	-6.08843	-7.3	0.593359	2.6017	0	2	4	0	0	22.61	0.70	0.01	0.42
yellow	MOL002563	O=C1C(O)=C(c2ccccc2)Oc2c1c(O)cc(O)c2	C15H10O5	270.237	galangin	5281616	548-83-4	-7.241	-6.06444	-7.4	0.599271	2.0386	26.3	3	5	0	0	45.55	0.55	-0.09	0.41	15.86
salmon	MOL002565	O(C)c1cc2O[C@@H]3[C@H](c2cc1)COc1c3ccc(O)c1	C16H14O4	270.28	Medicarpin	336327	32383-76-9	-4.853	-6.09199	-7.4	0.555956	2.6575	58.56	1	4	6	10	49.22	1.00	0.53	0.31	8.46
turquoise	MOL002566	O(C)C1=C(c2cc(O)c(O)cc2)Oc2c(c(O)cc(O)c2)C1=O	C16H12O7	316.262	3-O-Methylquercetin	5280681	1486-70-0	-7.856	-6.53781	-7.4	0.621245	1.5683	62.24	4	7	6	1	10.10	0.20	-0.73	0.36
black	MOL002573	C[C@@H]1C2=C([C@@]3(C)C(C)(C)[C@@H](C2)CC3)CC1	C15H24	204.351	β-patchoulene	12313993	514-51-2	-2.82	-5.01374	-5.2	0.465879	4.318	0	0	0	0	1	50.69	1.79	2.16	0.22	14.26
black	MOL002576	O=C1OCCC1	C4H6O2	86.0892	GBL	7302	187997-16-6	-2.782	-4.22381	-3.5	0.426541	0.2765	117.97	0	2	0	7	76.91	1.03	1.43	0.27	11.45
blue	MOL002579	O=C(NCc1cc(OC)c(O)cc1)CCCC/C=C/C(C)C	C18H27NO3	305.412	capsaicin	1548943	404-86-4	-5.759	-6.65086	-6.3	0.5601	3.8848	66.76	2	4	6	4	10.31	0.93	0.43	0.24
blue	MOL002605	O(C)N1C(=O)[C@@]2(c3c1cc(O)cc3)C1OC[C@H]3[C@H](N(C)C/C(=C\C)/[C@@H]3C1)C2	C21H26N2O4	370.442	11-Hydroxynumantenine	0		-4.301	-6.83546	-7.8	0.569977	1.5748	108.55	1	6	16	9	50.79	0.85	0.42	0.26	9.98
magenta	MOL002606	C(=C)(C)[C@@H]1[C@H]2[C@@](C)([C@@H]3[C@](C)([C@@]4(C)[C@@H]([C@]5(C)[C@H](C(C)(C)CCC5)CC4)CC3)CC2)CC1	C30H50	410.718	Hopene	92155		0	-6.34651	-6.9	0.572467	8.5051	71.81	0	0	11	3	6.82	1.86	2.02	0.24
turquoise	MOL002607	O=C(CCC)C=1C(=O)C(C[C@@H]2C(=O)OC(CCC)=CC2=O)=C(O)C(C)(C)C=1O	C21H26O7	390.427	Aspidinin	98052149		-6.849	-7.132	-6.9	0.60178	2.3348	57.53	2	7	0	0	2.13	-0.38	-0.73	0.33
purple	MOL002608	O=C(CCC)c1c(O)c(C)c(OC)cc1O	C12H16O4	224.253	Aspidinol	122841		-5.3	-5.57006	-5.8	0.523041	2.628	226.96	2	4	6	13	4.88	0.54	0.36	0.25
grey60	MOL002609	O=C(OC)[C@@H]1[C@@H](OC)[C@H](OC(=O)c2cc(OC)c(OC)c(OC)c2)C[C@H]2[C@@H]1C[C@H]1N(C2)CCc2c3c([nH]c12)cccc3	C32H38N2O8	578.653	Harmonyl	8550		-2.951	-8.77945	-7	0.576296	4.3652	144.52	1	9	6	9	43.80	0.28	-0.32	0.21	19.72
purple	MOL002610	O(C)c1c2c(nc3O[C@@H]([C@@](O)(CO)C)Cc13)cccc2	C15H17NO4	275.3	ZINC00035529	673467		-7.044	-6.55568	-6.8	0.592275	1.7809	49.69	2	5	12	0	58.39	0.17	-0.34	0.28	2.28
black	MOL002611	O=C1C=C(O)C(C)(C)C(O)=C1	C8H10O3	154.163	filicinic acid	550690		-3.625	-4.45034	-5.1	0.466275	0.4598	0	2	3	0	1	94.03	0.43	0.27	0.34	11.65
turquoise	MOL002612	O=C(CCC)c1c(O)c(CC=2C(=O)C(C(=O)CCC)=C(O)C(C)(C)C=2O)c(O)c(CC=2C(=O)C(C(=O)CCC)=C(O)C(C)(C)C=2O)c1O	C36H44O12	668.727	Filixic acid	197044	4482-83-1	-8.798	-8.94651	-6.9	0.685061	4.3672	20.23	7	12	0	1	1.54	-1.02	-1.64	0.30
turquoise	MOL002613	O=C(CCC)c1c(O)c(CC=2[C@@H](O)C(C(=O)CCC)=C(O)[C@H](C)C=2O)c(OC)cc1O	C23H30O8	434.479	Flavaspidinin	0		-9.32	-8.23602	-6.7	0.677251	2.73	149.2	5	8	0	8	8.49	0.12	-0.57	0.21
yellow	MOL002614	Oc1cc2OCc3c4-c2c(c1)CCc4cc(O)c3	C15H12O3	240.254	Flavidin	158594		-5.413	-5.58297	-7.2	0.552037	3.1515	128.97	2	3	0	4	30.10	0.94	0.20	0.35	-6.10
magenta	MOL002615	C(C)(C)[C@@H]1[C@]2(C)C(=C3[C@](C)([C@@]4(C)[C@@H]([C@]5(C)[C@H](C(C)(C)CCC5)CC4)CC3)CC2)CC1	C30H50	410.718	Neohop-13(18)ene solution	12310619		-3.657	-6.4431	-7.6	0.548447	8.6458	304.72	0	0	12	14	6.78	1.87	2.01	0.22
magenta	MOL002617	OC(C)(C)[C@@H]1[C@H]2[C@@](C)([C@@H]3[C@](C)([C@@]4(C)[C@@H]([C@]5(C)[C@H](C(C)(C)CCC5)CC4)CC3)CC2)CC1	C30H52O	428.733	Diplopterol	164874	1721-59-1	0	-6.72333	-6.9	0.563401	7.4175	141.36	1	1	6	9	11.25	1.36	1.12	0.23
turquoise	MOL002618	O=C(CCC)C=1C(=O)C(C)(C)C(O)=C(CC=2C(O)=C(C(=O)CCC)C(=O)C(C)(C)C=2O)C=1O	C25H32O8	460.517	ALBASPIDIN	42738		-7.727	-8.013	-6.7	0.634828	2.3318	226.96	4	8	6	13	18.27	-0.35	-0.81	0.33
grey60	MOL002619	O=C(C)[C@@H]1[C@H](O)C(C)(C)[C@H](O)[C@@H](CC=2C(=O)C(C(=O)C)=CC(C)(C)C=2O)C1=O	C21H28O7	392.443	Albaspidin AA	0		-5.38	-6.36516	-8.1	0.585037	-0.0803	226.96	3	7	6	9	31.16	-0.83	-0.82	0.35	1.80
turquoise	MOL002620	O=C(CCC)c1c(O)c(Cc2c(O)c(C(=O)CCC)c(O)c(CC=3C(O)=C(C(=O)C)C(=O)C(C)(C)C=3O)c2O)c(O)c(CC=2C(O)=C(C(=O)C)C(=O)C(C)(C)C=2O)c1O	C43H48O16	820.832	Dryocrassin	3082025	12777-70-7	-11.503	-9.81283	-6.9	0.782073	4.1564	46.53	10	16	6	10	3.01	-1.58	-2.31	0.32
turquoise	MOL002621	O=C(CCC)c1c(OC)c(C)c(O)c(CC=2C(O)=C(C(=O)CCC)C(=O)C(C)(C)C=2O)c1O	C25H32O8	460.517	Aspidin	120290		-7.77	-8.45483	-6.2	0.636297	3.8662	225.06	4	8	12	5	2.40	-0.06	-0.56	0.25
turquoise	MOL002622	O=C(CCC)c1c(O)c(CC=2C(O)=C(C(=O)CCC)C(=O)C(C)(C)C=2O)c(O)c(CC=2C(O)=C(C(=O)CCC)C(=O)C(C)(C)C=2O)c1O	C36H44O12	668.727	Filicin	197044	4482-83-1	-8.89	-9.70722	-6.5	0.698809	4.3672	17.07	7	12	0	1	6.71	-0.81	-1.37	0.28
turquoise	MOL002623	O=C(CCC)c1c(O)c(CC=2C(=O)C(C(=O)C)=C(O)C(C)(C)C=2O)c(O)c(CC=2C(=O)C(C(=O)C)=C(O)C(C)(C)C=2O)c1O	C32H36O12	612.621	Trisalbaspidin ABA	15081408	38226-84-5	-6.984	-8.37865	-7.4	0.64179	2.121	0	7	12	0	1	1.46	-0.38	-0.78	0.29
lightcyan	MOL002624	O=C(CCCCCCC)CCc1cc(OC)c(O)cc1	C17H26O3	278.387	Paradol	94378	27113-22-0	-4.73	-6.57326	-5.7	0.530269	4.5754	125.55	1	3	10	5	7.62	1.08	0.59	0.23
brown	MOL002625	O([C@H]1[C@@H](O)[C@@H](O)[C@H](O)[C@@H](C)O1)c1cc(O)c2C(=O)C(O[C@@H]3[C@@H](O)[C@@H](O)[C@H](O)[C@@H](C)O3)=C(c3ccc(O)cc3)Oc2c1	C27H30O14	578.519	Kaempfe-rol-3,7-dirhamnoside	0		-10.672	-8.2968	-7.8	0.738129	-0.4477	0	8	14	0	1	3.75	-1.85	-2.99	0.31
magenta	MOL002626	O=C(C)[C@@H]1[C@H]2[C@@](C)([C@@H]3[C@](C)([C@@]4(C)[C@@H]([C@]5(C)[C@H](C(C)(C)CCC5)CC4)CC3)CC2)CC1	C29H48O	412.691	Adlantone	15558363		-3.742	-6.2947	-6.7	0.528468	6.8866	0	0	1	0	1	12.57	1.40	1.27	0.25
magenta	MOL002627	C(C)(C)[C@@H]1[C@]2(C)[C@H]([C@@]3(C)[C@@](C)([C@@H]4[C@](C)([C@H]5[C@@](C)(C(C)=CCC5)CC4)CC3)CC2)CC1	C30H50	410.718	Filicene	12309888		-2.679	-6.49945	-7.6	0.536093	8.4512	0	0	0	0	1	6.81	1.83	1.87	0.24
blue	MOL002628	OC[C@@H]1[C@@H](O)[C@@H](O)[C@@H](n2c3ncnc(NC/C=C(\C)/C)c3nc2)O1	C15H21N5O4	335.358	isopentenyaldenosine	40532341		-6.108	-7.11215	-7.4	0.59743	0.0007	17.07	4	8	0	1	29.78	-0.35	-0.95	0.21
magenta	MOL002629	C(C)(C)[C@@H]1[C@]2(C)[C@H]([C@@]3(C)[C@@](C)(C=4[C@@H]([C@]5(C)[C@H](C(C)(C)CCC5)CC=4)CC3)CC2)CC1	C30H50	410.718	7-Fernene	13857703		-2.816	-6.40215	-7.3	0.529722	8.4512	149.2	0	0	0	5	7.03	1.82	1.90	0.23
magenta	MOL002630	C(C)(C)[C@@H]1[C@]2(C)[C@H]([C@@]3(C)[C@@](C)([C@H]4C([C@]5(C)[C@@H](C(C)(C)CCC5)CC4)=CC3)CC2)CC1	C30H50	410.718	9-(11)-Fernene	0		-2.449	-6.10896	-6.3	0.499719	8.4512	12.53	0	0	0	1	17.53	1.84	1.97	0.22
magenta	MOL002631	C(C)(C)[C@@H]1[C@H]2[C@H]([C@@]3(C)[C@@](C)([C@H]4C([C@]5(C)[C@@H](C(C)(C)CCC5)CC4)=CC3)CC2)CC1	C29H48	396.691	9-(11)-Fernene	0		-3.234	-6.35025	-7	0.528264	8.245	128.84	0	0	6	6	6.67	1.84	1.90	0.21
magenta	MOL002632	O=C(C)[C@@H]1[C@H]2[C@@](C)([C@H]3[C@](C)([C@@]4(C)[C@@H]([C@]5(C)[C@@H](C(C)(C)CCC5)CC4)CC3)CC2)CC1	C29H48O	412.691	Adiantone	0		-3.516	-6.39225	-7	0.53301	6.8866	49.69	0	1	6	3	13.91	1.52	1.46	0.23
turquoise	MOL002633	O=C(CC)C=1C(=O)C(C)(C)C(O)=C(CC=2C(=O)C(C)(C)C(O)=C(C(=O)C)C=2O)C=1O	C22H26O8	418.437	Albaspidin AP	25096734		-7.278	-7.30389	-6.7	0.610065	0.7525	47.28	4	8	11	0	24.44	-0.23	-0.60	0.32
black	MOL002648	C(=C)(C)[C@H]1C[C@H]2[C@](C)(O2)CC1	C10H16O	152.233	(4R)-limonene 1beta,2beta-epoxide	6857487	4680-24-4	-3.436	-4.87374	-4	0.452987	2.2686	121.64	0	1	5	3	41.43	1.56	1.87	0.30	11.57
red	MOL002649	O(C)c1c(O[C@H]2[C@H](O)[C@@H](O)[C@H](O)[C@@H](CO)O2)ccc(/C=C/CO)c1	C16H22O8	342.341	Coniferin	5280372	#N/A	-7.8	-6.64601	-7	0.613894	-0.4949	40.16	5	8	12	2	10.28	-1.00	-1.74	0.27
pink	MOL002650	O(C)c1c(O)ccc(/C=C/CO)c1	C10H12O3	180.2	Coniferol	1549095	458-35-5	-5.184	-4.71825	-5.4	0.499826	1.4095	0	2	3	0	1	44.88	0.55	0.02	0.32	2.71
yellow	MOL002651	O=C1C(=O)c2c(-c3occ(C)c13)ccc1C(C)(C)CC=Cc21	C19H16O3	292.329	Dehydrotanshinone II A	128994	119963-50-7	-3.547	-6.71383	-7.8	0.556417	4.2164	17.07	0	3	0	3	43.76	1.02	0.52	0.33	23.71
blue	MOL002661	O=C(O[C@H]1[C@@]2(C)[C@H](C(C)(C)OC(=O)C1)CC(=O)[C@]1(C)[C@@H]2CC[C@@]2(C)[C@@H](c3cocc3)OC(=O)[C@H]3O[C@@]123)C	C28H34O9	514.564	nomilin	122173177	1063-77-0	-1.893	-7.24554	-8	0.549776	2.1178	0	0	9	0	11	17.77	-0.27	-0.74	0.30
turquoise	MOL002670	O(C)c1c(OC)cc2c([C@H]3[C@@H](C)c4c(c5OCOc5cc4)CN3CC2)c1	C21H23NO4	353.412	Cavidine	193148	32728-75-9	-4.238	-6.61586	-7	0.547937	3.7198	72.83	0	5	0	34	35.64	1.08	0.63	0.00	5.78
purple	MOL002674	C(C#CC#CC)#CC#C/C=C/C=C	C13H8	164.203	(E)-1,3-Tridecadiene-5,7,9,11-tetrayne	5352699	0	-2.943	-5.69172	-4	0.460081	4.1789	0	0	0	6	1	37.30	2.49	1.35	0.55	9.22
purple	MOL002675	O=C/C=C/CCC	C6H10O	98.143	Hexenal	5281168	73543-95-0	-2.165	-4.60587	-3.5	0.424579	1.8298	27.69	0	1	0	6	46.01	1.29	1.66	0.31	11.37
green	MOL002676	C(=C\C/C=C\CC)\C/C=C\CCCCCC=C	C17H28	232.404	10482-53-8	5352710	10482-53-8	-2.419	-6.37006	-4.4	0.471718	6.4025	49.69	0	0	0	9	44.06	1.87	1.98	0.27	10.60
green	MOL002677	O([C@H](COC(=O)CCCCCCCCCCCCCCC)CO)C(=O)CCCCCCCCCCCCCCC	C35H68O5	568.911	L-1,2-Dipalmitin	644078	0	-3.104	-8.69829	-5	0.53992	12.5451	0	1	5	17	0	21.28	0.38	-0.87	0.16
pink	MOL002678	C(C)c1ccccc1	C8H10	106.165	EB	7500	70955-17-8	-3.509	-4.36137	-3.9	0.444405	2.7724	118.22	0	0	0	5	49.38	1.83	2.15	0.38	11.76
black	MOL002679	O(C(OCC)OCC)CC	C7H16O3	148.2	Ethone	31214	108055-42-1	-2.549	-5.04295	-3.5	0.436522	1.6094	37.3	0	3	0	13	40.81	0.96	0.86	0.23	10.66
greenyellow	MOL002680	O[C@H]1C=C(C)[C@H](/C=C/C(=C/C=C/C(=C/C=C/C=C(/C=C/C=C(\C)/[C@@H]2O[C@@]3(C)C(C(C)(C)C[C@H](O)C3)=C2)\C)/C)/C)C(C)(C)C1	C40H56O3	584.871	Flavoxanthin	5281238	512-29-8	-2.687	-7.8825	-6.9	0.550152	8.2423	29.46	2	3	6	9	60.41	0.97	-0.90	0.32	16.38
greenyellow	MOL002681	c12c3cccc1-c1c(-c2ccc3)cccc1	C16H10	202.251	fluoranthene	9154	76774-50-0	-4.127	-5.02162	-6.5	0.507872	3.9452	66.76	0	0	0	10	24.70	1.97	1.67	0.54
blue	MOL002682	O=C[C@H](O)[C@@H](O)[C@@H](O)[C@H](O)CO	C6H12O6	180.156	aldehydo-D-galactose	3037556	59-23-4	-5.954	-4.82207	-5.2	0.511543	-2.6839	54.37	5	6	0	1	47.81	-1.67	-4.26	0.25	7.97
green	MOL002683	O=C(O)CCCC/C=C\C/C=C\C/C=C\CCCCC	C18H30O2	278.43	Ligla	5280933	506-26-3	-4.012	-6.83097	-5.1	0.513891	5.9462	155.22	1	2	5	2	45.01	1.20	0.70	0.27	5.97
purple	MOL002684	Oc1c(C)c(C)c2O[C@@](CC/C=C(/CC/C=C(/CC/C=C(\C)/C)\C)\C)(C)CCc2c1	C28H42O2	410.632	gamma-Tocotrienol	5282349	14101-61-2	-4.587	-7.46299	-6.9	0.568491	9.1793	40.46	1	2	0	28	20.30	1.55	1.30	0.29
green	MOL002685	O=C(OC[C@@H](O)CO)CCCCCCC	C11H22O4	218.29	[(2S)-2,3-dihydroxypropyl] octanoate	3085369	68132-29-6	-1.992	-6.18239	-5.2	0.475811	1.9189	27.69	2	4	6	3	22.28	0.06	-0.37	0.20
black	MOL002686	O=C(O)C=O	C2H2O3	74.0355	GLV	760	298-12-4	-3.018	-3.82797	-3.8	0.428095	-0.4322	295.36	1	3	6	6	32.25	-0.19	-0.34	0.48	12.42
blue	MOL002687	O=C1NC(N)=Nc2n([C@@H]3[C@H](O)[C@H](O)[C@@H](CO)O3)cnc12	C10H13N5O5	283.241	guanosine	136912867	118-00-3	-5.666	-6.14594	-6.6	0.554596	-2.3793	37.3	6	9	0	2	21.43	-1.21	-1.62	0.23
green	MOL002688	O[C@@H](C[C@@H](O)CCCCCCC)CCCCCCCCCCCCCCCCCCCCC	C31H64O2	468.839	hentriacontane-8,10-diol	0	0	-4.669	-8.35508	-5.1	0.556632	11.9162	186.37	2	2	12	4	13.41	0.81	-0.20	0.16
purple	MOL002689	O(C)c1c(OC)cc(C)cc1OC	C10H14O3	182.216	3,4,5-Trimethoxytoluene	80922	6443-69-2	-3.86	-5.16945	-4.6	0.473205	2.267	245.29	0	3	12	6	23.73	1.32	1.25	0.18
brown	MOL002690	O=C1/C(=C(/O)\C=C\c2ccc(O)cc2)/C(O)=C([C@@H]2[C@H](O)[C@@H](O)[C@H](O)[C@@H](CO)O2)C(=O)[C@]1(O)[C@H]1[C@H](O)[C@@H](O)[C@H](O)[C@@H](CO)O1	C27H32O16	612.533	hydroxysafflor-yellow-A	122173154	146087-19-6	-8.435	-8.51457	-6.9	0.666126	-4.4514	71.06	12	16	0	6	4.77	-2.77	-3.38	0.33
black	MOL002691	O=C(O)CC(C)C	C5H10O2	102.132	Iva	10430	92634-50-9	-3.532	-4.37836	-3.8	0.443525	1.145	89.52	1	2	12	9	62.17	0.82	1.09	0.29	11.36
brown	MOL002692	O([C@H]1[C@@H](O)[C@@H](O)[C@H](O)[C@@H](CO)O1)C1=C(c2ccc(O)cc2)Oc2c(c(O)cc(O)c2)C1=O	C21H20O11	448.377	Amoenin A3	5742687	0	-9.124	-8.02299	-8.8	0.713185	-0.3197	106.84	7	11	12	5	3.32	-1.36	-2.01	0.36
brown	MOL002693	O(C[C@@H]1[C@@H](O)[C@H](O)[C@@H](O)[C@H](OC2=C(c3ccc(O)cc3)Oc3c(c(O)cc(O)c3)C2=O)O1)[C@H]1[C@H](O)[C@H](O)[C@@H](O)[C@H](C)O1	C27H30O15	594.518	nicotiflorin	5318767	17650-84-9	-9.2	-8.57182	-9.2	0.737509	-1.1784	0	9	15	0	0	3.64	-1.77	-2.55	0.30
salmon	MOL002694	O(C)C=1C(=O)C(OC)=C/C(=C/C=C/C=C/2\C=C(OC)C(=O)C(OC)=C\2)/C=1	C20H20O6	356.369	4-[(E)-4-(3,5-dimethoxy-4-oxo-1-cyclohexa-2,5-dienylidene)but-2-enylidene]-2,6-dimethoxycyclohexa-2,5-dien-1-one	10237057	0	-5.998	-6.42914	-7.2	0.57782	0.3614	26.3	0	6	0	17	48.47	0.81	-0.34	0.27	3.24
turquoise	MOL002695	O=C(OCC)[C@H]1[C@H](C)C(=O)c2c([C@@H]1c1cc(OC)c(OC)c(OC)c1)cc(OC)c(OC)c2	C25H30O8	458.501	lignan	92242026	0	-3.753	-7.77856	-7	0.564598	3.775	0	0	8	0	13	43.32	0.42	-0.16	0.19	14.88
grey60	MOL002696	O(C)c1c(O)c(OC)cc([C@H]2OC[C@H]3[C@H](c4cc(OC)c(O)c(O)c4)OC[C@@H]23)c1	C21H24O8	404.41	lirioresinol-A	0	0	-7.39	-7.47351	-7.3	0.628032	1.8494	245.29	3	8	12	7	1.76	0.41	-0.42	0.19
blue	MOL002697	C=C1[C@@]2(C)[C@@H]3[C@@H](C(C)(C)CCC2)[C@H]1CC3	C15H24	204.351	junipene	1797732	475-20-7	-3.697	-4.73724	-5.1	0.471856	4.1773	186.37	0	0	12	4	44.07	1.82	2.14	0.25	12.20
magenta	MOL002698	O=C(O[C@H]1C(C)(C)[C@H]2[C@@](C)([C@@H]3[C@](C)([C@@]4(C)[C@@H]([C@H]5[C@H](C(=C)C)CC[C@]5(C)CC4)CC3)CC2)CC1)CCCCCCCCCCCCCCC	C46H80O2	665.126	lupeol-palmitate	0	0	-3.72	-8.44299	-7.1	0.581097	14.3798	20.23	0	2	0	27	33.98	1.52	0.89	0.21	10.21
green	MOL002699	C(=C)CCCCCCCCCCCCCC	C16H32	224.425	Cetene	12395	26952-14-7	-1.113	-6.25121	-3.6	0.441953	7.2801	0	0	0	0	15	5.34	1.83	1.91	0.21
brown	MOL002700	O([C@H]1[C@@H](O)[C@H](O)[C@H](CO)O[C@@H]1Oc1cc(O)c2C(=O)C=C(c3cc(O)c(O)cc3)Oc2c1)[C@H]1[C@H](O)[C@](O)(CO)CO1	C26H28O15	580.492	luteolin-7-0-B-D-glucoside	0	0	-9.54	-9.20791	-8.1	0.735526	-1.2462	63.32	9	15	6	3	3.72	-2.10	-2.99	0.28
brown	MOL002701	O([C@H]1[C@H](O)[C@@H](O)[C@H](O)[C@@H](CO)O1)c1c(O)c(O)cc2O[C@H](c3ccc(O)cc3)CC(=O)c12	C21H22O11	450.393	neocarthamin	46173973	0	-8.913	-7.73223	-8.5	0.694468	0.1259	166.52	7	11	0	28	17.81	-1.27	-2.02	0.31
green	MOL002702	OCCCCCCCCCCCCCCCCCCCCCCCCCCCCC	C29H60O	424.786	Nonacosanol	243696	6624-76-6	-3.095	-7.80532	-4.4	0.509808	12.3757	0	1	1	0	20	10.57	1.48	0.70	0.15
green	MOL002703	C(=C)CCCCCCCCCCCCCCCC	C18H36	252.478	OCTADECENE	8217	112-88-9	-1.68	-6.77026	-4.1	0.465777	8.1925	0	0	0	0	19	19.21	1.88	1.98	0.19
pink	MOL002704	O=C(O)[C@H](N)Cc1ccccc1	C9H11NO2	165.189	D-Phenylalanine	71567	673-06-3	-5.248	-4.85162	-5.2	0.499659	0.9553	180.3	3	3	12	7	92.86	0.18	0.14	0.38	4.78
green	MOL002705	[P@@](=O)(OC[C@H](OCC)COCCCCCCCCCCCCCCCC)(OC[C@@H]1[C@@H]([N-][N+H]=N)C[C@H](N2C(=O)NC(=O)C(C)=C2)O1)O	C31H56N5O9P	673.778	phospholipid	0	0	-5.653	-9.94745	-5.5	0.619726	5.636	189.53	2	13	0	5	15.43	-0.72	-1.38	0.26
tan	MOL002706	C(=C/C=C/C=C(/CC/C=C(/CC/C=C(/CC/C=C(\C)/C)\C)\C)\C)(\CC/C=C(/CC/C=C(/CC/C=C(\C)/C)\C)\C)/C	C40H64	544.936	Phytoene	5280784	540-04-5	-3.573	-8.74401	-6.1	0.566733	14.5398	69.67	0	0	0	9	39.56	2.22	1.70	0.30	2.00
tan	MOL002707	C(=C/C=C/C=C(/CC/C=C(/CC/C=C(/CC/C=C(\C)/C)\C)\C)\C)(\C=C\C=C(\CC/C=C(/CC/C=C(\C)/C)\C)/C)/C	C40H62	542.92	phytofluene	6436722	540-05-6	-2.828	-8.2467	-6	0.543009	14.0952	20.23	0	0	0	2	43.18	2.29	1.76	0.30	2.60
brown	MOL002708	O(CCc1c(O)c([C@@H](/C=C\c2ccc(O)cc2)C)c(O)cc1O)[C@H]1[C@H](O)[C@H](O)[C@H](O)[C@@H](O)O1	C23H28O10	464.462	precarthamin	0	0	-5.906	-7.03926	-7.7	0.598651	1.5954	127.45	8	10	12	1	22.00	-1.40	-1.98	0.30
red	MOL002709	O(C[C@H](O)CO)[C@H]1[C@H](O)[C@@H](O)[C@@H]([C@@H](O)O1)[C@H]1[C@H](O)[C@H](O)[C@H](O)O1	C12H22O11	342.296	propanetriol-a-arabinofuranosyl(1→4)	0	0	-9.888	-6.84589	-6.4	0.656744	-4.3334	262.36	8	11	12	12	0.87	-2.72	-7.10	0.25
purple	MOL002710	O=C(OC)/C(=C/[C@@H]1[C@@H](C(=O)O[C@@H]2C(C)=C(C/C=C\C=C)C(=O)C2)C1(C)C)/C	C22H28O5	372.455	Pyrethrin II	5281555	121-29-9	-4.141	-7.42013	-7.2	0.56676	3.7405	86.99	0	5	12	1	48.36	0.53	-0.21	0.32	1.79
black	MOL002711	O[C@@H](C=C)CC	C5H10O	86.1323	ZINC01692449	6994331	616-25-1	-2.954	-4.26921	-3.4	0.428114	1.16	267.42	1	1	12	9	72.18	1.08	1.37	0.32	11.54
yellow	MOL002712	O=C1C(O)=C(c2ccc(O)cc2)Oc2c1c(O)c(O)c(O)c2	C15H10O7	302.236	6-Hydroxykaempferol	5281638	4324-55-4	-9.141	-6.29634	-8	0.659699	1.5038	267.42	5	7	12	8	62.13	0.16	-0.71	0.35	14.29
brown	MOL002713	O=C[C@H](O)[C@@H](O)[C@H](O)[C@H](O)CO[C@@H]1[C@H](O)[C@H](O)[C@@H](O)[C@H](COC2=C(c3ccc(O)cc3)Oc3c(c(O)cc(OC)c3)C2=O)O1	C28H32O16	624.544	qt_Kaempferol-3-O-rutinoside-7-O-galactoside	137629134	548-04-9	-11.407	-9.33745	-7.6	0.781125	-1.9861	111.9	9	16	6	3	14.28	-2.00	-2.92	0.28
yellow	MOL002714	O=C1c2c(O)c(O)c(O)cc2OC(c2ccccc2)=C1	C15H10O5	270.237	baicalein	5281605	491-67-8	-6.814	-5.92786	-7.8	0.596714	2.3343	115.06	3	5	6	2	33.52	0.63	-0.05	0.36	16.25
royalblue	MOL002715	O=C(O)C(C=1C(=O)C(C(=O)/C=C\c2ccc(O)cc2)=C(O)[C@](O)(C)C=1O)C=1C(=O)C(C(=O)/C=C\c2ccc(O)cc2)=C(O)[C@](O)(C)C=1O	C34H28O14	660.578	qt_carthamin-precursor	480818	134958-56-8	-10.646	-8.94202	-8.5	0.768471	0.5345	107.22	9	14	12	1	6.83	-2.04	-2.51	0.43
royalblue	MOL002716	O=C(/C=C\c1ccc(O)cc1)C=1C(=O)[C@H](CC=2C(=O)C(C(=O)/C=C/c3ccc(O)cc3)=C(O)C(O)(O)C=2O)C(=O)C(O)(O)C=1O	C31H24O14	620.514	qt_carthamin	0	0	-9.26	-8.86	-8.5	0.728945	0.0678	101.15	9	14	12	5	6.75	-2.35	-2.73	0.47
salmon	MOL002717	O=C(/C=C/c1ccc(O)cc1)C1=C(O)C(=O)C(=O)C=C1O	C15H10O6	286.236	qt_carthamone	131833009	0	-6.541	-5.96813	-7.5	0.585673	0.697	147.68	3	6	12	1	51.03	-0.31	-0.92	0.47	3.64
salmon	MOL002718	O=C/1[C@H](O)C(=O)C=C(O)\C\1=C(/O)\C=C\c1ccc(O)cc1	C15H12O6	288.252	qt_hydroxysafflor-yellow-A	0	0	-5.385	-6.175	-7.2	0.562215	0.4501	57.53	4	6	0	2	13.02	-0.43	-0.86	0.41
yellow	MOL002719	O=C1c2c(O)c(O)c(O)cc2O[C@H](c2ccc(O)cc2)C1	C15H12O6	288.252	6-Hydroxynaringenin	188308	479-54-9	-9.254	-6.31141	-8	0.662817	2.0303	115.06	4	6	6	2	33.23	0.27	-0.27	0.34	15.67
salmon	MOL002720	OCCc1c(O)c([C@@H](/C=C\c2ccc(O)cc2)C)c(O)cc1O	C18H20O5	316.348	qt_precarthamin	0	0	-8.037	-6.39665	-6.7	0.608387	3.1713	172.59	5	5	12	6	17.48	-0.02	-0.56	0.30
turquoise	MOL002721	O=C1C(O)=C(c2cc(O)c(O)cc2)Oc2c1c(O)c(O)c(O)c2	C15H10O8	318.235	quercetagetin	5281680	90-18-6	-9.03	-5.94156	-8	0.650404	1.2364	194.21	6	8	6	4	45.01	-0.06	-0.93	0.34	13.82
black	MOL002722	O=C1C=C(C)[C@](O)(/C=C/[C@H](O)C)C(C)(C)C1	C13H20O3	224.296	Vomifoliol	5280462	23526-45-6	-4.515	-5.10584	-5.6	0.49876	1.2508	331.27	2	3	12	13	29.01	-0.08	-0.52	0.33
salmon	MOL002723	O=C/1[C@@H](O)C(=O)C=C(O)\C\1=C(/O)\C=C\c1ccc(O)cc1	C15H12O6	288.252	qt_safflomin-A	0	0	-5.815	-6.02864	-7	0.562982	0.4501	0	4	6	0	0	5.85	-0.50	-1.04	0.43
royalblue	MOL002724	O=C(O)C[C@@H](c1ccc(O)cc1)C=1C(=O)[C@H](O)C(=O)/C(=C(/O)\C=C\c2ccc(O)cc2)/C=1O	C24H20O9	452.41	qt_safflomin-C	0	0	-8.332	-7.20329	-7.4	0.645171	1.5223	285.75	6	9	12	7	3.53	-0.85	-1.38	0.40
brown	MOL002725	O=C(/C=C\c1ccc(O)cc1)C1=C(O)C(O)(O)C=2O[C@@H]3[C@@H](O)[C@@H](O)[C@@H](CO)O[C@@H]3C=2C1=O	C21H20O11	448.377	qt_safflow-yellow-A	0	0	-9.298	-7.59422	-8	0.689658	-1.9486	226.83	7	11	12	4	16.07	-2.14	-2.46	0.37
royalblue	MOL002726	O=C(/C=C\c1ccc(O)cc1)C=1C(=O)C(C([C@H](O)[C@@H](O)[C@H](O)[C@H](O)CO)C=2C(=O)C(C(=O)/C=C\c3ccc(O)cc3)=C(O)[C@](O)(C)C=2O)=C(O)[C@@](O)(C)C=1O	C38H38O17	766.698	qt_safflower-yellow-B	0	0	-12.836	-9.41493	-8.2	0.844392	-1.574	155.05	13	17	6	5	9.47	-3.16	-3.47	0.39
black	MOL002727	C(#CC#CC#CC)C#CC#CC=C	C13H6	162.187	C08464	441552	2060-59-5	-2.963	-5.71588	-4.2	0.463791	4.3015	136.68	0	0	0	5	37.14	2.53	0.61	0.50	9.51
brown	MOL002728	O([C@@H]1[C@H](O)[C@@H](O)[C@H](O)[C@@H](CO)O1)c1cc(O)c2C(=O)C(O[C@@H]3[C@H](O)[C@@H](O)[C@H](O)[C@@H](CO)O3)=C(c3cc(O)c(O)cc3)Oc2c1	C27H30O17	626.517	sesquiterpene	13345443	0	-11.03	-8.44634	-7.3	0.74154	-2.4915	0	11	17	0	2	5.86	-2.93	-3.99	0.30
brown	MOL002729	O([C@H]1[C@H](O)[C@@H](O)[C@H](O)[C@@H](CO)O1)c1c(O)c2C(=O)C(O)=C(c3cc(O)c(O)cc3)Oc2cc1O	C21H20O13	480.376	quercetin-6-glucoside	101701126	0	-9.504	-7.30766	-7.7	0.682318	-0.668	295.36	9	13	6	6	16.75	-1.58	-2.75	0.31
yellow	MOL002730	O=C1N=C2N(C[C@H](O)[C@H](O)[C@H](O)CO)c3c(N=C2C(=O)N1)cc(C)c(C)c3	C17H20N4O6	376.364	Vitamin- G	493570	83-88-5	-8.007	-7.50858	-8.1	0.659382	-0.3947	262.74	5	10	12	8	6.79	-1.22	-1.77	0.32
red	MOL002731	O([C@@H](/C=C/[C@@]1(O)C(C)=CC(=O)CC1(C)C)C)[C@H]1[C@H](O)[C@@H](O)[C@H](O)[C@@H](CO)O1	C19H30O8	386.437	(4S)-4-hydroxy-3,5,5-trimethyl-4-[(E,3R)-3-[(2R,3R,4S,5S,6R)-3,4,5-trihydroxy-6-(hydroxymethyl)tetrahydropyran-2-yl]oxybut-1-enyl]cyclohex-2-en-1-one	9930064	54835-70-0	-6.899	-7.29915	-7.2	0.612285	-0.4961	273.36	5	8	6	7	10.81	-1.25	-1.82	0.32
pink	MOL002732	C(#CC#CC)C#C/C=C/C=C/C=C	C13H10	166.219	7-Chloro-2,4-quinolinedicarboxylic acid	5322029	0	-3.084	-5.68666	-4.3	0.466441	4.0563	511.57	0	0	12	19	33.32	2.27	1.21	0.63	9.04
brown	MOL002733	O=C1/C(=C(/O)\C=C\c2ccc(O)cc2)/C(O)=C([C@H]2[C@H](O)[C@@H](O)[C@H](O)[C@@H](CO)O2)C(=O)[C@@]1(O)[C@H]1[C@H](O)[C@@H](O)[C@H](O)[C@@H](CO)O1	C27H32O16	612.533	safflomin-A	124846009	78281-02-4	-10.777	-8.61905	-6.9	0.72993	-4.4514	107.22	12	16	12	1	3.53	-3.03	-3.64	0.35
royalblue	MOL002734	O=C(O)C[C@H](c1ccc(O)cc1)C=1C(=O)[C@@](O)([C@H]2[C@H](O)[C@@H](O)[C@@H](O)[C@H](CO)O2)C(=O)/C(=C(/O)\C=C\c2ccc(O)cc2)/C=1O	C30H30O14	614.551	safflomin-C	0	0	-10.799	-8.23825	-7.5	0.734059	-0.9479	20.23	10	14	6	8	5.57	-2.01	-2.44	0.36
brown	MOL002735	O=C(/C=C\c1ccc(O)cc1)C1=C(O)[C@@](O[C@H]2[C@@H](O)[C@H](O)[C@H](O)[C@H](CO)O2)(O)C=2O[C@@H]3[C@@H](O)[C@@H](O)[C@@H](CO)O[C@@H]3C=2C1=O	C27H30O16	610.518	safflow-yellow-A	0	0	-8.797	-8.99834	-7.4	0.696531	-3.6955	226.83	10	16	12	4	27.16	-2.90	-3.37	0.32
royalblue	MOL002736	O=C(/C=C/c1ccc(O)cc1)C=1C(=O)C(C([C@H](O)[C@@H](O)[C@H](O)[C@H](O)CO)C=2C(=O)C(C(=O)/C=C\c3ccc(O)cc3)=C(O)[C@](O)(C[C@H]3[C@H](O)[C@@H](O)[C@@H](O)[C@H](CO)O3)C=2O)=C(O)[C@@](O)(C[C@H]2[C@H](O)[C@@H](O)[C@H](O)[C@@H](CO)O2)C=1O	C50H58O27	1090.98	safflower-yellow-B	0	0	-12.661	-9.70084	-7.5	0.830216	-6.7996	327.67	21	27	6	26	3.01	-4.20	-4.74	0.36
yellow	MOL002737	O=C1c2c(O)c(O)c(O)cc2OC(c2ccc(O)cc2)=C1	C15H10O6	286.236	scutellarein	5281697	529-53-3	-8.304	-5.89581	-8.2	0.636797	2.0669	298.16	4	6	6	6	18.97	0.31	-0.54	0.35
green	MOL002738	Oc1c(CCCCC)cc(CCCCC)cc1	C16H26O	234.377	Diamylphenol	34303	28652-04-2	-3.985	-6.27694	-5.2	0.50449	6.1846	40.46	1	1	0	10	17.26	1.73	1.66	0.23
brown	MOL002739	O([C@H]1[C@@H](O)[C@@H](O)[C@H](O)[C@@H](CO)O1)C1=C(c2cc(O)c(O)cc2)Oc2c(c(O)c(O)c(O)c2)C1=O	C21H20O13	480.376	tagetiin	0	0	-10.245	-7.53251	-8.8	0.73205	-0.8545	20.23	9	13	0	3	28.34	-1.41	-2.15	0.31
cyan	MOL002740	O=C(O)[C@@H](NC(=O)[C@@H](NC(=O)[C@H](NC(=O)[C@H](NC(=O)[C@H](N)CCC/N=C(\N)/N)CCCCN)CC(=O)O)C(C)C)Cc1ccc(O)cc1	C30H49N9O9	679.765	thymopentin	92211506	69558-55-0	-10.492	-9.3779	-7.2	0.746413	-1.2594	37.3	15	18	0	2	1.24	-1.91	-2.91	0.29
brown	MOL002741	O=C(/C=C\c1ccc(O)cc1)C=1C(=O)C(O)=C(/C(/O)=C/2\[C@H](O)[C@H](O)[C@@H](O)N\2)[C@](O)([C@@H]2[C@@H](O)[C@H](CO)[C@H](O)[C@@H](O)O2)C=1O	C26H29NO15	595.506	tinctorimine	0	0	-9.273	-8.92303	-6.1	0.680885	-4.329	20.23	13	16	0	3	18.09	-3.15	-3.52	0.31
greenyellow	MOL002742	O[C@H]1C=C(C)[C@H](/C=C/C(=C/C=C/C(=C/C=C/C=C(/C=C/C=C(/C=C/C=2C(C)(C)C[C@@H](O)CC=2C)\C)\C)/C)/C)C(C)(C)C1	C40H56O2	568.871	LUT	448437	127-40-2	-2.011	-7.2519	-6.6	0.522266	9.4652	99.34	2	2	10	3	15.74	1.12	-1.12	0.34
black	MOL002743	O[C@@H](CCCC)C	C6H14O	102.175	ZINC01666986	6993810	626-93-7	-2.721	-4.62677	-3.5	0.432011	1.8044	20.23	1	1	0	3	43.94	1.11	1.29	0.22	10.82
black	MOL002744	O=C(O)[C@@H](CC)C	C5H10O2	102.132	(R)-2-methylbutyric acid	6950479	116-53-0	-3.596	-4.66618	-3.9	0.450433	1.3557	20.23	1	2	0	12	28.86	0.76	1.06	0.33
black	MOL002745	O[C@@H](CCC)CC	C6H14O	102.175	ZINC01690417	6994293	623-37-0	-3.44	-4.45988	-3.6	0.440594	1.8719	364.9	1	1	12	10	80.12	1.20	1.50	0.24	10.88
purple	MOL002746	O=C(O)[C@@H](N)Cc1c2c([nH]c1)ccc(O)c2	C11H12N2O3	220.225	L-2-Amino-3-(5-hydroxyindolyl)propionic acid	439280	4350-09-8	-5.826	-5.11286	-6.2	0.531705	0.9814	0	5	4	0	2	74.63	-0.15	-0.69	0.25	-2.66
black	MOL002747	O[C@@H](CCC(C)C)C	C7H16O	116.201	(2R)-5-methylhexan-2-ol	6999721	627-59-8	-3.562	-4.4331	-3.6	0.441908	2.0562	206.6	1	1	12	4	23.60	1.11	1.20	0.24
green	MOL002748	O[C@@H](CCC[C@@H](CCC[C@@H](CCCC(C)C)C)C)C	C18H38O	270.494	(2R,6R,10R)-6,10,14-trimethylpentadecan-2-ol	11032943	0	-2.1	-6.93784	-4.5	0.480326	6.6656	372.74	1	1	12	14	20.94	1.33	1.12	0.20
brown	MOL002749	O([C@H]1[C@H](O)[C@@H](O)[C@@H](O)[C@H](CO)O1)c1c(O)c2C(=O)C(O[C@@H]3[C@@H](O)[C@H](O)[C@@H](O)[C@H](CO)O3)=C(c3ccc(O)cc3)Oc2cc1O[C@H]1[C@H](O)[C@@H](O)[C@@H](O)[C@H](CO)O1	C33H40O22	788.658	6-hydroxykaempferol-3,6,7-tri-O-beta-D-glucoside	0	0	-11.232	-9.55939	-8	0.790133	-4.3959	206.6	14	22	12	4	3.14	-3.91	-5.03	0.27
pink	MOL002750	C(C#C/C=C/C)#C/C=C/C=C/C=C	C13H12	168.234	2,4-Dichloro-5-([(E)-(4-chlorophenyl)methylidene]amino)benzoic acid	5352698	17091-00-8	-3.272	-5.54164	-4.5	0.469588	3.9337	285.75	0	0	12	7	36.62	2.19	1.72	0.55	8.66
brown	MOL002751	O([C@@H]1[C@@H](O)[C@H](O)[C@@H](O)[C@H](CO)O1)C1=C(c2ccc(O)cc2)Oc2c(c(O)c(O)c(O)c2)C1=O	C21H20O12	464.376	6-hydroxykaempferol-3-O-beta-D-glucoside	0	0	-8.369	-8.28629	-8.5	0.693902	-0.5871	285.75	8	12	12	7	1.85	-1.52	-2.31	0.31
brown	MOL002752	O=C[C@H](O)[C@@H](O)[C@H](O)[C@H](O)CO[C@@H]1[C@H](O)[C@H](O)[C@@H](O)[C@H](COC2=C(c3ccc(O)cc3)Oc3c(c(O)c(O[C@H]4[C@@H](O)[C@H](O)[C@@H](O)[C@H](CO)O4)c(O)c3)C2=O)O1	C33H40O22	788.658	6-hydroxykaempferol-3-O-beta-d-Rutoside-6-O-beta-d-glucoside	0	0	-14.483	-10.113	-7.2	0.905947	-4.4089	206.6	14	22	12	4	3.02	-3.73	-5.14	0.27
brown	MOL002753	O([C@@H]1[C@H](O)[C@@H](O)[C@H](O)[C@@H](CO)O1)C1=C(c2ccc(O)cc2)Oc2c(c(O)c(O)c(O)c2)C1=O	C21H20O12	464.376	6-hydroxykaempferol-3-O-glucoside	25017112	0	-10.022	-7.47675	-7.4	0.693229	-0.5871	83.98	8	12	11	0	1.97	-1.47	-2.14	0.30
brown	MOL002754	O([C@H]1[C@@H](O)[C@H](O)[C@@H](O)[C@H](CO)O1)c1c(O)c2C(=O)C(O[C@@H]3[C@@H](O)[C@H](O)[C@@H](O)[C@H](CO)O3)=C(c3ccc(O)cc3)Oc2cc1O	C27H30O17	626.517	6-hydroxykaempferol-3,6-di-O-beta-D-glucoside	0	0	-9.443	-8.47891	-7.6	0.704401	-2.4915	26.3	11	17	0	5	4.21	-2.86	-3.77	0.28
brown	MOL002755	O([C@@H]1[C@H](O)[C@@H](O)[C@@H](O)[C@H](CO)O1)c1c(O)c2C(=O)C(O)=C(c3ccc(O)cc3)Oc2cc1O[C@H]1[C@H](O)[C@@H](O)[C@@H](O)[C@H](CO)O1	C27H30O17	626.517	6-hydroxykaempferol-6,7-di-O-beta-D-glucoside	0	0	-10.335	-9.00517	-7.6	0.741004	-2.305	78.9	11	17	0	38	12.77	-2.49	-3.57	0.28
brown	MOL002756	O([C@H]1[C@H](O)[C@@H](O)[C@H](O)[C@@H](CO)O1)c1c(O)c(O)c2C(=O)C(O)=C(c3ccc(O)cc3)Oc2c1	C21H20O12	464.376	6-Hydroxykaempferol-7-O-glucoside	5318240	0	-9.729	-7.23235	-8.3	0.700001	-0.4006	138.2	8	12	18	6	2.87	-1.47	-2.55	0.33
yellow	MOL002757	O=C1NC(=O)c2c(N1)cc1nc(C)c(C)nc1c2	C12H10N4O2	242.233	7,8-dimethyl-1H-pyrimido[5,6-g]quinoxaline-2,4-dione	21786815	0	-4.886	-5.78507	-7.3	0.548849	0.5941	265.52	2	6	12	7	45.75	0.06	-0.67	0.39	-0.72
purple	MOL002758	O=C(OC/C=C/C#CC#C/C=C\C)CC(C)C	C15H18O2	230.302	(E,Z)-2,8-Decadien-4,6-diyn-1-yl 3-methylbutanoate	5352701	0	-2.295	-6.24792	-5.1	0.479112	4.0637	273.36	0	2	12	11	26.60	1.65	0.83	0.42
green	MOL002759	O=C(OC(COC(=O)CCCCCCCCCCCCCCC)COC(=O)CCCCCCCCCCCCCCC)/C=C/C=C/C	C41H74O6	663.023	Glyceryl pps	6438900	65236-61-5	-2.694	-9.68881	-4.9	0.557649	14.4919	352.51	0	6	12	14	29.61	0.45	-0.78	0.22
lightyellow	MOL002760	O=C(OC(=O)C1=C(c2ccc(O)cc2)C(=O)c2c(O)c(C1=O)ccc2)/C=C\c1ccc(O)cc1	C26H16O8	456.4	Hydroxybenzoyl-coumaricanhydride	0	0	-6.882	-7.59688	-7.3	0.620282	4.166	139.2	3	8	18	18	1.68	-0.46	-1.01	0.50
brown	MOL002761	O([C@@H]1[C@@H](O)[C@H](O)[C@@H](CO)O[C@H]1OC1=C(c2ccc(O)cc2)Oc2c(c(O)cc(O)c2)C1=O)[C@H]1[C@H](O)[C@@H](O)[C@H](O)[C@@H](CO)O1	C27H30O16	610.518	Sophoraflavonoloside	5282155	19895-95-5	-10.24	-8.70567	-7.9	0.737597	-2.0666	139.2	10	16	18	18	5.30	-2.42	-3.27	0.32
brown	MOL002762	O=C[C@H](O)[C@@H](O)[C@H](O)[C@H](O)CO[C@H]1[C@H](O)[C@H](O)[C@@H](O)[C@H](COC2=C(c3ccc(O)cc3)Oc3c(c(O)cc(O)c3)C2=O)O1	C27H30O16	610.518	Kaempferol-3-O-beta-d-rutinoside	0	19895-95-5	-13.448	-8.95977	-8.5	0.862679	-2.2371	285.75	10	16	12	7	5.51	-2.59	-3.39	0.32
brown	MOL002763	O=C[C@H](O)[C@@H](O)[C@H](O)[C@H](O)CO[C@@H]1[C@H](O)[C@H](O)[C@@H](O)[C@H](COC2=C(c3ccc(O)cc3)Oc3c(c(O)cc(OC[C@@H]4[C@H](O)[C@H](O)[C@@H](O)[C@@H](O)O4)c3)C2=O)O1	C33H40O21	772.658	Kaempferol-3-O-rutinoside-7-O-galactoside	0	0	-11.809	-10.0416	-7.5	0.810392	-4.1415	0	13	21	0	0	3.05	-3.39	-4.93	0.30
cyan	MOL002764	O=C(N(CCCNC(=O)/C=C/c1ccc(O)cc1)CCCCNC(=O)/C=C/c1ccc(O)cc1)/C=C/c1ccc(O)cc1	C34H37N3O6	583.674	MEGxp0_000365	14777879	0	-5.002	-8.92535	-7.5	0.620736	4.2634	0	5	9	0	1	1.45	-0.12	-1.81	0.38
cyan	MOL002765	O=C(N(CCCNC(=O)/C=C\c1ccc(O)cc1)CCCCNC(=O)/C=C\c1ccc(O)cc1)/C=C\c1ccc(O)cc1	C34H37N3O6	583.674	N1,N5-(Z)-N10-(E)-tri-p-coumaroylspermidine	50942902	0	-7.541	-8.16911	-7	0.640295	4.2634	20.23	5	9	0	4	1.45	-0.14	-1.35	0.37
brown	MOL002766	O([C@H]1[C@H](O)[C@@H](O)[C@@H](O)[C@H](CO)O1)c1cc(O)c2C(=O)C(O[C@H]3[C@H](O)[C@@H](O)[C@@H](O)[C@H](CO)O3)=C(c3cc(O)c(O)cc3)Oc2c1	C27H30O17	626.517	Quercetin-3,7-di-O-beta-d-glucoside	0	0	-9.35	-8.16701	-7.7	0.697	-2.4915	84.72	11	17	15	2	5.86	-2.57	-3.74	0.28
black	MOL002767	C(C#CC#CC=C)#CC#C/C=C\C	C13H8	164.203	1,11(Z)-Tridecadien-3,5,7,9-tetrayne	5352703	0	-3.259	-5.70213	-4.4	0.470663	4.1789	29.46	0	0	6	12	43.51	2.40	1.33	0.54	9.23
blue	MOL002768	C(C)(C)[C@@H]1[C@H]2[C@@H]3C(C)=CC[C@H]2[C@]3(C)CC1	C15H24	204.351	947-59-1	636457	947-59-1	-3.579	-5.47128	-5.3	0.485754	4.169	26.3	0	0	0	6	29.59	1.84	2.12	0.22
black	MOL002769	OC/C(=C\CC[C@]1(C)C(=C)[C@@H]2C[C@H]1CC2)/C	C15H24O	220.35	(Z)-2-methyl-5-[(1R,2S,4S)-2-methyl-3-methylene-2-norbornanyl]pent-2-en-1-ol	20055019	115-71-9	-5.791	-5.78522	-5.7	0.53361	3.6626	0	1	1	0	10	62.85	1.26	1.22	0.25	1.46
greenyellow	MOL002770	c1(-c2sccc2)sc(-c2sccc2)cc1	C12H8S3	248.387	Terthiophene	65067	1081-34-1	-2.614	-5.71241	-5.9	0.48732	5.0184	105.45	0	0	0	26	19.56	1.46	1.28	0.00
green	MOL002771	Oc1c(C)c(C)c2O[C@@](CCC[C@@H](CCC[C@@H](CCCC(C)C)C)C)(C)CCc2c1C	C29H50O2	430.706	VIV	14985	1406-18-4	-5.186	-8.22205	-6.2	0.581411	10.4155	29.46	1	2	6	12	14.26	1.70	1.67	0.24
black	MOL002772	O=C(OCCCC#CC#C/C=C\C)CC(C)C	C15H20O2	232.318	[(Z)-dec-8-en-4,6-diynyl] 3-methylbutanoate	5352705	0	-3.333	-6.64332	-4.8	0.495483	4.3733	183.21	0	2	12	4	27.82	1.56	0.80	0.37
greenyellow	MOL002773	C(=C/C=C/C=C(/C=C/C=C(/C=C/C=1C(C)(C)CCCC=1C)\C)\C)(\C=C\C=C(\C=C\C=1C(C)(C)CCCC=1C)/C)/C	C40H56	536.873	beta-carotene	5280489	7235-40-7	-0.74	-6.72939	-6.5	0.495234	11.9986	0	0	0	0	1	37.18	2.25	1.52	0.33	4.36
magenta	MOL002774	O=C(OC[C@@H]1[C@@H](O)[C@H](O)[C@@H](O)[C@H](O[C@@H]2CC=3[C@@](C)([C@@H]4[C@H]([C@H]5[C@@](C)([C@@H]([C@@H](CC[C@@H](C(C)C)CC)C)CC5)CC4)CC=3)CC2)O1)CCCCCCC/C=C\CCCCCCCC	C53H92O7	841.293	Sitoindoside II	6438482	53657-29-7	-5.728	-8.92737	-5.6	0.59657	13.7816	41.13	3	7	10	0	26.94	0.12	-1.40	0.23
green	MOL002775	Oc1c(C)c2c(c(C)c1)O[C@@](CCC[C@@H](CCC[C@@H](CCCC(C)C)C)C)(C)CC2	C28H48O2	416.68	5,8-dimethyltocol	6857447	0	-5.784	-8.15137	-6.5	0.595821	9.9293	447.72	1	2	12	15	15.62	1.67	1.56	0.24
brown	MOL002776	O=C(O)[C@@H]1[C@@H](O)[C@H](O)[C@@H](O)[C@H](Oc2c(O)c(O)c3C(=O)C=C(c4ccccc4)Oc3c2)O1	C21H18O11	446.361	Baicalin	64982	31564-28-0	-7.978	-7.21326	-7.8	0.645928	0.6388	425.72	6	11	12	14	40.12	-0.85	-1.74	0.36	17.36
purple	MOL002777	C(#CC#C/C=C/C)C#C/C=C\C=C	C13H10	166.219	124604-44-0	5352706	124604-44-0	-3.539	-5.29954	-4.2	0.464543	4.0563	191.05	0	0	6	6	41.57	2.29	1.54	0.60	9.09
pink	MOL002778	s1c2c(nc1)cccc2	C7H5NS	135.186	THZ	7222	95-16-9	-3.221	-4.26094	-4.3	0.444854	1.9138	0	0	1	0	12	70.33	1.39	1.51	0.25	13.39
royalblue	MOL002779	O=C(O)C(C=1C(=O)C(C(=O)/C=C/c2ccc(O)cc2)=C(O)[C@](O)(C[C@@H]2[C@H](O)[C@@H](O)[C@H](O)[C@@H](CO)O2)C=1O)C=1C(=O)C(C(=O)/C=C\c2ccc(O)cc2)=C(O)[C@](O)(C[C@H]2[C@H](O)[C@@H](O)[C@@H](O)[C@H](CO)O2)C=1O	C46H48O24	984.859	carthamin-precursor	0	0	-13.358	-9.75642	-7.2	0.851034	-4.6911	63.6	17	24	0	1	3.01	-4.84	-5.50	0.38
royalblue	MOL002780	O=C(/C=C/c1ccc(O)cc1)C=1C(=O)[C@H](CC=2C(=O)C(C(=O)/C=C\c3ccc(O)cc3)=C(O)[C@](O[C@H]3[C@@H](O)[C@H](O)[C@H](O)[C@H](CO)O3)(O)C=2O)C(=O)[C@@](O[C@H]2[C@@H](O)[C@H](O)[C@H](O)[C@H](CO)O2)(O)C=1O	C43H44O24	944.795	carthamin	0	36338-96-2	-11.584	-10.3843	-7.2	0.806403	-3.426	20.23	15	24	0	0	3.02	-4.26	-4.92	0.37
brown	MOL002781	O=C(/C=C/c1ccc(O)cc1)C1=C(O[C@@H]2[C@H](O)[C@H](O)[C@@H](O)[C@H](CO)O2)C(=O)C(=O)C=C1O	C21H20O11	448.377	carthamone	0	86579-00-2	-8.313	-7.5918	-8.1	0.668073	-1.3939	26.3	6	11	0	7	5.93	-1.81	-2.43	0.42
green	MOL002782	C(=C\CCCCCC=C)\C/C=C\CCCCC	C17H30	234.42	Dihydroaplotaxene	5352709	56134-03-3	-1.568	-6.5513	-4.3	0.463241	6.8471	46.53	0	0	6	2	4.78	1.90	2.13	0.29
black	MOL002783	O=C(O)C1=COC(=O)C=C1	C6H4O4	140.094	Cumalic acid	68141	500-05-0	-4.73	-4.13076	-4.9	0.474858	-0.1119	116.45	1	4	6	4	43.10	-0.01	-0.39	0.39	11.86
lightcyan	MOL002784	OC1CCCCCCCCCCC1	C12H24O	184.318	CYCLODODECANOL	15595	1724-39-6	-3.237	-5.02375	-5.1	0.470017	4.2375	37.3	1	1	6	1	41.45	1.21	1.25	0.17	8.58
lightcyan	MOL002785	O=C(OCCCC#CC#CCCC)CC(C)C	C15H22O2	234.334	deca-4,6-diynyl 3-methylbutanoate	528753	0	-3.685	-6.79084	-4.8	0.503371	4.8179	161.6	0	2	0	4	20.69	1.59	0.86	0.31
purple	MOL002786	O=C(C)c1cc(OC)c(O)cc1	C9H10O3	166.174	Apocynin	2214	498-02-2	-4.638	-4.67506	-5.3	0.488505	1.2861	127.45	1	3	12	1	31.71	0.74	0.52	0.33	24.75
red	MOL002817	O=C(C)c1ccc(O[C@H]2[C@H](O)[C@@H](O)[C@H](O)[C@@H](CO)O2)cc1	C14H18O7	298.289	Picein	92123	530-14-3	-6.776	-6.35719	-6.7	0.581176	-0.6019	20.23	4	7	0	1	9.48	-0.88	-1.32	0.34
purple	MOL002818	O=C(C)c1ccc(O)cc1	C8H8O2	136.148	Piceol	7469	99-93-4	-4.242	-4.51857	-4.8	0.471567	1.3025	20.23	1	2	6	0	36.80	0.87	0.72	0.44	25.06
red	MOL002819	O([C@H]1[C@H](O)[C@@H](O)[C@H](O)[C@@H](CO)O1)[C@@H]1OC=C[C@H]2[C@H](O)[C@H]3[C@](CO)(O3)[C@@H]12	C15H22O10	362.329	catalpol	91520	2415-24-9	-7.001	-6.43615	-6.5	0.583284	-3.7669	26.3	6	10	6	4	5.07	-1.72	-2.33	0.22
turquoise	MOL002823	O=C1C(O)=C(c2ccc(O)cc2)Oc2c(O)c(O)cc(O)c12	C15H10O7	302.236	Herbacetin	5280544	527-95-7	-8.861	-6.25529	-7.4	0.639082	1.5038	0	5	7	0	1	36.07	0.12	-0.65	0.37	14.80
black	MOL002829	O[C@]1(C)C=C[C@@H](C(C)C)CC1	C10H18O	154.249	trans-p-2-Menthen-1-ol	5319367	29803-81-4	-4.646	-4.96084	-4.8	0.484973	2.3555	26.3	1	1	6	2	40.91	1.18	1.34	0.27	10.72
purple	MOL002830	Oc1ccc(C)cc1	C7H8O	108.138	PCR	2879	72269-62-6	-4.296	-4.26236	-4.2	0.459009	2.0488	17.07	1	1	0	4	51.99	1.56	1.88	0.41	11.87
pink	MOL002834	O=C(OCC)/C=C/c1ccccc1	C11H12O2	176.212	Ethylcinnamate	637758	103-36-6	-3.9	-5.22737	-5.1	0.482891	2.502	20.23	0	2	6	2	20.54	1.30	1.25	0.39
blue	MOL002835	C(C)(C)[C@@H]1[C@@H]2C(=C(C)CC1)CCC(C)=C2	C15H24	204.351	δ-cadinol	12306055	91-17-8	-4.391	-5.58499	-6	0.512148	4.9396	17.07	0	0	0	0	17.13	1.87	1.99	0.23
pink	MOL002836	O=Cc1ccc(OC)cc1	C8H8O2	136.148	anisaldehyde	31244	123-11-5	-4.109	-4.5945	-4.3	0.462863	1.573	66.76	0	2	12	1	21.54	1.12	1.15	0.33
black	MOL002838	O=C(CCCC(C)C)C	C8H16O	128.212	6-Methylheptan-2-one	13572	928-68-7	-3.265	-5.01714	-4	0.452948	2.0433	20.23	0	1	6	2	39.99	1.34	1.57	0.27	10.60
pink	MOL002839	Oc1ccc(CC=C)cc1	C9H10O	134.175	chavicol	68148	501-92-8	-3.755	-4.62896	-4.5	0.46127	2.5705	20.23	1	1	0	1	44.19	1.60	1.76	0.45	-2.42
black	MOL002841	O=C1C(C)(C)[C@@H]2C[C@@]1(C)CC2	C10H16O	152.233	l-alpha-Fenchone	82229	7787-20-4	-2.351	-4.73375	-4.6	0.445451	2.3572	20.23	0	1	0	0	72.64	1.35	1.79	0.29	11.25
salmon	MOL002844	O=C1c2c(O)cc(O)cc2O[C@H](c2ccccc2)C1	C15H12O4	256.253	Pinocembrin	68071	480-39-7	-7.102	-5.86764	-6.9	0.582627	2.5651	0	2	4	0	7	64.72	0.61	0.12	0.43	17.96
purple	MOL002850	Oc1c(C(C)(C)C)cc(C)cc1C(C)(C)C	C15H24O	220.35	butylated hydroxytoluene	31404	50356-19-9	-5.509	-5.78792	-5.9	0.532269	4.8496	17.07	1	1	0	3	40.02	1.75	1.80	0.30	10.36
black	MOL002854	O[C@H]1[C@H](C)CC[C@@H](C(=C)C)C1	C10H18O	154.249	(1R,2R,4R)-Dihydrocarveol	443163	20549-47-7	-4.279	-4.60456	-4.3	0.465609	2.5833	26.3	1	1	0	16	51.17	1.32	1.63	0.26	11.33
black	MOL002860	O[C@H]1C(=C)[C@@H]2C(C)(C)[C@H](C1)C2	C10H16O	152.233	(1S,3R,5S)-6,6-dimethyl-2-methylene-3-norpinanol	1201530	5947-36-4	-4.83	-4.76918	-4.6	0.48161	1.8248	37.3	1	1	0	3	53.99	1.20	1.39	0.27	11.39
lightcyan	MOL002868	C(#C)CCCCCCCCC	C11H20	152.276	1-Undecyne	75249	2243-98-3	-0.843	-5.48275	-3.7	0.426596	5.5745	52.6	0	0	6	16	33.99	1.86	2.11	0.28	6.88
black	MOL002871	O=C(CCC(C)C)C	C7H14O	114.185	MIAK	8034	110-12-3	-3.153	-4.66104	-3.7	0.441218	1.5871	96.22	0	1	12	2	23.73	1.31	1.58	0.28
green	MOL002875	O=C(OC)CCCCCCC/C=C/CCCCCCCC	C19H36O2	296.488	Methyl oleate	5280590	112-62-9	-2.535	-7.26487	-4.4	0.490904	7.0864	66.76	0	2	0	19	31.90	1.42	1.13	0.17	5.37
black	MOL002876	O=C(O)/C=C/CCC	C6H10O2	114.142	2-HEXENOIC ACID	5282707	1577-28-2	-3.534	-4.30691	-3.9	0.44392	1.7824	26.3	1	2	0	17	23.89	0.82	1.02	0.31
green	MOL002879	O=C(OCCCCCC(C)C)c1c(C(=O)OCCCCCC(C)C)cccc1	C24H38O4	390.556	Diop	33934	25103-50-8	-4.363	-7.76907	-6	0.554383	7.439	37.3	0	4	0	3	43.59	0.79	0.26	0.28	3.60
turquoise	MOL002881	O(C)c1c(O)cc(C=2Oc3c(c(O)cc(O)c3)C(=O)C=2)cc1	C16H12O6	300.263	Diosmetin	5281612	520-34-3	-6.309	-6.58378	-7.5	0.592796	2.3179	26.3	3	6	6	2	31.14	0.46	-0.66	0.34	16.34
green	MOL002882	O=C(OC[C@H](O)CO)CCCCCCC/C=C\CCCCCCCC	C21H40O4	356.54	[(2R)-2,3-dihydroxypropyl] (Z)-octadec-9-enoate	11451146	111-03-5	-5.201	-7.47105	-4.8	0.540915	6.0363	36.92	2	4	6	2	34.13	0.34	-0.22	0.20	5.19
green	MOL002883	O=C(OCC)CCCCCCC/C=C\CCCCCCCC	C20H38O2	310.515	Ethyl oleate (NF)	5363269	111-62-6	-4.72	-7.52268	-4.5	0.529332	7.4352	96.22	0	2	12	2	32.40	1.40	1.10	0.19	4.85
black	MOL002885	O=C(O)CCCC	C5H10O2	102.132	WLN: QV4	7991	109-52-4	-3.316	-4.5511	-3.8	0.443183	1.3494	134.91	1	2	12	4	70.74	0.78	1.09	0.28	11.30
pink	MOL002888	O=Cc1c(OC)cccc1	C8H8O2	136.148	o-Anisaldehyde	8658	135-02-4	-3.374	-4.56588	-4.3	0.451724	1.573	107.22	0	2	12	1	57.94	1.06	1.18	0.34	11.97
yellow	MOL002897	O(C)c1c(OC)cc2c(c1)CC[N+H]1C=C3C=4OCOC=4C=CC3=C[C-]21	C20H18NO4	336.361	epiberberine	21	6873/9/2	-4.496	-6.76335	-7.9	0.573774	2.0362	107.22	0	4	12	4	43.09	1.17	0.40	0.19	6.10
yellow	MOL002908	O(C)c1c(O)c2OC(c3c(O)cccc3)=CC(=O)c2c(O)c1	C16H12O6	300.263	5,8,2'-Trihydroxy-7-methoxyflavone	156992	77056-20-3	-7.993	-6.14721	-7	0.608688	2.3179	183.21	3	6	12	4	37.01	0.76	-0.07	0.28	16.17
yellow	MOL002909	O(C)c1c(O)c(OC)c2OC(c3c(OC)c(O)ccc3O)=CC(=O)c2c1O	C18H16O9	376.314	5,7,2,5-tetrahydroxy-8,6-dimethoxyflavone	44258628	0	-7.124	-6.6749	-7.1	0.602221	2.0177	86.99	4	9	12	1	33.82	0.35	-0.59	0.19	15.94
yellow	MOL002910	O=C1c2c(O)c(O)c(O)cc2O[C@@H](c2ccc(O)cc2)C1	C15H12O6	288.252	Carthamidin	0	479-54-9	-7.612	-5.97801	-7.3	0.603404	2.0303	107.22	4	6	12	1	41.15	0.16	-0.42	0.36	15.81
yellow	MOL002911	O=C(/C=C\c1c(O)cccc1O)c1c(OC)cc(O)cc1O	C16H14O6	302.279	2,6,2',4'-tetrahydroxy-6'-methoxychaleone	0	0	-6.996	-5.90577	-6.7	0.577221	2.616	74.22	4	6	12	4	69.04	-0.07	-0.32	0.34	21.89
brown	MOL002912	O=C(O)[C@@H]1[C@@H](O)[C@H](O)[C@@H](O)[C@@H](Oc2c(O)c(O)c3C(=O)C[C@@H](c4ccccc4)Oc3c2)O1	C21H20O11	448.377	Dihydrobaicalin	0	0	-9.097	-7.06298	-8.4	0.682642	0.6022	127.45	6	11	12	1	20.85	-0.84	-1.42	0.34
salmon	MOL002913	O=C1c2c(O)c(O)c(O)cc2O[C@H](c2ccccc2)C1	C15H12O5	272.253	Dihydrobaicalin_qt	14135323	0	-7.438	-5.92597	-7.8	0.609407	2.2977	105.45	3	5	12	3	40.04	0.56	0.18	0.36	16.13
salmon	MOL002914	O=C1c2c(O)cc(O)cc2O[C@@H](c2cc(O)c(O)cc2)C1	C15H12O6	288.252	Eriodyctiol (flavanone)	373261	4049-38-1	-6.65	-5.85515	-6.9	0.573412	2.0303	125.68	4	6	12	3	41.35	0.05	-0.66	0.39	15.88
yellow	MOL002915	O(C)c1c(O)c2C(=O)C=C(c3ccc(OC)cc3)Oc2cc1OC	C18H16O6	328.316	Salvigenin	161271	19103-54-9	-5.754	-6.16881	-7.1	0.566497	2.8199	125.68	1	6	12	3	49.07	0.86	-0.03	0.21	15.87
yellow	MOL002916	O=C1C(O)=C(c2c(O)cccc2O)Oc2c1c(O)cc(O)c2	C15H10O7	302.236	2-(2,6-dihydroxyphenyl)-3,5,7-trihydroxy-chromone	5320471	92519-95-4	-8.533	-6.20836	-7.2	0.62623	1.5038	187.76	5	7	6	8	16.44	0.07	-0.42	0.43
yellow	MOL002917	O(C)c1c(OC)cc(O)c2C(=O)C=C(c3c(O)cccc3O)Oc12	C17H14O7	330.289	5,2',6'-Trihydroxy-7,8-dimethoxyflavone	5322059	92519-93-2	-5.691	-6.27208	-6.8	0.561293	2.3015	49.69	3	7	6	3	45.05	0.48	-0.11	0.25	16.37
yellow	MOL002918	O(C)c1c(c(O)ccc1O)C=1Oc2c(OC)c(O)cc(O)c2C(=O)C=1	C17H14O8	346.288	Ganhuangenin	5271991	92519-91-0	-6.4	-6.51345	-6.9	0.580831	2.0341	187.76	4	8	6	7	1.34	0.28	-0.57	0.25
turquoise	MOL002919	O(C)c1c(O)c(OC)ccc1C1=C(O)C(=O)c2c(O)cc(O)cc2O1	C17H14O8	346.288	Viscidulin III	44259518	92519-91-0	-6.694	-6.10244	-7.4	0.588988	1.7384	128.84	4	8	6	5	14.36	0.27	-0.27	0.27
red	MOL002921	O(CCc1cc(O)c(OC)cc1)[C@H]1[C@H](O)[C@@H](O[C@H]2[C@H](O)[C@H](O)[C@@H](O)[C@H](C)O2)[C@H](O)[C@@H](CO)O1	C21H32O12	476.472	(2S,3R,4R,5R,6S)-2-[(2R,3R,4S,5R,6R)-3,5-dihydroxy-2-[2-(3-hydroxy-4-methoxy-phenyl)ethoxy]-6-methylol-tetrahydropyran-4-yl]oxy-6-methyl-tetrahydropyran-3,4,5-triol	21668724	0	-9.184	-8.19889	-7.8	0.6957	-1.3427	107.22	7	12	12	1	12.69	-1.62	-2.27	0.26
purple	MOL002922	O(C)c1c(O)cc(CCO)cc1	C9H12O3	168.19	5-(2-hydroxyethyl)-2-methoxyphenol	10034991	149596-95-2	-5.051	-5.0642	-4.9	0.494881	1.2629	75.99	2	3	12	2	31.95	0.60	0.21	0.26	4.07
red	MOL002923	O(CC)[C@@H]1[C@@](O)([C@@H](O[C@@H]2[C@H](O)[C@H](O)[C@@H](O)[C@H](C)O2)[C@H](O)[C@@H](CO)O1)c1cc(O)c(OC)cc1	C21H32O12	476.472	darendoside B	0	94410-28-3	-8.93	-7.81685	-6.7	0.658184	-1.4589	103.68	7	12	12	5	10.75	-1.59	-2.00	0.24
red	MOL002924	O(CC)[C@@H]1[C@@](O)([C@@H](O)[C@H](O)[C@@H](CO)O1)c1cc(O)c(OC)cc1	C15H22O8	330.33	darendoside B_qt	0	94410-28-3	-8.497	-5.88417	-6	0.59622	-0.6002	75.99	5	8	12	2	10.05	-0.74	-1.11	0.23
yellow	MOL002925	O=C1c2c(O)cc(O)cc2OC(c2c(O)cccc2O)=C1	C15H10O6	286.236	5,7,2',6'-Tetrahydroxyflavone	5321865	82475-00-1	-7.667	-6.13407	-7.1	0.603335	2.0669	119.61	4	6	6	5	37.01	0.18	-0.56	0.38	18.00
salmon	MOL002926	O(C)c1c(O)c2C(=O)C[C@@H](c3ccccc3)Oc2c(O)c1	C16H14O5	286.279	dihydrooroxylin A	0	18956-18-8	-6.968	-6.23	-7.3	0.594691	2.5487	40.46	2	5	6	2	38.72	0.71	0.03	0.29	17.58
yellow	MOL002927	O(C)c1c(OC)c(O)c2C(=O)C=C(c3c(OC)cccc3O)Oc2c1OC	C19H18O8	374.341	Skullcapflavone II	124211	55084-08-7	-5.88	-6.47595	-7	0.572508	2.5361	203.44	2	8	12	4	69.51	0.68	-0.07	0.20	16.14
yellow	MOL002928	O(C)c1c(O)c2C(=O)C=C(c3ccccc3)Oc2cc1O	C16H12O5	284.263	oroxylin a	5320315	480-11-5	-7.049	-6.06559	-7.2	0.591219	2.5853	85.22	2	5	12	3	41.37	0.76	0.13	0.29	17.15
red	MOL002929	O(CCc1ccc(O)cc1)[C@H]1[C@@H](O)[C@H](O)[C@H](O)[C@H](CO)O1	C14H20O7	300.304	salidroside	94005085	10338-51-9	-8.339	-6.36865	-7.1	0.622682	-0.4676	96.22	5	7	12	2	7.01	-0.82	-1.41	0.30
purple	MOL002930	OCCc1ccc(O)cc1	C8H10O2	138.164	Tyrosol	10393	501-94-0	-4.883	-4.62296	-4.7	0.481725	1.2793	103.68	2	2	12	5	33.81	0.65	0.25	0.36	-2.55
brown	MOL002931	O=C(O)[C@@H]1[C@@H](O)[C@H](O)[C@@H](O)[C@H](Oc2c(O)c(O)c3C(=O)C=C(c4ccc(O)cc4)Oc3c2)O1	C21H18O12	462.36	scutellarin	185617	116122-36-2	-8.148	-7.24776	-7.7	0.648276	0.3714	183.21	7	12	12	4	2.64	-1.08	-2.13	0.36
yellow	MOL002932	O(C)c1c(OC)cc(O)c2C(=O)C=C(c3c(O)cccc3)Oc12	C17H14O6	314.289	Panicolin	5320399	41060-16-6	-7.167	-6.46037	-7	0.596938	2.5689	85.22	2	6	12	3	76.26	0.84	0.31	0.24	16.78
yellow	MOL002933	O(C)c1c(O)cc(O)c2C(=O)C=C(c3ccc(O)cc3)Oc12	C16H12O6	300.263	5,7,4'-Trihydroxy-8-methoxyflavone	5322078	57096-02-3	-8.027	-6.45926	-7.2	0.619374	2.3179	75.99	3	6	12	2	36.56	0.46	-0.40	0.31	16.93
yellow	MOL002934	O(C)c1c(OC)c(O)c2C(=O)C=C(c3c(O)ccc(OC)c3)Oc2c1OC	C19H18O8	374.341	NEOBAICALEIN	141457867	55084-08-7	-5.616	-7.02513	-6.9	0.576601	2.5361	20.23	2	8	0	2	104.34	0.74	-0.19	0.18	16.50
brown	MOL002935	O=C(O)[C@@]1(C)[C@@H](O)[C@@H](O)[C@H](O)[C@@H](Oc2c(O)c(O)c3C(=O)C=C(c4ccccc4)Oc3c2)O1	C22H20O11	460.388	Baicalin	0	31564-28-0	-8.772	-8.03489	-8.2	0.690798	0.8438	29.46	6	11	0	1	29.53	-1.10	-1.97	0.37
yellow	MOL002936	O(C)c1c(OC)c(O)c2OC(c3ccccc3)=CC(=O)c2c1O	C17H14O6	314.289	5,8-Dihydroxy-6,7-dimethoxyflavone	153441	73202-52-5	-6.657	-6.64853	-7.1	0.592405	2.5689	74.22	2	6	12	4	5.74	0.97	0.09	0.28
salmon	MOL002937	O(C)c1c(O)c2C(=O)C[C@H](c3ccccc3)Oc2cc1O	C16H14O5	286.279	DIHYDROOROXYLIN	25721350	18956-18-8	-6.745	-5.99056	-7.3	0.585853	2.5487	0	2	5	0	4	66.06	0.67	0.13	0.31	17.17
black	MOL002943	OCCCC	C4H10O	74.1216	BuOH	263	107569-51-7	-3.016	-4.11235	-3.2	0.423783	0.9707	29.46	1	1	6	1	22.02	0.94	1.05	0.21
black	MOL002944	O[C@@H]1C(C)(C)O[C@](C=C)(C)CC1	C10H18O2	170.249	(E)-Linalol pyranoxide	6428300	629-94-7	0	-5.0125	-4.5	0.465969	1.4338	20.23	1	2	6	0	44.25	0.94	0.94	0.29	11.42
salmon	MOL002962	O(C)c1c(OC)c([C@@H]2C(=O)c3c(OC2)cc(O)cc3)ccc1OC	C18H18O6	330.332	(3S)-7-hydroxy-3-(2,3,4-trimethoxyphenyl)chroman-4-one	10019512	56973-42-3	-4.438	-6.84276	-6.7	0.549519	2.6658	0	1	6	0	1	48.23	0.62	0.01	0.24	16.64
black	MOL002972	C(=C\CCC(=C)[C@@H]1CC=C(C)CC1)(\C)/C	C15H24	204.351	(4S)-1-methyl-4-(6-methylhepta-1,5-dien-2-yl)cyclohexene	10104370	495-61-4	-4.051	-5.76965	-5.7	0.504835	5.3293	175.45	0	0	0	5	20.30	1.89	1.99	0.28
purple	MOL002983	O(C)c1c(O)cccc1	C7H8O2	124.137	Guasol	460	8021-39-4	-4.067	-4.31167	-4.5	0.460922	1.5462	96.3	1	2	0	2	51.60	1.28	1.48	0.32	11.92
pink	MOL002998	Oc1ccccc1	C6H6O	94.1112	IPH	996	0	-3.916	-4.14462	-3.9	0.446988	1.5626	0	1	1	0	7	36.05	1.50	1.86	0.44	12.07
blue	MOL003004	C(C)(C)[C@@H]1C=2[C@@H]([C@@H](C)CC1)CCC(=C)C=2	C15H24	204.351	(1R,4S,4aR)-1-isopropyl-4-methyl-7-methylene-2,3,4,4a,5,6-hexahydro-1H-naphthalene	10750739	54324-03-7	-3.613	-5.38938	-5.8	0.493542	4.7989	332.28	0	0	18	11	19.50	1.84	2.07	0.25
red	MOL003005	O=C(O)[C@@H]1N2C(=O)C=3[C@H]([C@@H](C=C)[C@H](O[C@H]4[C@H](O)[C@@H](O)[C@H](O)[C@@H](CO)O4)OC=3)C[C@@H]2OC1	C19H25NO11	443.402	(-)-(3R,8S,9R,9aS,10aS)-9-ethenyl-8-(beta-D-glucopyranosyloxy)-2,3,9,9a,10,10a-hexahydro-5-oxo-5H,8H-pyrano[4,3-d]oxazolo[3,2-a]pyridine-3-carboxylic acid	0	0	-5.797	-7.27025	-6.9	0.584813	-2.7082	162.98	5	12	24	4	3.22	-1.72	-2.56	0.30
blue	MOL003006	O=C(O)[C@@H]1N2C(=O)C=3[C@H]([C@@H](C=C)[C@H](O)OC=3)C[C@@H]2OC1	C13H15NO6	281.261	(-)-(3R,8S,9R,9aS,10aS)-9-ethenyl-8-(beta-D-glucopyranosyloxy)-2,3,9,9a,10,10a-hexahydro-5-oxo-5H,8H-pyrano[4,3-d]oxazolo[3,2-a]pyridine-3-carboxylic acid_qt	0	0	-4.693	-5.90041	-6.5	0.531848	-0.9613	223.67	2	7	12	4	87.47	-0.55	-0.89	0.00	5.50
green	MOL003007	C(CCCC1CCCCC1)CCC1CCCCC1	C18H34	250.463	1,6-Dicyclohexylhexane	123123	1610-23-7	-4.702	-6.62179	-5.3	0.523826	7.4312	162.98	0	0	0	7	15.40	1.81	1.94	0.15
brown	MOL003008	O=C(OC[C@H]1[C@@H](O)[C@@H](O)[C@H](O)[C@H](OC[C@@H]2[C@@H](O)[C@@H](O)[C@@H](O)[C@@H](OC3=C(c4cc(O)c(O)cc4)Oc4c(c(O)cc(O)c4)C3=O)O2)O1)/C=C/c1cc(O)c(O)cc1	C36H36O20	788.659	madreselvin B	0	0	-11.526	-9.65831	-9	0.825299	-0.3576	83.83	12	20	0	4	3.01	-2.42	-3.44	0.36
lightyellow	MOL003009	O(c1c(O)ccc(C=2Oc3c(c(O)cc(O)c3)C(=O)C=2)c1)c1ccc(C=2Oc3c(c(O)cc(O)c3)C(=O)C=2)cc1	C30H18O10	538.458	Ochnaflavone	5492110	50276-96-5	-8.715	-7.74943	-9.2	0.707025	4.6662	153.37	5	10	0	18	2.54	-0.11	-1.61	0.39
brown	MOL003010	O=C(O)[C@@H]1[C@@H](O)[C@H](O)[C@@H](O)[C@@H](OC2=C(c3cc(O)c(O)cc3)Oc3c(c(O)cc(O)c3)C2=O)O1	C21H18O13	478.36	quercetin-3-o-beta-D-glu	91460329	22688-79-5	-9.633	-8.24543	-8.8	0.731207	-0.3782	74.22	8	13	0	15	1.81	-1.40	-1.88	0.38
red	MOL003011	O=C(O)C=1[C@@H](CC=O)[C@@H](C=C)[C@H](O[C@H]2[C@H](O)[C@@H](O)[C@H](O)[C@@H](CO)O2)OC=1	C16H22O10	374.34	Secologanate	439612	0	-5.717	-6.78987	-6.8	0.571703	-2.2327	153.37	5	10	0	10	17.56	-1.90	-2.30	0.32
blue	MOL003012	O=C(O)C=1[C@@H](CC=O)[C@@H](C=C)[C@H](O)OC=1	C10H12O5	212.199	secologanic acid_qt	0	0	-4.897	-4.74703	-5.2	0.492139	-0.4858	74.22	2	5	0	7	73.14	-0.51	-1.07	0.00	10.41
midnightblue	MOL003013	O=C(OC)C=1[C@@H](CC(OCCCCC)OCCCCC)[C@@H](C=C)[C@H](O[C@H]2[C@H](O)[C@@H](O)[C@H](O)[C@@H](CO)O2)OC=1	C27H46O11	546.648	secologanic dibutylacetal	0	0	-7.697	-8.2523	-6.3	0.631913	1.8367	66.76	4	11	6	2	20.05	-0.97	-1.35	0.00
green	MOL003014	O=C(OC)C=1[C@@H](CC(OCCCCC)OCCCCC)[C@@H](C=C)[C@H](O)OC=1	C21H36O6	384.507	secologanic dibutylacetal_qt	0	0	-6.082	-7.87822	-5.7	0.580399	3.5836	151.98	1	6	0	8	53.65	0.34	-0.26	0.00	2.79
red	MOL003015	O=C(OC)C=1[C@@H](CC(OC)OC)[C@@H](C=C)[C@H](O[C@H]2[C@H](O)[C@@H](O)[C@H](O)[C@@H](CO)O2)OC=1	C19H30O11	434.435	2H-Pyran-5-carboxylic acid, 4-(2,2-dimethoxyethyl)-3-ethenyl-2-(beta-D-glucopyranosyloxy)-3,4-dihydro-, methyl ester, (2S,3R,4S)-	157140	77988-07-9	-6.012	-8.65067	-7	0.621322	-1.7331	72.83	4	11	0	5	22.59	-1.25	-1.89	0.19
blue	MOL003016	O=C(OC)C=1[C@@H](CC(OC)OC)[C@@H](C=C)[C@H](O)OC=1	C13H20O6	272.294	secologanin dimethylacetal_qt	0	0	-4.494	-6.42177	-5.1	0.513328	0.0138	181.44	1	6	0	9	2.71	-0.07	-0.48	0.00
purple	MOL003017	O=C(C)c1c(O)cc(OC)cc1O	C9H10O4	182.173	Desaspidinol-A	24135	7507-89-3	-4.748	-4.94671	-5	0.489637	1.0187	102.29	2	4	0	6	30.51	0.64	0.41	0.28	15.34
red	MOL003018	O=C(OC)C=1[C@@H](CC=O)[C@@H](C=C)[C@H](O[C@H]2[C@H](O)[C@@H](O)[C@H](O)[C@@H](CO)O2)OC=1	C17H24O10	388.366	SCG	161276	19241-18-0	-5.729	-7.05185	-6.7	0.575186	-1.9817	172.21	4	10	0	8	23.59	-1.58	-2.16	0.27
blue	MOL003019	O=C(OC)C=1[C@@H](CC=O)[C@@H](C=C)[C@H](O)OC=1	C11H14O5	226.226	secologanin_qt	0	19241-18-0	-5.419	-5.06389	-5.2	0.506059	-0.2348	93.06	1	5	0	5	33.33	-0.10	-0.52	0.00	5.79
red	MOL003020	O=C(OC)C[C@H]1[C@@H](C=C)[C@H](OO[C@H]2[C@H](O)[C@@H](O)[C@H](O)[C@@H](CO)O2)OC=C1C(=O)O	C17H24O12	420.365	secologanoside 7-methylester	0	0	-6.362	-6.90406	-6.2	0.574274	-1.042	97.99	5	12	0	1	3.88	-1.66	-2.25	0.26
blue	MOL003021	O=C(OC)C[C@H]1[C@@H](C=C)[C@H](OO)OC=C1C(=O)O	C11H14O7	258.225	secologanoside 7-methylester_qt	0	0	-5.388	-5.31171	-5.3	0.51138	0.1343	144.14	2	7	0	5	38.01	-0.37	-0.78	0.00	4.85
red	MOL003022	O=C(O)C[C@H]1[C@@H](C=C)[C@H](O[C@H]2[C@H](O)[C@@H](O)[C@H](O)[C@@H](CO)O2)OC=C1C(=O)OC	C17H24O11	404.366	Secoxyloganin	162868	58822-47-2	-5.549	-6.595	-6.6	0.561039	-2.0291	64.99	5	11	0	2	3.79	-1.63	-2.13	0.24
blue	MOL003023	O=C(O)C[C@H]1[C@@H](C=C)[C@H](O)OC=C1C(=O)OC	C11H14O6	242.225	secoxyloganin_qt	0	58822-47-2	-5.286	-5.4732	-5.3	0.51241	-0.2822	0	2	6	0	0	34.80	-0.32	-0.78	0.00	6.24
black	MOL003024	O=C(O)[C@@]1(O)C(O)(O)CCCC1	C7H12O5	176.167	loganic	0	0	-5.44	-4.82982	-5.7	0.511205	-0.5896	20.23	4	5	0	1	34.96	-0.58	-0.67	0.39	11.25
red	MOL003025	O(C)[C@@H]1OC(=O)C=2[C@H]([C@@H](C=C)[C@H](O[C@@H]3[C@H](O)[C@@H](O)[C@H](O)[C@@H](CO)O3)OC=2)C1	C17H24O10	388.366	vogeloside	0	0	-5.656	-7.90692	-6.8	0.59393	-1.7836	20.23	4	10	0	26	5.62	-1.17	-1.58	0.24
blue	MOL003026	O(C)[C@@H]1OC(=O)C=2[C@H]([C@H](C=C)[C@H](O)OC=2)C1	C11H14O5	226.226	(3R,4aS,5R,6R)-6-hydroxy-3-methoxy-5-vinyl-4,4a,5,6-tetrahydro-3H-pyrano[5,4-c]pyran-1-one	0	0	-4.106	-5.25733	-5.8	0.498546	-0.0367	17.07	1	5	0	3	60.89	0.09	-0.19	0.00	3.33
black	MOL003027	C=C1[C@H]2[C@H](C(C)(C)C2)CCC(C)=CCC1	C15H24	204.351	9-epi-(E)-caryophyllene	1268089	87-44-5	-3.576	-5.10669	-5.2	0.477833	4.7533	26.3	0	0	12	4	30.28	1.83	2.05	0.28	8.00
blue	MOL003028	O[C@@H]1[C@@]2(C)[C@H]([C@@H](C)CC1)C[C@H](C(C)C)CC2	C15H28O	224.382	Eudesmol	90989134	473-15-4	-3.302	-5.47987	-5.6	0.487169	4.0975	0	1	1	0	3	35.38	1.28	1.41	0.23	5.82
green	MOL003030	O[C@@H](CCCCCCCCCCCCCCCCCCC)CCCCCCCCC	C29H60O	424.786	Ginnol	342803	504-55-2	-2.885	-7.90918	-4.7	0.513984	12.3645	353.9	1	1	0	12	11.33	1.46	0.81	0.15
black	MOL003031	O=C(C=C)CCC	C6H10O	98.143	Propyl vinyl ketone	15395	1629-60-3	-2.214	-4.68726	-3.5	0.426485	1.5767	99.38	0	1	0	8	72.27	1.35	1.61	0.35	11.33
greenyellow	MOL003032	O=C(OCc1ccccc1)c1ccccc1	C14H12O2	212.244	BZM	2345	120-51-4	-4.183	-5.43583	-5.9	0.504553	3.2689	20.23	0	2	0	5	18.64	1.36	1.18	0.47
black	MOL003033	C(=C)CCCC	C6H12	84.1595	Hexene	11597	153522-12-4	-1.782	-4.50008	-3.1	0.412681	2.7181	134.91	0	0	18	4	60.01	1.78	2.09	0.28	11.15
midnightblue	MOL003034	O=C(O[C@H]1[C@H](O)[C@@H](O)[C@H](O)[C@@H](CO[C@H]2[C@H](O)[C@@H](O)[C@H](O)[C@@H](CO)O2)O1)[C@]12[C@@H](C=3[C@](C)([C@@]4(C)[C@H]([C@]5(C)[C@H]([C@@](CO)(C)[C@@H](O[C@H]6[C@H](O[C@H]7[C@H](O)[C@H](O)[C@@H](O)[C@H](C)O7)[C@@H](O)[C@@H](O)CO6)CC5)CC4)CC=3)CC1)CC(C)(C)CC2	C53H86O22	1075.24	disacoside B	122173250	33289-85-9	-11.493	-9.03936	-7.4	0.772122	-0.415	412.82	13	22	0	14	1.99	-3.95	-5.34	0.25
midnightblue	MOL003035	O([C@@H]1[C@H](O)[C@@H](O)[C@H](O)[C@@H](CO)O1)[C@@H]1CC=2[C@@](C)([C@H]3[C@@H]([C@@H]4[C@@](C)([C@@H]([C@@H](/C=C/[C@H](C(C)C)CC)C)CC4)CC3)CC=2)CC1	C35H58O6	574.831	stigmasterol-β-glucoside	0	19716-26-8	-4.625	-8.61476	-7.5	0.607169	5.8926	20.23	4	6	0	3	2.40	-0.23	-1.00	0.23
magenta	MOL003036	O[C@@H]1CC=2[C@@](C)([C@H]3[C@@H]([C@H]4[C@@](C)([C@@H]([C@@H](/C=C/[C@H](C(C)C)CC)C)CC4)CC3)CC=2)CC1	C29H48O	412.691	ZINC03978781	11870462	19716-26-8	-3.785	-7.37859	-7.5	0.566855	7.6395	433.05	1	1	0	15	43.83	1.32	0.96	0.00	5.79
lightyellow	MOL003037	O(C)c1c(O)ccc([C@H]2[C@@H](CO)Oc3c(O2)ccc(C=2Oc4c(c(O)cc(O)c4)C(=O)C=2)c3)c1	C25H20O9	464.421	hydnocarpinhydnocarpinhydnocarpin	0	0	-6.825	-7.58966	-8.4	0.643125	3.2052	512.2	4	9	0	18	2.06	-0.13	-1.38	0.34
midnightblue	MOL003038	O=C(O[C@H]1[C@H](O)[C@@H](O)[C@H](O[C@H]2[C@H](O)[C@@H](O)[C@H](O)[C@@H](CO)O2)[C@@H](CO)O1)[C@]12[C@@H](C=3[C@](C)([C@@]4(C)[C@@H]([C@]5(C)[C@H]([C@@](CO)(C)[C@@H](O[C@H]6[C@H](O[C@H]7[C@H](O)[C@H](O)[C@@H](O)[C@H](C)O7)[C@@H](O[C@@H]7[C@H](O)[C@@H](O)[C@H](O)CO7)[C@@H](O)CO6)CC5)CC4)CC=3)CC1)CC(C)(C)CC2	C58H94O26	1207.35	fulvotomentoside A	0	122739-11-1	0	-9.58346	-7.5	0.705188	-1.6512	17.07	15	26	0	9	3.30	-4.60	-5.92	0.23
black	MOL003040	OCCCCC	C5H12O	88.1482	Amylol	6276	71-41-0	-3.066	-4.58009	-3.4	0.434467	1.4269	96.22	1	1	12	2	76.16	1.02	1.14	0.20	11.03
midnightblue	MOL003041	O=C(O[C@H]1[C@H](O)[C@@H](O)[C@H](O)[C@@H](CO[C@H]2[C@H](O)[C@@H](O)[C@H](O)[C@@H](CO)O2)O1)[C@]12[C@@H](C=3[C@](C)([C@@]4(C)[C@H]([C@]5(C)[C@H]([C@@](CO)(C)[C@@H](O[C@H]6[C@H](O[C@H]7[C@H](O)[C@H](O[C@H]8[C@H](O)[C@@H](O)[C@H](O)[C@@H](CO)O8)[C@@H](O)[C@H](C)O7)[C@@H](O)[C@@H](O)CO6)CC5)CC4)CC=3)CC1)CC(C)(C)CC2	C59H96O27	1237.38	macranthoidin A	0	#N/A	-10.354	-9.61311	-7	0.744511	-2.1619	20.23	16	27	0	0	4.15	-4.97	-6.34	0.26
midnightblue	MOL003042	O=C(O[C@H]1[C@H](O)[C@@H](O)[C@H](O)[C@@H](CO[C@H]2[C@H](O)[C@@H](O)[C@H](O)[C@@H](CO)O2)O1)[C@]12[C@@H](C=3[C@](C)([C@@]4(C)[C@@H]([C@]5(C)[C@H]([C@@](CO)(C)[C@@H](O[C@H]6[C@H](O[C@H]7[C@H](O)[C@H](O)[C@@H](O)[C@H](C)O7)[C@@H](O[C@@H]7[C@H](O)[C@@H](O)[C@H](O)[C@@H](CO)O7)[C@@H](O[C@@H]7[C@H](O)[C@@H](O)[C@H](O)[C@@H](CO)O7)CO6)CC5)CC4)CC=3)CC1)CC(C)(C)CC2	C65H106O32	1399.52	macranthoidin B	0	136849-88-2	0	-9.66479	-7.5	0.707309	-3.9088	153.75	19	32	6	6	6.69	-5.80	-6.98	0.24
black	MOL003043	O=C(CC/C=C(\CC/C=C(\CC/C=C(\C)/C)/C)/C)C	C18H30O	262.43	(5Z,9Z)-6,10,14-trimethylpentadeca-5,9,13-trien-2-one	1711942	762-29-8	-4.457	-6.52321	-5	0.51303	5.4465	254.52	0	1	0	8	37.84	1.58	1.48	0.30	5.02
turquoise	MOL003044	O(C)c1c(O)ccc(C=2Oc3c(c(O)cc(O)c3)C(=O)C=2)c1	C16H12O6	300.263	Chryseriol	5280666	491-71-4	-6.567	-6.44507	-7.4	0.59294	2.3179	37.3	3	6	0	7	35.85	0.39	-0.53	0.32	16.31
black	MOL003047	O[C@H]1[C@]2(C)C(C)(C)[C@H](C1)CC2	C10H18O	154.249	[(1S)-endo]-(-)-Borneol	1201518	76-49-3	-1.922	-4.7358	-4.3	0.43549	1.9753	245.29	1	1	12	6	83.54	1.22	1.43	0.25	11.33
pink	MOL003048	O=C(O[C@H]1[C@H](O)[C@H](O)C[C@@](O)(C(=O)OC)C1)/C=C\c1cc(O)c(O)cc1	C17H20O9	368.335	methyl chlorogenate	71720841	0	-7.125	-6.7691	-7	0.602062	-0.1649	41.13	5	9	5	0	9.97	-0.74	-1.23	0.32
midnightblue	MOL003049	O=C(O)[C@]12[C@H](C=3[C@](C)([C@@]4(C)[C@@H]([C@]5(C)[C@H]([C@@](CO)(C)[C@@H](O[C@H]6[C@H](O[C@H]7[C@H](O)[C@H](O[C@H]8[C@H](O)[C@@H](O)[C@H](O)CO8)[C@@H](O)[C@H](C)O7)[C@@H](O)[C@@H](O)CO6)CC5)CC4)CC=3)CC1)CC(C)(C)CC2	C46H74O16	883.07	Olean-12-en-28-oic acid, 23-hydroxy-3-((O-beta-D-xylopyranosyl-(1-3)-O-6-deoxy-alpha-L-mannopyranosyl-(1-2)-alpha-L-arabinopyranosyl)oxy)-, (3beta,4alpha)-	161686	30994-75-3	-9.304	-8.43972	-8	0.708665	2.0001	26.3	9	16	0	12	3.74	-2.34	-3.15	0.26
lightcyan	MOL003050	O=C(O)CCCCCCCC	C9H18O2	158.238	nonanoic acid	8158	112-05-0	-2.281	-5.20898	-4.4	0.449246	3.1742	186.37	1	2	12	4	40.51	0.92	1.08	0.23	4.15
brown	MOL003051	O([C@@H]1[C@@H](O)[C@H](O)[C@@H](CO)O[C@H]1Oc1cc(O)c2C(=O)C=C(c3cc(O)c(O)cc3)Oc2c1)[C@H]1[C@H](O)[C@H](O)[C@@H](O)[C@H](C)O1	C27H30O15	594.518	Scolymoside	5282152	25694-72-8	-7.682	-8.1078	-8.2	0.667604	-0.6962	12.53	9	15	0	16	3.84	-2.16	-3.19	0.31
purple	MOL003052	Cc1c(C)snc1C	C6H9NS	127.207	Isothiazole, trimethyl-	581460	0	-3.245	-4.62995	-3.9	0.444915	1.7566	0	0	1	0	1	67.44	1.42	1.63	0.14	11.88
green	MOL003053	O=C(OC)CCCCCCCCCCC(C)C	C15H30O2	242.398	Methyl isomyristate	21204	5129-58-8	-1.541	-6.42815	-4.7	0.466843	5.5018	17.07	0	2	0	3	20.26	1.38	1.29	0.17
brown	MOL003054	O([C@@H]1[C@H](O)[C@@H](O)[C@H](O)[C@@H](CO)O1)c1cc(O)c2C(=O)C[C@H](c3cc(O)c(O)cc3)Oc2c1	C21H22O11	450.393	eriodictyol-7-o-glucoside	95400965	38965-51-4	-6.313	-8.06274	-7.9	0.6323	0.1259	25.78	7	11	6	0	17.57	-1.34	-2.30	0.34
green	MOL003055	C(CCCCCCCC[C@H]1OC1)CCCCCCCC	C19H38O	282.504	heptadecyloxirane	98094378	67860-04-2	-2.317	-7.08833	-4.2	0.481432	7.6133	20.23	0	1	0	10	12.44	1.67	1.70	0.15
lightcyan	MOL003056	C1(C2CCCCC2)CCCCC1	C12H22	166.303	BNL	7094	92-51-3	-3.322	-4.95963	-5	0.468483	4.694	17.07	0	0	0	2	41.30	1.79	2.19	0.16	3.53
purple	MOL003057	O=C1C(C/C=C/CC)=C(C)CC1	C11H16O	164.244	3-Methyl-2-pent-2-enyl-cyclopent-2-enone	1549019	6261-18-3	-3.348	-5.63674	-4.7	0.475477	2.968	60.69	0	1	0	14	25.28	1.52	1.58	0.27
black	MOL003058	Cc1c(C)nccn1	C6H8N2	108.141	2,3-DIMETHYLPYRAZINE	22201	5910-89-4	-3.024	-4.58636	-3.8	0.43973	0.094	34.14	0	2	0	9	30.82	1.07	1.03	0.24	11.90
greenyellow	MOL003059	O[C@@H]1CC(C)(C)C(/C=C/C(=C/C=C/C(=C/C=C/C=C(/C=C/C=C(/C=C\C=2C(C)(C)CCCC=2C)\C)\C)/C)/C)=C(C)C1	C40H56O	552.872	kryptoxanthin	0	472-70-8	-3.245	-7.04412	-6.9	0.539971	10.7617	29.46	1	1	0	19	47.25	1.69	0.05	0.33	4.37
pink	MOL003060	O=C/C=C/C=C/C	C6H8O	96.1271	Hexadienal	637564	73506-81-7	-2.388	-4.15451	-3.5	0.420385	1.3852	12.89	0	1	11	0	38.55	1.25	1.57	0.42	11.68
green	MOL003061	O[C@H]([C@](O)(CCC[C@@H](CCC[C@@H](CCCC(C)C)C)C)C)CO	C20H42O3	330.546	PHYTANTRIOL	29945730	74563-64-7	-5.274	-6.9853	-5.2	0.538734	5.4717	167.58	3	3	6	5	23.20	0.45	-0.06	0.21
greenyellow	MOL003062	O=C1C=C(C)/C(=C\C=C(\C=C\C=C(\C=C\C=C\C(=C\C=C\C(=C\C=C\2/C(C)=CC(=O)CC/2(C)C)\C)\C)/C)/C)/C(C)(C)C1	C40H50O2	562.824	4,5'-Retro-.beta.,.beta.-Carotene-3,3'-dione, 4',5'-didehydro-	5380108	116-30-3	-2.855	-6.96404	-7.7	0.549672	9.2712	167.58	0	2	6	5	31.22	1.17	-0.69	0.39	5.39
green	MOL003063	O(CCO)CCCCCCCCCCCCCCCCCC	C20H42O2	314.546	Octadecylglycol	75050	2136-72-3	-4.986	-7.30574	-4.4	0.527539	7.2266	214.11	1	2	12	9	16.18	1.07	0.53	0.15
pink	MOL003064	n1c2c(ccc1)cccc2	C9H7N	129.159	Leukol	7047	91-22-5	-3.583	-4.37481	-4.7	0.457969	2.0163	214.11	0	1	12	9	35.25	1.59	1.71	0.39	11.89
pink	MOL003065	O=C(OC1[C@H](O)CC(O)(C(=O)[O-])C[C@H]1O)/C=C\c1cc(O)c(O)cc1	C16H17O9	353.301	4-caffeoylquinic acid	0	905-99-7	-8.626	-6.60387	-6.9	0.629857	-1.0937	121.05	5	9	0	1	10.48	-1.52	-1.73	0.05
pink	MOL003066	O=C(O[C@H]1[C@H](O)[C@@H](O)C[C@](O)(C(=O)[O-])C1)/C=C\c1cc(O)c(O)cc1	C16H17O9	353.301	Neochlorogenic acid	0	906-33-2	-7.118	-6.36732	-7	0.59417	-1.0937	188.87	5	9	0	7	10.65	-1.43	-1.45	0.05
cyan	MOL003067	O=C(O[C@H]1[C@H](OC(=O)/C=C/c2cc(O)c(O)cc2)C[C@](O)(C(=O)[O-])C[C@@H]1O)/C=C/c1cc(O)cc(O)c1	C25H23O12	515.443	3,4-Dicaffeoylquinic acid	0	14534-61-3	-6.767	-7.9246	-8.5	0.651584	0.8827	109.72	6	12	0	4	1.71	-1.40	-2.16	0.04
cyan	MOL003068	O=C(O[C@@H]1[C@H](OC(=O)/C=C\c2cc(O)c(O)cc2)C[C@@](O)(C(=O)[O-])C[C@@H]1O)/C=C/c1cc(O)c(O)cc1	C25H23O12	515.443	4,5-Dicaffeoylquinic acid	0	57378-72-0	-6.382	-8.21558	-7.4	0.626305	0.8827	155.14	6	12	0	5	1.73	-1.37	-2.22	0.03
blue	MOL003069	O=C([O-])C1(O)C[C@@H](O)C(O)[C@@H](O)C1	C7H11O6	191.159	quinic acid	6560875	77-95-2	-5.551	-4.67114	-5.3	0.503643	-3.0701	75.99	4	6	0	2	55.92	-1.79	-4.38	0.10	11.01
red	MOL003071	O=C([O-])C[C@H]1[C@@H](C=C)[C@H](O[C@@H]2[C@@H](O)[C@H](O)[C@@H](O)[C@H](CO)O2)OC=C1C(=O)[O-]	C16H20O11	388.323	secologanoside	0	0	-4.389	-7.22573	-6.6	0.554552	-3.6357	200.28	4	11	12	10	26.92	-2.31	-2.91	0.10
blue	MOL003072	O=C([O-])C[C@H]1[C@@H](C=C)[C@H](O)OC=C1C(=O)[O-]	C10H10O6	226.183	secologanoside_qt	0	0	-4.209	-4.81231	-5.5	0.487465	-1.8888	101.15	1	6	0	4	79.21	-1.53	-2.66	0.16	9.82
red	MOL003073	O=C(OC)C=1[C@@H]2[C@@H]([C@H](C)[C@@H](O)C2)[C@H](O[C@@H]2[C@@H](O)[C@H](O)[C@@H](O)[C@H](CO)O2)OC=1	C17H26O10	390.382	8-epiloganin	0	0	-6.249	-7.35988	-7.3	0.603068	-2.0806	200.28	5	10	12	10	11.68	-1.74	-2.96	0.26
blue	MOL003074	O=C(OC)C=1[C@@H]2[C@@H]([C@H](C)[C@@H](O)C2)[C@H](O)OC=1	C11H16O5	228.242	8-epiloganin_qt	49775368	0	-4.509	-5.77579	-5.4	0.506745	-0.3337	23.79	2	5	6	0	26.42	-0.64	-1.25	0.00
cyan	MOL003075	O=C(O[C@H]1[C@H](OC(=O)/C=C/c2cc(O)c(O)cc2)C[C@](O)(C(=O)OC)C[C@@H]1O)/C=C\c1cc(O)cc(O)c1	C26H26O12	530.477	3,4-di-O-caffeoylquinic acid methyl ester	0	0	-10.14	-8.06	-8.3	0.728886	1.8115	260.64	6	12	18	13	1.71	-1.02	-1.73	0.38
cyan	MOL003076	O=C(O[C@H]1C(O)[C@H](OC(=O)/C=C\c2cc(O)c(O)cc2)CC(O)(C(=O)OC)C1)/C=C/c1cc(O)c(O)cc1	C26H26O12	530.477	3,5-di-O-caffeoylquinic acid methyl ester	0	0	-10.357	-8.23608	-8.1	0.734369	1.8115	0	6	12	0	12	1.73	-0.96	-2.06	0.38
cyan	MOL003077	O=C(O[C@@H]1[C@H](OC(=O)/C=C\c2cc(O)c(O)cc2)C[C@@](O)(C(=O)OC)C[C@@H]1O)/C=C/c1cc(O)c(O)cc1	C26H26O12	530.477	4,5-di-O-caffeoylquinic acid methyl ester	0	0	-7.1	-7.67905	-8	0.641478	1.8115	20.23	6	12	0	2	1.73	-0.99	-2.31	0.37
purple	MOL003078	N#Cc1c(C)cccc1	C8H7N	117.148	WLN: NCR B1	10721	25550-22-5	-3.343	-4.24528	-4.2	0.444779	2.1951	26.3	0	1	0	4	55.48	1.61	1.57	0.48	12.08
cyan	MOL003079	O=C(O[C@H]1C(OC(=O)/C=C\c2cc(O)c(O)cc2)[C@@H](OC(=O)/C=C\c2cc(O)c(O)cc2)CC(O)(C(=O)[O-])C1)/C=C\c1cc(O)c(O)cc1	C34H29O15	677.585	(1alpha,3R,4alpha,5R)-3,4,5-Tris[[(2E)-3-(3,4-dihydroxyphenyl)-1-oxo-2-propen-1-yl]oxy]-1-hydroxycyclohexanecarboxylic acid	0	86632-03-3	-10.519	-8.60463	-7.6	0.736562	2.8591	13.14	7	15	5	1	3.01	-1.46	-2.03	0.03
green	MOL003080	C(CCCCCCCCCCCCC)(C)C	C16H34	226.441	2-METHYLPENTADECANE	15267	1560-93-6	-1.53	-6.53455	-4.1	0.459431	7.4664	17.07	0	0	0	4	4.35	1.82	1.88	0.17
black	MOL003081	OC/C=C\CC	C5H10O	86.1323	CIS-2-PENTENOL	5364919	1576-95-0	-2.97	-4.37449	-3.7	0.43423	1.1173	26.3	1	1	6	5	66.40	1.02	1.21	0.29	11.46
black	MOL003082	O=C(OCC(C)C)/C(=C/C)/C	C9H16O2	156.222	Isobutyl tiglate	5367806	61692-84-0	-2.906	-5.37223	-4.5	0.461679	2.7592	0	0	2	0	9	24.51	1.30	1.49	0.29
purple	MOL003083	C(C)c1occc1	C6H8O	96.1271	ETHYL FURAN	18554	3208-16-0	-3.241	-4.31729	-3.5	0.434177	1.7462	17.07	0	1	0	3	55.07	1.68	1.95	0.12	4.13
black	MOL003084	O=C[C@H](C(=C)C)C/C=C(\C)/C	C10H16O	152.233	2-isopropenyl-5-methylhex-4-enal	92256300	75697-98-2	-3.498	-5.59221	-4.6	0.475217	2.8292	77.76	0	1	6	3	27.69	1.33	1.53	0.36
pink	MOL003085	Br[C@H](C(=O)OCCc1ccccc1)C	C11H13BrO2	257.124	(S)-phenethyl 2-bromopropanoate	0	0	-4.425	-5.8886	-5.2	0.504055	3.1938	42.37	0	2	0	3	9.10	1.27	1.28	0.00
green	MOL003086	Br[C@@H](CCCCCCCCCC)C	C12H25Br	249.231	2-bromododecane	92153146	13187-99-0	-3.264	-6.13496	-3.9	0.470983	5.8907	17.07	0	0	0	1	17.60	1.82	2.01	0.00
black	MOL003087	O=C([C@H]([C@H](CC)C)C)C	C8H16O	128.212	3,4-Dimethyl-2-hexanone	92158477	19550-10-8	-3.122	-5.06685	-3.9	0.450319	2.0496	17.07	0	1	0	1	35.01	1.38	1.83	0.30	11.36
purple	MOL003088	O=C(O)CCc1cc(O)c(O)cc1	C9H10O4	182.173	HYKOP	348154	71693-95-3	-6.292	-4.74059	-5.8	0.526865	1.3906	12.47	3	4	0	17	32.79	0.25	-0.19	0.00	0.92
black	MOL003089	S(CCC=O)C	C4H8OS	104.171	Methional	18635	3268-49-3	-2.285	-4.76222	-3.2	0.424382	0.5469	153.75	0	1	6	9	53.62	1.04	1.32	0.36	11.81
black	MOL003090	O=C/C=C(\C)/C	C5H8O	84.1164	Prenal	61020	107-86-8	-2.194	-4.64368	-3.8	0.429862	1.3638	20.23	0	1	0	11	48.87	1.23	1.57	0.39	11.87
black	MOL003091	O=C(/C=C/C)C	C5H8O	84.1164	pent-3-en-2-one	637920	3102-33-8	-2.155	-4.4362	-3.3	0.418979	0.8559	83.45	0	1	12	5	50.20	1.25	1.60	0.41	11.80
green	MOL003092	C(CCCCCCCCC)CCCCCCCCN1CCOCC1	C22H45NO	339.599	4-stearylmorpholine	85475	16528-77-1	-4.166	-7.50196	-4.6	0.521828	7.7233	74.22	0	2	12	4	14.80	1.48	1.29	0.11
pink	MOL003093	O=C(OC1(C(=O)OCCCC)C[C@@H](O)C(O)[C@H](O)C1)/C=C/c1cc(O)c(O)cc1	C20H26O9	410.415	5-O-Caffeoyl quinic acid butyl ester	101594614	0	-7.955	-7.29897	-7.7	0.645018	1.1638	64.99	5	9	12	3	8.77	-0.65	-1.27	0.31
black	MOL003094	OC/C=C(/CC/C=C(/CC/C=C(/CC/C=C/CC)\C)\C)\C	C20H34O	290.483	(E,E,E)-3,7-11,16-tetramethyl hexadeca-2,6,10,14-tetraen-1-ol	21159986	0	-3.928	-7.20049	-5.1	0.520095	6.5971	74.22	1	1	12	4	42.48	1.42	0.99	0.26	3.87
turquoise	MOL003095	O(C)c1c(OC)cc(C=2Oc3c(c(O)cc(OC)c3)C(=O)C=2)cc1OC	C19H18O7	358.342	5-hydroxy-7-methoxy-2-(3,4,5-trimethoxyphenyl)chromone	10970376	18103-41-8	-5.503	-6.92385	-7.1	0.576624	2.8035	155.14	1	7	0	5	51.96	0.88	-0.21	0.17	15.98
turquoise	MOL003096	O(C)c1c(OC)ccc(C=2Oc3c(c(O)cc(OC)c3)C(=O)C=2)c1	C18H16O6	328.316	2-(3,4-dimethoxyphenyl)-5-hydroxy-7-methoxy-chromone	5272653	29080-58-8	-6.005	-7.18881	-7.2	0.59296	2.8199	75.99	1	6	0	2	29.24	0.90	-0.06	0.22
yellow	MOL003097	O(C)c1cc(O)c2C(=O)C=C(c3ccc(OC)cc3)Oc2c1	C17H14O5	298.29	Flavone der.	5281601	5128-44-9	-5.661	-6.26351	-6.9	0.562587	2.8363	153.37	1	5	0	6	27.12	0.83	0.03	0.27
turquoise	MOL003098	O(C)c1c(C2=C(O)C(=O)c3c(O2)cc(OC)cc3)ccc(OC)c1	C18H16O6	328.316	2-(2,4-dimethoxyphenyl)-3-hydroxy-7-methoxy-chromone	688717	263365-51-1	-6.137	-7.01508	-7	0.58778	2.5242	74.22	1	6	0	3	12.94	0.72	0.09	0.00
red	MOL003099	O=C(OC)C=1[C@H]2[C@H]([C@@H](C)[C@H](O)C2)[C@H](O[C@H]2[C@H](O)[C@@H](O)[C@H](O)[C@@H](CO)O2)OC=1	C17H26O10	390.382	7-epi-Loganin	7160355	0	-6.336	-6.61779	-7	0.583637	-2.0806	26.3	5	10	0	15	4.78	-1.65	-2.49	0.23
blue	MOL003100	O=C(OC)C=1[C@H]2[C@H]([C@@H](C)[C@H](O)C2)[C@H](O)OC=1	C11H16O5	228.242	7-epi-Loganin_qt	0	0	-4.661	-5.26054	-5.7	0.505428	-0.3337	20.23	2	5	0	7	85.12	-0.28	-0.86	0.00	5.85
red	MOL003101	O(O[C@H]1[C@](C=C)(C)[C@@]2(C)C(C(=O)O[C@@H](OC)C2)=CO1)[C@@H]1[C@H](O)[C@@H](O)[C@H](O)[C@H](CO)O1	C19H28O11	432.419	7-epi-Vogeloside	0	0	-5.589	-7.85121	-7.5	0.605842	-0.1872	26.3	4	11	0	13	46.13	-1.30	-1.73	0.23	2.77
black	MOL003102	O(O)[C@H]1[C@](C=C)(C)[C@@]2(C)C(C(=O)O[C@@H](OC)C2)=CO1	C13H18O6	270.278	7-epi-Vogeloside_qt	0	0	-3.502	-5.45921	-5.8	0.493159	0.9891	294.98	1	6	0	10	33.26	0.04	-0.36	0.00	4.32
green	MOL003103	O=C(OC)CCCCCC/C=C/C/C=C/CCCCCC	C19H34O2	294.472	Methyl octadeca-8,11-dienoate	5319737	56599-58-7	-3.274	-6.8804	-4.8	0.499324	6.6418	77.76	0	2	0	2	41.93	1.46	1.05	0.20	5.79
black	MOL003104	OC/C=C(\CC/C=C(/CC/C=C(\C)/C)\C)/C	C15H26O	222.366	(Z,E)-farnesol	1549108	3790-71-4	-3.874	-6.11269	-5.4	0.503192	4.7607	231.13	1	1	0	11	41.14	1.34	1.11	0.27	5.06
green	MOL003105	O=C(OC)CCCCCCC[C@@H](CCCCC)C	C16H32O2	256.424	methyl-9-methyl tetradecanoate	0	0	-2.258	-6.48504	-4.3	0.470326	5.958	151.98	0	2	0	8	13.70	1.35	1.22	0.17
midnightblue	MOL003106	O=C(O[C@H]1[C@H](O)[C@@H](O)[C@H](O)[C@@H](CO[C@H]2[C@H](O)[C@@H](O)[C@H](O)[C@@H](CO)O2)O1)[C@]12[C@@H](C=3[C@](C)([C@@]4(C)[C@@H]([C@@]5(C)[C@@H]([C@@](CO)(C)[C@H](O[C@H]6[C@H](O)[C@@H](O)[C@@H](O)CO6)CC5)CC4)CC=3)CC1)CC(C)(C)CC2	C47H76O18	929.096	Akebiasaponin D	0	39524-08-8	-8.805	-10.3584	-8.4	0.754594	0.4437	286.89	11	18	0	16	1.67	-3.02	-3.98	0.22
magenta	MOL003107	O=C(O)[C@]12[C@@H](C=3[C@](C)([C@@]4(C)[C@@H]([C@@]5(C)[C@@H]([C@@](CO)(C)[C@H](O)CC5)CC4)CC=3)CC1)CC(C)(C)CC2	C30H48O4	472.7	Akebiasaponin D_qt	0	87733-79-7	-4.498	-6.70679	-6.8	0.549744	5.3312	128.59	3	4	0	10	16.44	0.19	-0.50	0.00
red	MOL003108	O=C(OC)C=1[C@@H](C[C@H]2O[C@@H]([C@H](O)[C@H](O)C=O)[C@H](O)CO2)[C@@H](C=C)[C@H](O[C@H]2[C@H](O)[C@@H](O)[C@H](O)[C@@H](CO)O2)OC=1	C23H34O15	550.507	Caeruloside C	0	0	-8.032	-8.42265	-7.1	0.658828	-3.701	20.23	7	15	0	7	55.64	-2.91	-3.60	0.28	2.85
red	MOL003109	O=C(OC)C=1[C@@H](C[C@H]2O[C@@H]([C@H](O)[C@H](O)C=O)[C@H](O)CO2)[C@@H](C=C)[C@H](O)OC=1	C17H24O10	388.366	Caeruloside C_qt	0	0	-5.937	-7.60113	-6.8	0.592307	-1.9541	144.14	4	10	0	5	5.40	-1.64	-2.58	0.00
grey60	MOL003110	O=C(OC)C=1[C@H](/C(/C=O)=C\C[C@H]2[C@H](C=C)[C@@H](O[C@H]3[C@H](O)[C@@H](O)[C@@H](O)[C@H](CO)O3)OC=C2C(=O)OC)[C@@H](C=C)[C@H](O[C@@H]2[C@@H](O)[C@@H](O)[C@H](O)[C@@H](CO)O2)OC=1	C34H46O19	758.718	Centauroside	0	0	-8.799	-10.0225	-6.6	0.706985	-3.1122	64.99	8	19	0	2	4.37	-2.95	-3.65	0.28
grey60	MOL003111	O=C(OC)C=1[C@H](/C(/C=O)=C\C[C@H]2[C@H](C=C)[C@@H](O)OC=C2C(=O)OC)[C@@H](C=C)[C@H](O)OC=1	C22H26O9	434.436	Centauroside_qt	0	0	-6.461	-7.08833	-6	0.576182	0.3816	162.6	2	9	0	9	55.79	-0.84	-1.51	0.00	5.18
black	MOL003112	OC/C=C(/CC/C=C(\CC/C=C(\C)/C)/C)\C	C15H26O	222.366	(E,Z)-farnesol	1549109	3879-60-5	-4.108	-6.04473	-4.9	0.497063	4.7607	83.45	1	1	0	6	36.73	1.32	1.14	0.27	4.58
red	MOL003113	O=C(OC)C=1[C@H]2[C@H]([C@@H](O[C@H]3[C@H](O)[C@@H](O)[C@H](O)[C@@H](CO)O3)OC=1)[C@H](C)OC=C2	C17H24O10	388.366	Dehydroxymorroniside	0	0	-6.311	-6.94691	-6.6	0.581756	-2.2532	211.28	4	10	12	9	20.69	-1.25	-2.03	0.25
blue	MOL003114	O=C(OC)C=1[C@H]2[C@H]([C@@H](O)OC=1)[C@H](C)OC=C2	C11H14O5	226.226	Dehydroxymorroniside_qt	0	0	-4.859	-5.76378	-5.6	0.515589	-0.5063	20.23	1	5	0	0	29.40	0.12	-0.09	0.00
red	MOL003116	O=C(OC)C=1[C@H](CC2O[C@H](C)[C@@H](C)O2)[C@H](C=C)[C@@H](OO[C@@H]2[C@H](O)[C@@H](O)[C@H](O)[C@@H](CO)O2)OC=1	C21H32O12	476.472	Ioniceracetalides B	0	0	-6.188	-7.68647	-6.9	0.600726	-0.1724	53.09	4	12	10	1	5.48	-1.44	-2.01	0.28
blue	MOL003117	O=C(OC)C=1[C@H](CC2O[C@H](C)[C@@H](C)O2)[C@H](C=C)[C@@H](OO)OC=1	C15H22O7	314.331	Ioniceracetalides B_qt	0	0	-5.487	-6.18693	-7	0.560125	1.0039	60.69	1	7	6	0	61.19	-0.09	-0.37	0.00	2.85
cyan	MOL003118	O=C(O[C@H]1[C@H](OC(=O)/C=C\c2cc(O)c(O)cc2)C[C@@](O)(C(=O)O)C[C@H]1O)/C=C\c1cc(O)c(O)cc1	C25H24O12	516.451	Isochlorogenic acid C	0	32451-88-0	-10.466	-7.64891	-8.2	0.726721	1.5605	154.22	7	12	0	4	1.78	-1.32	-2.07	0.38
red	MOL003119	O=C(OC)C=1[C@@H](CC2O[C@@H](C)[C@@H](C)O2)[C@@H](C=C)[C@H](O[C@H]2[C@H](O)[C@@H](O)[C@H](O)[C@@H](CO)O2)OC=1	C21H32O11	460.472	Loniceracetalide A	637857	0	-5.523	-7.53885	-7.4	0.595842	-1.1595	75.07	4	11	0	1	28.29	-1.31	-1.96	0.24
blue	MOL003120	O=C(OC)C=1[C@@H](CC2O[C@@H](C)[C@@H](C)O2)[C@@H](C=C)[C@H](O)OC=1	C15H22O6	298.332	Loniceracetalide A_qt	0	0	-5.385	-6.41781	-6.3	0.549091	0.5874	0	1	6	0	1	89.38	-0.30	-0.37	0.00	2.51
purple	MOL003123	Oc1c(O)ccc(O)c1	C6H6O3	126.11	WLN: QR BQ DQ	10787	533-73-3	-5.796	-4.24988	-5	0.496362	1.0278	0	3	3	0	1	22.93	0.59	0.44	0.35
red	MOL003124	O([C@H]1[C@H](O)[C@H](O)[C@@H](O)[C@H](CO)O1)[C@@H]1[C@@H](C=C)[C@H]2C(C(=O)N3[C@@H](SCC3)C2)=CO1	C18H25NO8S	415.458	XYLOSTOSIDINE	0	0	-5.241	-6.94825	-6.8	0.566618	-1.6617	170.44	4	9	0	10	43.17	-1.07	-1.32	0.27	9.15
blue	MOL003125	O=C1N2[C@@H](SCC2)C[C@H]2[C@H](C=C)[C@@H](O)OC=C12	C12H15NO3S	253.317	XYLOSTOSIDINE_qt	0	0	-4.543	-5.58661	-6.1	0.516383	0.0852	91.29	1	4	0	7	4.01	0.34	0.04	0.00
blue	MOL003126	C(C)(C)[C@@H]1[C@@H]2[C@H](C(C)=CC1)CCC(C)=C2	C15H24	204.351	alpha cadinene	12306049	483-75-0	-4.293	-5.30578	-5.4	0.49521	4.745	274.75	0	0	12	8	18.73	1.85	2.05	0.00
black	MOL003127	C(C)(C)[C@H]1/C=C/C(=C)CC/C=C(\C)/CC1	C15H24	204.351	Germacrene D	5317570	23986-74-5	-3.898	-5.31851	-5.6	0.492944	5.1347	52.6	0	0	0	2	19.22	1.83	2.02	0.00
red	MOL003128	O=C(OC)C[C@H]1[C@@H](C=C)[C@H](OO[C@H]2[C@H](O)[C@@H](O)[C@H](O)[C@@H](CO)O2)OC=C1C(=O)OC	C18H26O12	434.392	dinethylsecologanoside	0	25488-59-9	-5.287	-7.34343	-6.4	0.567732	-0.791	55.76	4	12	6	3	48.46	-1.37	-1.69	0.24	3.18
blue	MOL003129	O=C(OC)C[C@H]1[C@@H](C=C)[C@H](OO)OC=C1C(=O)OC	C12H16O7	272.251	dinethylsecologanoside_qt	0	25488-59-9	-5.225	-5.76161	-5.7	0.52337	0.3853	0	1	7	0	0	4.50	-0.21	-0.65	0.00
brown	MOL003130	O(C[C@@H]1[C@@H](O)[C@H](O)[C@H](O)[C@H](Oc2cc(O)c3C(=O)C(OC)=C(c4cc(O)c(O)cc4)Oc3c2)O1)[C@@H]1[C@@H](O)[C@@H](O)[C@H](O)[C@H](CO)O1	C28H32O17	640.543	madreselvin A	0		-11.013	-8.7996	-8.4	0.773524	-2.083	127.45	10	17	12	3	6.03	-2.50	-3.70	0.28
purple	MOL003171	O(C)C=1C(=O)C=C(OC)C(=O)C=1	C8H8O4	168.147	2,5-Dimethoxybenzoquinone	101405	3117-03-1	-3.374	-4.58994	-5.1	0.464907	-0.5892	54.37	0	4	0	0	8.72	0.47	-0.04	0.19
purple	MOL003177	O=Cc1cc(OC)c(O)c(OC)c1	C9H10O4	182.173	Syringaldehyde	8655	134-96-3	-4.553	-4.90018	-5.2	0.489102	1.2892	46.53	1	4	0	6	67.06	0.71	0.40	0.25	11.47
black	MOL003180	CC=1[C@@H]2[C@@]3(C(C)(C)CCC[C@]3(C)CC=1)C2	C15H24	204.351	widdrene	11401461	470-40-6	-2.954	-4.83734	-5.1	0.463108	4.0778	26.3	0	0	0	2	53.81	1.85	2.19	0.25	-1.56
turquoise	MOL003218	O=C1C(O)=C(c2c(C/C=C(\C)/C)c(O)c(O)cc2)Oc2c1cc(O)c(O)c2	C20H18O7	370.353	Neouralenol	5320118	0	-8.489	-6.83499	-8.4	0.663424	3.3604	99.38	5	7	12	5	12.76	0.24	-0.75	0.37
purple	MOL003223	O=C1C(O)=C(C)C=2C([C@@]3(C)C([C@]4(C)[C@@](C)([C@H]5[C@](C)(CC(=O)[C@H](C)C5)CC4)CC3)=CC=2)=C1	C28H36O3	420.584	Tingenone	44559916	50802-21-6	-3.297	-6.59349	-8.5	0.566373	4.608	186.37	1	3	12	9	12.04	0.67	0.03	0.33
magenta	MOL003281	O=C(O[C@@H]1C(C)(C)[C@@H]2[C@@](C)([C@@H]3[C@](C)([C@@]4(C)[C@@H]([C@@H]([C@@](O)(CC/C=C(\C)/C)C)CC4)CC3)CC2)CC1)C	C32H54O3	486.769	20(S)-dammar-24-ene-3β,20-diol-3-acetate	0	0	-3.269	-7.2275	-7.8	0.562823	7.3382	156.53	1	3	12	7	40.23	0.93	0.28	0.23	9.14
magenta	MOL003282	O=C(O[C@@H]1C(C)(C)[C@@H]2[C@@](C)(C3=C([C@]4(C)[C@](C)([C@H]5[C@@H](C)[C@H](C)CC[C@]5(C)CC4)CC3)CC2)CC1)C	C32H52O2	468.754	iso-Baurenylacetate	0	0	-2.974	-6.54184	-6.8	0.52438	7.923	99.38	0	2	12	6	8.88	1.41	1.26	0.22
salmon	MOL003283	O(C)c1c(O)ccc([C@@H]2[C@H](CO)[C@H](CO)Cc3c2cc(O)c(OC)c3)c1	C20H24O6	360.401	(2R,3R,4S)-4-(4-hydroxy-3-methoxy-phenyl)-7-methoxy-2,3-dimethylol-tetralin-6-ol	92466119	26568-14-9	-6.65	-6.50201	-6.3	0.573803	2.2468	136.68	4	6	0	5	66.51	-0.20	-1.17	0.23	1.26
red	MOL003284	O=C(O[C@H]1[C@H](O)[C@H](O)[C@H](OCCc2cc(O)c(O)cc2)O[C@H]1CO)/C=C/c1cc(O)c(O)cc1	C23H26O11	478.446	caleolarioside A	0	0	-11.262	-7.45138	-8.6	0.755381	1.2414	57.53	7	11	0	2	1.56	-0.99	-2.08	0.35
lightgreen	MOL003285	O(C)c1c(O[C@H]2[C@H](O)[C@@H](O)[C@H](O)[C@@H](CO)O2)ccc([C@H]2OC[C@H]3[C@H](c4cc(OC)c(O)cc4)OC[C@@H]23)c1	C26H32O11	520.526	(2S,3R,4S,5S,6R)-2-[4-[(1R,3aS,4R,6aS)-4-(4-hydroxy-3-methoxyphenyl)-1,3,3a,4,6,6a-hexahydrofuro[4,3-c]furan-1-yl]-2-methoxyphenoxy]-6-(hydroxymethyl)oxane-3,4,5-triol	0	0	-6.809	-8.59979	-7.8	0.652024	0.2288	63.22	5	11	12	8	25.56	-0.90	-1.73	0.23
salmon	MOL003287	O(C)c1c(O)ccc([C@@H]2[C@@H](CO)c3c(c(O)cc(CCCO)c3)O2)c1	C19H22O6	346.374	(2S,3R)-2-(4-hydroxy-3-methoxy-phenyl)-5-(3-hydroxypropyl)-3-methylol-2,3-dihydrobenzofuran-7-ol	11210164	75775-36-9	-7.909	-6.49134	-6.5	0.60348	2.2214	58.62	4	6	12	2	7.75	-0.14	-1.34	0.25
red	MOL003288	O(CCC1(O)C=CC(=O)C=C1)[C@@H]1[C@@H](O)[C@H](O)[C@@H](O)[C@H](CO)O1	C14H20O8	316.304	Cornoside	3084796	40661-45-8	-6.944	-6.15597	-6.8	0.582715	-2.2066	156.53	5	8	12	7	26.92	-1.60	-2.24	0.34
purple	MOL003289	O=C1C=CC(O)(CCO)C=C1	C8H10O3	154.163	cornoside_qt	86063288	40661-45-8	-4.486	-5.12599	-5.1	0.490103	-0.4597	80.92	2	3	0	3	16.81	-0.60	-1.28	0.00
lightgreen	MOL003290	O(C)c1c(OC)ccc(C[C@@H]2[C@@H](Cc3cc(OC)c(OC)cc3)COC2=O)c1	C22H26O6	386.438	(3R,4R)-3,4-bis[(3,4-dimethoxyphenyl)methyl]oxolan-2-one	384877	17283-81-7	-5.383	-6.80747	-6.3	0.556605	3.9695	66.38	0	6	12	5	52.30	0.78	0.17	0.23	3.07
turquoise	MOL003291	O(C)[C@@H]1O[C@H]([C@@H]2[N@@](C)CCc3c2cc2OCOc2c3)c2c1c1OCOc1cc2	C21H21NO6	383.395	EGENINE	0	6883-44-9	-4.361	-6.3934	-8.1	0.56898	2.8468	162.98	0	7	6	9	6.79	0.74	0.25	0.24
lightgreen	MOL003292	O(C)c1c(O[C@H]2[C@@H](O)[C@H](O)[C@@H](O)[C@H](CO)O2)ccc([C@@H]2OC[C@H]3[C@@H](c4cc(OC)c(O)cc4)OC[C@@H]23)c1	C26H32O11	520.526	(+)-epipinoresinol-4'-O-D-glucoside	0	0	-5.131	-7.97354	-7.2	0.594455	0.2288	180.05	5	11	0	9	25.56	-0.88	-1.80	0.22
blue	MOL003294	O[C@@H]([C@H](O)CO)CO	C4H10O4	122.12	Threitol	169019	7493-90-5	-4.751	-4.79807	-4.5	0.479225	-1.9188	94.45	4	4	12	7	46.41	-1.13	-2.97	0.19	11.30
lightgreen	MOL003295	O(C)c1c(OC)ccc([C@@H]2OC[C@H]3[C@@H](c4cc(OC)c(O)cc4)OC[C@@H]23)c1	C21H24O6	372.412	(+)-pinoresinol monomethyl ether	0	0	-5.728	-7.34065	-6.9	0.585047	2.3842	183.21	1	6	0	5	53.08	0.69	0.00	0.00	3.02
red	MOL003296	O=C(OC[C@@H]1[C@@H](O)[C@H](O)[C@@H](O)[C@H](OCCC2(O)C=CC(=O)C=C2)O1)Cc1ccc(O)cc1	C22H26O10	450.436	[(2R,3S,4S,5R,6R)-3,4,5-trihydroxy-6-[2-(1-hydroxy-4-oxo-1-cyclohexa-2,5-dienyl)ethoxy]oxan-2-yl]methyl 2-(4-hydroxyphenyl)acetate	11797786	0	-8.389	-7.58957	-8.2	0.672037	-0.3958	104.06	5	10	0	2	21.94	-1.59	-2.34	0.36
red	MOL003297	O=C(OC[C@@H]1[C@@H](O)[C@H](O)[C@@H](O)[C@H](OCCC2(O)C=CC(=O)C=C2)O1)CC1(O)C=CC(=O)C=C1	C22H26O11	466.435	[(2R,3S,4S,5R,6R)-3,4,5-trihydroxy-6-[2-(1-hydroxy-4-oxo-1-cyclohexa-2,5-dienyl)ethoxy]oxan-2-yl]methyl 2-(1-hydroxy-4-oxo-1-cyclohexa-2,5-dienyl)acetate	10576163	0	-9.661	-7.96824	-8.6	0.720932	-1.876	172.21	5	11	0	6	25.07	-2.18	-2.67	0.36
cyan	MOL003298	O=C([C@H]1[C@H](CO)[C@@H](c2cc(OC)cc(O)c2)OC1)c1cc(OC)c(OC)cc1	C21H24O7	388.411	forsythialan B	0	0	-5.825	-6.84262	-6.7	0.572706	2.0004	93.06	2	7	0	3	10.68	0.03	-0.56	0.25
red	MOL003299	O=C(O)[C@@H]1[C@H]2[C@H](O[C@H]3[C@H](O)[C@@H](O)[C@H](O)[C@@H](CO)O3)OC=C(C(=O)O)[C@H]2CC1	C16H22O11	390.339	forsythide	15559328	0	-7.435	-7.08611	-7.4	0.623039	-2.2547	0	6	11	0	28	5.14	-1.95	-2.30	0.32
blue	MOL003300	O=C(O)[C@@H]1[C@H]2[C@H](O)OC=C(C(=O)O)[C@H]2CC1	C10H12O6	228.199	forsythide_qt	0	0	-5.849	-5.19324	-6.3	0.535331	-0.5078	145.53	3	6	12	8	46.60	-0.92	-1.30	0.00	4.05
red	MOL003301	O=C(O[C@@H]1[C@H]2[C@H](O[C@H]3[C@H](O)[C@@H](O)[C@H](O)[C@@H](CO)O3)OC=C(C(=O)O)[C@H]2CC1)C	C17H24O11	404.366	forsythidmethylester	0	0	-7.416	-6.99854	-7.3	0.618783	-2.0402	66.38	5	11	12	5	6.35	-1.64	-2.04	0.00
blue	MOL003302	O=C(O[C@@H]1[C@H]2[C@H](O)OC=C(C(=O)O)[C@H]2CC1)C	C11H14O6	242.225	forsythidmethylester_qt	0	0	-5.492	-5.53606	-6.3	0.534899	-0.2933	145.53	2	6	12	8	121.84	-0.18	-0.45	0.00	9.39
green	MOL003304	C(CCCCCCCCCCCCCCC)CCCCCCCCCCCCCCC	C31H64	436.84	Hentriacontan	12410	630-04-6	-4.172	-7.91157	-4.5	0.529197	14.5138	66.38	0	0	12	5	8.07	1.88	1.80	0.15
lightgreen	MOL003305	O(C)c1c(OC)ccc([C@@H]2OC[C@@H]3[C@@H](c4cc(OC)c(O[C@@H]5[C@H](O)[C@@H](O)[C@H](O)[C@@H](CO)O5)cc4)OC[C@H]23)c1	C27H34O11	534.552	PHILLYRIN	122173201	487-41-2	-6.801	-7.97006	-7.6	0.633124	0.4798	186.37	4	11	12	9	36.40	-0.79	-1.25	0.20	3.12
lightgreen	MOL003306	O(C)c1c(OC)ccc([C@H]2OC[C@@H]3[C@@H](c4cc(OC)c(O)cc4)OC[C@H]23)c1	C21H24O6	372.412	ACon1_001697	21722915	487-41-2	-6.456	-6.5617	-7	0.584828	2.3842	46.53	1	6	6	1	85.12	0.76	-.00	0.00	2.12
lightgreen	MOL003307	O(C)c1c(OC)ccc([C@H]2OC[C@H]3[C@@H](c4cc(O[C@H]5[C@H](O)[C@@H](O)[C@H](O)[C@@H](CO)O5)c(OC)cc4)OC[C@@H]23)c1	C27H34O11	534.552	(+)-pinoresinol monomethyl ether-4-D-beta-glucoside	0	0	-7.833	-8.0101	-7.5	0.653347	0.4798	80.92	4	11	0	2	25.58	-0.90	-1.64	0.20
lightgreen	MOL003308	O(C)c1c(OC)ccc([C@H]2OC[C@H]3[C@H](c4cc(O)c(OC)cc4)OC[C@@H]23)c1	C21H24O6	372.412	(+)-pinoresinol monomethyl ether-4-D-beta-glucoside_qt	0	0	-6.275	-6.9255	-6.7	0.582597	2.3842	66.43	1	6	0	3	61.20	0.70	0.12	0.00	2.90
red	MOL003309	O=C(O[C@@H]1[C@@H](O)[C@H](OCCc2cc(O)c(O)cc2)O[C@H](CO)[C@H]1O)/C=C\c1cc(O)c(O)cc1	C23H26O11	478.446	plantainoside A	0	0	-9.332	-7.73396	-8.6	0.707291	1.2414	234.29	7	11	12	8	1.55	-0.90	-1.83	0.33
purple	MOL003310	O=C1O[C@@H](CC)c2c1c(O)ccc2	C10H10O3	178.185	3-ethyl-7hydroxyphthalide	0	0	-4.779	-5.33289	-5.8	0.510325	2.0727	254.52	1	3	12	15	63.66	0.95	0.99	0.40	6.84
black	MOL003311	OCC[C@]1(O)[C@@H](O)C[C@@H](O)CC1	C8H16O4	176.21	suspenol	0	0	-4.684	-4.7433	-4.9	0.483669	-1.4481	55.76	4	4	0	3	9.03	-0.72	-1.78	0.20
black	MOL003312	O=C([O-])/C=C/1\CCC(OC(=O)C)CC\1	C10H13O4	197.208	suspenolic acid	0	0	-2.984	-5.02422	-5.4	0.471643	0.7778	265.52	0	4	12	11	30.96	-0.11	-0.39	0.07	-5.37
red	MOL003313	O=C(O[C@H]1[C@H](CO[C@H]2[C@H](O)[C@H](O)[C@@H](O)[C@H](C)O2)O[C@@H]2OC[C@H](c3cc(O)c(O)cc3)O[C@H]2[C@H]1O)/C=C/c1cc(O)c(O)cc1	C29H34O15	622.571	suspensaside A	0	0	-10.025	-8.58206	-9	0.754361	0.3173	55.76	8	15	0	3	16.53	-1.92	-2.61	0.36
red	MOL003314	O=C(O[C@@H]1[C@H](O)[C@@H](O)[C@H](OC[C@H](OCCCC)c2cc(O)c(O)cc2)O[C@H]1CO[C@H]1[C@H](O)[C@H](O)[C@@H](O)[C@@H](C)O1)/C=C/c1cc(O)c(O)cc1	C33H44O16	696.693	suspensaside B	0	0	-12.133	-9.65509	-8.1	0.82386	1.288	60.36	9	16	6	2	3.37	-1.93	-3.13	0.34
magenta	MOL003315	O=C(O[C@@H]1C(C)(C)[C@@H]2[C@@](C)([C@@H]3[C@](C)([C@@]4(C)[C@@H]([C@@H]([C@@]5(C)OC(C)(C)[C@@H](O)CC5)CC4)CC3)CC2)CC1)C	C32H54O4	502.769	3beta-Acetyl-20,25-epoxydammarane-24alpha-ol	0	0	0	-6.86089	-8	0.5977	6.0366	108.61	1	4	12	6	33.07	0.75	0.24	0.22	7.82
red	MOL003316	O=C(O[C@@H]1[C@@H](O[C@H]2[C@@H](O)[C@H](O)[C@@H](O)[C@H](C)O2)[C@@H](O)[C@@H](OC[C@@H](O)c2cc(O)c(O)cc2)O[C@@H]1CO)/C=C\c1cc(O)c(O)cc1	C29H36O16	640.587	β-hydroxyacteoside	5315127	150853-98-8	-11.264	-9.13983	-7.5	0.769577	-0.4492	66.38	10	16	12	5	3.30	-2.39	-3.33	0.30
magenta	MOL003318	O=C(O[C@@H]1C(C)(C)[C@@H]2[C@@](C)([C@@H]3[C@](C)([C@@]4(C)[C@@H]([C@@H]([C@@]5(C)OC(C)(C)[C@H](O)CC5)CC4)CC3)CC2)CC1)C	C32H54O4	502.769	3beta-Acetyl-20,25-epoxydammarane-24beta-ol	0	0	0	-7.18584	-8.3	0.607048	6.0366	57.53	1	4	0	2	16.94	0.62	-0.15	0.22
purple	MOL003319	O=C([O-])Cc1ccc(O)cc1	C8H7O3	151.139	4-Carboxymethylphenol	4693933	156-38-7	-4.022	-4.73652	-4.7	0.470095	0.524	139.84	1	3	0	5	41.89	0.05	0.04	0.11	-7.05
lightgreen	MOL003320	O(C)c1c(O)ccc(C[C@]2(O)[C@H](CO)[C@@H](c3cc(OC)c(O)cc3)OC2)c1	C20H24O7	376.4	(-)-Olivir	5273570	76880-93-8	-7.193	-6.67963	-6.9	0.599697	1.6809	136.68	4	7	0	5	7.38	-0.04	-0.64	0.00
lightgreen	MOL003322	O(C)c1c(OC)ccc([C@H]2OC[C@@H]3[C@@H](c4c(OC)cc(O)cc4)OC[C@H]23)c1	C21H24O6	372.412	FORSYTHINOL	0	0	-5.418	-7.28693	-6.9	0.578518	2.3842	166.14	1	6	6	9	81.25	0.59	-0.08	0.23	2.72
black	MOL003323	O=C1CCC(O)(CCO)CC1	C8H14O3	158.195	4-hydroxy-4-(2-hydroxyethyl)cyclohexan-1-one	184824	107389-91-3	-4.338	-5.05561	-4.8	0.48171	-0.6833	77.76	2	3	0	2	14.52	-0.24	-0.73	0.00
midnightblue	MOL003324	O(CCC1(O)CCC(O)CC1)[C@H]1[C@H](O)[C@@H](O)[C@H](O)[C@@H](CO)O1	C14H26O8	322.351	rengyoside A	10958239	0	-7.249	-6.57036	-6.8	0.596747	-2.1043	136.68	6	8	0	5	2.92	-1.66	-2.76	0.21
black	MOL003325	OCCC1(O)CCC(O)CC1	C8H16O3	160.211	rengyol	363707	93675-85-5	-4.67	-4.81389	-4.9	0.484584	-0.3574	66.38	3	3	12	5	10.79	-0.55	-1.33	0.00
midnightblue	MOL003326	O(CCC1(O)CCC(=O)CC1)[C@H]1[C@H](O)[C@@H](O)[C@H](O)[C@@H](CO)O1	C14H24O8	320.336	4-hydroxy-4-[2-[(2R,3R,4S,5S,6R)-3,4,5-trihydroxy-6-(hydroxymethyl)oxan-2-yl]oxyethyl]cyclohexan-1-one	11045420	123563-44-0	-7.769	-6.9049	-6.9	0.616313	-2.4302	245.29	5	8	12	11	5.43	-1.58	-1.94	0.22
midnightblue	MOL003327	O=C(OC[C@@H]1[C@@H](O)[C@H](O)[C@@H](O)[C@H](OCCC2(O)CCC(O)CC2)O1)Cc1ccc(O)cc1	C22H32O10	456.483	rengyoside C	14311128	0	-8.587	-7.80548	-7.9	0.674616	-0.2935	265.52	6	10	12	11	13.57	-1.57	-2.31	0.30
black	MOL003328	O=C(O)CC1(O)CCC(O)CC1	C8H14O4	174.194	rengyolone	54033324	0	-5.279	-4.66346	-5	0.493825	-0.1761	245.29	3	4	12	11	17.88	-0.49	-1.19	0.27
red	MOL003329	O(CCC1(O)C=CC(=O)C=C1)[C@H]1[C@H](O)[C@@H](O)[C@H](O)[C@@H](CO)O1	C14H20O8	316.304	4-hydroxy-4-[2-[(2R,3R,4S,5S,6R)-3,4,5-trihydroxy-6-(hydroxymethyl)oxan-2-yl]oxyethyl]cyclohexa-2,5-dien-1-one	11809239	0	-8.087	-6.21755	-7	0.612093	-2.2066	218.99	5	8	6	7	9.53	-1.66	-2.11	0.29
lightgreen	MOL003330	O(C)c1c(OC)ccc([C@@H]2OC[C@H]3[C@H](c4cc(OC)c(O)cc4)OC[C@@H]23)c1	C21H24O6	372.412	(-)-Phillygenin	12314161	487-39-8	-4.849	-7.08665	-7.1	0.568928	2.3842	80.92	1	6	6	2	95.04	0.75	0.07	0.20	1.97
red	MOL003331	O=C(O[C@H]1[C@H](O)[C@@H](O)[C@H](OCCc2cc(O)c(O)cc2)O[C@@H]1CO[C@H]1[C@H](O)[C@H](O)[C@@H](O)[C@H](C)O1)/C=C/c1cc(O)c(O)cc1	C29H36O15	624.587	Forsythiaside	5281773	79916-77-1	-10.016	-9.14322	-8.6	0.758088	0.3827	198.76	9	15	6	7	3.05	-1.92	-2.95	0.35
red	MOL003332	O=C(O[C@H]1[C@H](O)[C@@H](O)[C@H](OC[C@@H](O)c2cc(O)c(O)cc2)O[C@H]1CO[C@H]1[C@H](O)[C@@H](O)[C@@H](O)[C@@H](C)O1)/C=C\c1cc(O)c(O)cc1	C29H36O16	640.587	Forsythoside C	0	0	-11.704	-9.36869	-8.5	0.811491	-0.4492	304.21	10	16	12	13	3.37	-2.56	-3.36	0.33
red	MOL003333	O=C(O[C@H]1[C@H](O[C@H]2[C@H](O)[C@H](O)[C@@H](O)[C@H](C)O2)[C@@H](O)[C@H](OCCc2cc(O)c(O)cc2)O[C@@H]1CO)/C=C/c1cc(O)c(O)cc1	C29H36O15	624.587	acteoside	5281800	61276-17-3	-10.633	-8.4964	-8.3	0.752804	0.3827	293.21	9	15	12	15	2.94	-1.89	-2.97	0.33
red	MOL003334	O(C[C@@H](O)c1cc(O)c(O)cc1)[C@H]1[C@@H](O)[C@@H](O)[C@H](O)[C@H](CO[C@@H]2[C@@H](O)[C@@H](O)[C@H](O)[C@@H](C)O2)O1	C20H30O13	478.444	Forsythoside D	0	0	-10.67	-8.46208	-8.4	0.755381	-2.4256	168.97	9	13	0	5	5.26	-2.40	-3.03	0.33
purple	MOL003335	O[C@@H](CO)c1cc(O)c(O)cc1	C8H10O4	170.163	ZINC00402871	6951097	0	-5.723	-4.91981	-5.3	0.510682	0.18	89.82	4	4	0	2	18.08	-0.17	-0.65	0.00
red	MOL003336	O(CCc1cc(O)c(O)cc1)[C@H]1[C@@H](O)[C@@H](O)[C@H](O)[C@H](CO[C@@H]2[C@@H](O)[C@@H](O)[C@H](O)[C@@H](C)O2)O1	C20H30O12	462.445	Forsythoside E	0	0	-9.552	-7.33087	-8.5	0.702033	-1.5937	119.61	8	12	6	5	4.27	-1.86	-2.35	0.33
red	MOL003337	O=C(O[C@@H]1[C@H](O[C@H]2[C@@H](O)[C@H](O)[C@H](O)[C@H](C)O2)[C@H](O)[C@@H](OCCc2cc(O)c(O)cc2)O[C@H]1CO[C@@H]1[C@H](O)[C@H](O)[C@H](O)CO1)/C=C/c1cc(O)c(O)cc1	C34H44O19	756.702	Forsythoside F	0	0	-12.663	-9.467	-8	0.835043	-0.8535	140.73	11	19	12	11	3.30	-2.54	-3.57	0.32
red	MOL003338	O=C(O[C@H]1[C@@H](O[C@@H]2[C@@H](O)[C@@H](O)[C@H](O)[C@@H](C)O2)[C@H](O)[C@@H](OCCc2cc(O)c(O)cc2)O[C@@H]1CO[C@H]1[C@H](OC)[C@@](O)(CO)CO1)/C=C\c1cc(O)c(O)cc1	C35H46O19	770.728	Forsythoside G	0	0	-12.553	-9.18918	-8.4	0.833184	-0.6175	49.69	10	19	0	2	3.32	-2.62	-3.65	0.30
red	MOL003339	O=C([O-])C=1[C@@H]2[C@H]([C@H](O[C@H]3[C@H](O)[C@@H](O)[C@H](O)[C@@H](CO)O3)OC=1)[C@@H](CO)CC2	C16H23O10	375.348	Adoxosidic acid	0	0	-4.58	-6.86326	-6.8	0.554119	-2.9982	26.3	5	10	0	2	4.38	-1.93	-2.35	0.05
blue	MOL003340	O=C([O-])C=1[C@@H]2[C@H]([C@H](O)OC=1)[C@@H](CO)CC2	C10H13O5	213.207	Adoxosidic acid_qt	0	0	-4.933	-5.22986	-6	0.514689	-1.2513	186.37	2	5	12	3	55.42	-0.99	-1.40	0.07	7.13
red	MOL003341	O(CCc1ccc(O)cc1)[C@H]1[C@H](O)[C@@H](O)[C@H](O)[C@@H](CO)O1	C14H20O7	300.304	salidroside	159278	#N/A	-5.344	-6.38149	-7	0.561315	-0.4676	175.75	5	7	31	1	15.96	-0.85	-1.31	0.32
black	MOL003343	OCCC12OC(O)(CC1)CC2	C8H14O3	158.195	rengyoxide	14353410	93675-86-6	-5.888	-5.13667	-4.7	0.507323	-0.4984	71.44	2	3	0	11	110.24	-0.04	-0.45	0.00	10.85
magenta	MOL003344	O=C(O[C@H]1C(C)(C)[C@@H]2[C@@](C)([C@H]3[C@](C)([C@]4(C)C([C@@H]5[C@](C)(CC4)CCC(C)(C)C5)=CC3)CC2)CC1)C	C32H52O2	468.754	β-amyrin acetate	0	#N/A	-4.017	-6.75854	-7.4	0.555601	7.6828	71.44	0	2	0	12	42.06	1.36	1.10	0.00	1.98
brown	MOL003345	O([C@@H]1[C@H](O)[C@H](O)[C@@H](O)[C@H](C)O1)C1=C(c2cc(O)c(O)cc2)Oc2c(c(O)cc(O)c2)C1=O	C21H20O11	448.377	2-(3,4-dihydroxyphenyl)-5,7-dihydroxy-3-[(2R,3R,4R,5R,6S)-3,4,5-trihydroxy-6-methyl-tetrahydropyran-2-yl]oxy-chromone	5320854	522-12-3	-8.911	-7.45499	-8.3	0.683862	0.3011	175.75	7	11	28	1	1.66	-1.00	-1.66	0.35
turquoise	MOL003346	O=C1c2c(O)cc(O)c3c4c(O)cc(O)c5C(=O)c6c(O)cc(C)c7c8c(CO)cc(O)c1c8c(c(c45)c67)c23	C30H16O9	520.443	Psuedohypericin	137346546	55954-61-5	-7.377	-7.07906	-9.6	0.673255	3.7977	155.52	7	9	28	0	16.94	-0.20	-1.61	0.34
purple	MOL003347	O=C(C(C)C)[C@@]12[C@@](CC/C=C(\C)/C)(C)[C@@H](C/C=C(\C)/C)C[C@@](C/C=C(\C)/C)(C1=O)C(O)=C(C/C=C(\C)/C)C2=O	C35H52O4	536.785	hyperforin	441298	11079-53-1	-6.414	-8.1325	-6.8	0.612824	8.6176	155.52	1	4	34	0	44.03	0.87	0.40	0.00	2.15
purple	MOL003348	O=C([C@H](CC)C)[C@@]12[C@@](CC/C=C(\C)/C)(C)[C@@H](C/C=C(\C)/C)C[C@](C/C=C(\C)/C)(C1=O)C(O)=C(C/C=C(\C)/C)C2=O	C36H54O4	550.812	adhyperforin	0	143183-63-5	-6.419	-8.09482	-6.7	0.610107	9.0738	229.99	1	4	24	4	44.03	0.93	0.58	0.00	0.84
turquoise	MOL003349	O=C1c2c(O)cc(O)c3c4c(O)cc(O)c5C(=O)c6c(O)cc(C)cc6-c(c45)c(c23)-c2c1c(O)cc(CO)c2	C30H18O9	522.459	Protopseudohypericin	171335	54328-09-5	-8.588	-7.38923	-9.4	0.701399	4.1093	77.76	7	9	12	0	17.78	-0.17	-1.50	0.00
turquoise	MOL003350	O=C1c2c(O)cc(O)c3c4c(O)cc(O)c5C(=O)c6c(O)cc(C)cc6-c(c45)c(c23)-c2c1c(O)cc(C)c2	C30H18O8	506.459	Protohypericin	164660	54328-08-4	-7.523	-7.32262	-9.6	0.681335	5.2	130.61	6	8	12	1	12.83	0.26	-0.91	0.37
turquoise	MOL003351	Ic1c(O)c2c3c(O)cc(O)c4C(=O)c5c(O)cc6c7c8c9c(c(c34)c57)c2c(c1O)C(=O)c9c(O)cc8cc6	C30H11IO8	626.308	cyclopseudo-hypericin	0	0	-7.738	-7.7928	-10.1	0.709349	4.7926	108.61	6	8	12	6	54.49	0.29	-1.10	0.45	27.95
lightyellow	MOL003352	O([C@H]1[C@H](c2cc(O)c(O)cc2)Oc2c(c(O)cc(O)c2)C1)[C@]1([C@H](O)[C@@H](O)c2c(O)cc(O)cc2O1)c1cc(O)c(O)cc1	C30H26O13	594.52	Procyanidin	122173182	4852-22-6	-10.363	-8.0963	-9	0.752545	3.3851	97.61	10	13	12	4	23.33	-1.23	-2.32	0.39
yellow	MOL003353	O=C1c2c(O)cc(O)cc2Cc2c1c(O)cc(C)c2	C15H12O4	256.253	Emodinanthrone	122635	491-60-1	-5.517	-5.5919	-6.9	0.547917	3.0628	97.61	3	4	12	4	24.72	0.80	0.24	0.39
salmon	MOL003354	O[C@H]1[C@@H](c2cc(O)c(O)cc2)Oc2c([C@H]1O)c(O)cc(O)c2	C15H14O7	306.267	(2R,3R,4R)-2-(3,4-dihydroxyphenyl)chroman-3,4,5,7-tetrol	11208959	0	-8.152	-5.85258	-7	0.606883	1.0883	66.76	6	7	12	0	20.73	-0.36	-0.89	0.34
lightgreen	MOL003355	O(C)c1c(O)ccc(C[C@@]2(O)[C@@H](CO)[C@H](c3cc(OC)c(O)cc3)OC2)c1	C20H24O7	376.4	olivil	44566587	2955-23-9	-6.416	-6.67948	-6.8	0.582363	1.6809	20.23	4	7	0	5	7.38	-0.05	-0.72	0.25
lightgreen	MOL003356	O(C)c1c(O)ccc([C@H]2OC[C@]3(O)[C@@H](c4cc(O)c(OC)cc4)OC[C@H]23)c1	C20H22O7	374.384	8-hydroxypinoresinol	0	0	-6.039	-6.56803	-7.9	0.596125	1.6155	54.37	3	7	6	1	5.86	0.11	-0.64	0.25
lightgreen	MOL003357	O(C)c1c(O)ccc([C@@H]2[C@]3(O)[C@@H]([C@H](c4cc(OC)c(O)cc4)OC3)CO2)c1	C20H22O7	374.384	(1R,3aR,4R,6aS)-1,4-bis(4-hydroxy-3-methoxyphenyl)-3,3a,4,6-tetrahydro-1H-furo[3,4-c]furan-6a-ol	21632947	0	-7.121	-6.66665	-7.6	0.612427	1.6155	34.14	3	7	0	0	5.86	0.12	-0.59	0.23
salmon	MOL003358	O=C1c2c(O)cccc2Oc2c1cc(O)cc2	C13H8O4	228.2	Euxanthone	5281631	529-61-3	-6.077	-5.26931	-7.1	0.556392	2.4296	124.29	2	4	0	6	92.98	0.68	0.15	0.00	15.53
black	MOL003359	OC(CCCC(C=C)=C)(C)C	C10H18O	154.249	Myrcenol	10975	543-39-5	-3.712	-5.08443	-4.6	0.469625	2.5868	304.21	1	1	12	14	34.07	1.29	1.28	0.34	4.50
purple	MOL003360	O=C1C(/C=C(\C)/C)=C(O)c2c(C1=O)cccc2	C14H12O3	228.243	Norlapachol	231114	15297-99-1	-4.981	-5.51164	-6.6	0.531566	2.4057	0	1	3	0	7	46.99	0.63	0.38	0.43	15.53
purple	MOL003361	O=C1C(C)=CC(=O)[C@H]2C(C)(C)[C@@H]12	C10H12O2	164.201	(1S,6R)-3,7,7-trimethylbicyclo[4.1.0]hept-3-ene-2,5-dione	10057860	6617-34-1	-3.558	-4.97213	-4.9	0.470377	1.0114	37.3	0	2	0	4	64.23	0.58	0.50	0.38	11.66
magenta	MOL003362	O=C(O[C@H]1[C@]2(CC(=O)C)[C@@H](O)CC[C@]2(O)[C@@]2(O)[C@@H]([C@]3(C)C(=CC2)C[C@@H](O)CC3)C1)/C=C(/C(C)C)\C	C28H42O7	490.629	Cynanuriculoside A_qt	0	0	-7.684	-8.07972	-7.7	0.655943	1.9483	9.23	4	7	0	0	13.92	-0.26	-0.79	0.00
red	MOL003363	O=C(O[C@@]1([H])[C@@](O[C@@]2([H])O[C@](C([H])([H])[H])([H])[C@@](O[H])([H])[C@](O[H])([H])[C@@]2([H])O[H])([H])[C@](O[H])([H])[C@@](OC([H])([H])C([H])([H])C3=C([H])C([H])=C(O[H])C(O[H])=C3[H])([H])O[C@]1([H])C([H])([H])O[C@]4([H])OC([H])([H])[C@@](C([H])([H])O[H])(O[H])[C@@]4([H])O[H])/C([H])=C([H])/C5=C([H])C([H])=C(O[H])C(O[H])=C5[H]	C34H44O19	756.702	Forsythoside B	0	0	-11.283	-9.90009	-8.4	0.809802	-1.026	40.46	11	19	0	1	3.30	-2.59	-3.69	0.00
lightcyan	MOL003364	C(=C\CCC(=C)[C@H]1CC(CC/C=C(\C)/C)=CCC1)(\C)/C	C20H32	272.468	gamma-Camphorene	0	0	-4.012	-6.77239	-5.5	0.51953	7.1559	80.26	0	0	0	27	4.07	1.96	2.01	0.28
magenta	MOL003365	O=C1[C@H](O)CC[C@@]2(C)[C@@H]3[C@H]([C@@H]4[C@](C)([C@H]([C@@H](C[C@@H]5[C@@H](C(C)C)[C@H]5C)C)CC4)CC3)CC=C12	C29H46O2	426.674	Lactucasterol	0	0	-3.204	-6.73037	-7.4	0.54338	6.7187	483.88	1	2	6	22	40.99	0.88	0.50	0.26	5.53
black	MOL003366	C=C1[C@]2(C)OC[C@H](C)[C@@H]1CCC2	C11H18O	166.26	Matatabiether	0	0	-2.797	-4.68754	-4.6	0.450481	2.4641	74.22	0	1	12	3	55.40	1.55	1.98	0.23	11.46
magenta	MOL003367	OC[C@]12[C@@H]([C@@]3(C)C([C@@]4(C)[C@@H]([C@]5(C)[C@@H](C(C)(C)[C@@H](O)CC5)CC4)CC3)=CC1)CC(C)(C)CC2	C30H50O2	442.717	Myricadiol	0	17884-88-7	-2.954	-6.41339	-6.5	0.515823	6.213	40.46	2	2	0	2	13.58	0.78	0.17	0.23
green	MOL003368	O=C([O-])CCCCCCCCCCCCCCCCCCCCCCCCCCC(=O)[O-]	C28H52O4	452.71	Octacosanedioic acid	0	0	-1.526	-7.60468	-4.6	0.488821	9.1832	36	0	4	0	0	11.69	-0.99	-2.40	0.07
midnightblue	MOL003369	O=C(O[C@H]1[C@H](O)[C@@H](O[C@@H]2[C@@H](O)[C@H](O[C@@H]3[C@@H](O)[C@](O)(CO)CO3)[C@@H](O[C@H]3[C@H](O)[C@@H](O)[C@H](O)CO3)[C@H](C)O2)[C@H](OC(=O)[C@]23[C@@H](C=4[C@@](CO)([C@@]5(C)[C@@H]([C@@]6(C)[C@@H]([C@](C(=O)O)(C)[C@H](O[C@H]7[C@H](O)[C@@H](O)[C@H](O)[C@H](CO)O7)[C@@H](O)C6)CC5)CC=4)CC2)CC(C)(C)CC3)O[C@@H]1C)/C=C/c1cc(OC)c(OC)c(OC)c1	C70H104O32	1457.56	Onjisaponin G	0	0	0	-10.3916	-6.9	0.732556	-0.3222	61.86	15	32	24	4	7.89	-3.86	-5.09	0.25
yellow	MOL003370	O(C)c1c(OC)c2C(=O)c3c(Oc2cc1OC)ccc(O)c3	C16H14O6	302.279	Onjixanthone I	5320290	0	-4.858	-6.56079	-6.7	0.550693	2.6478	40.46	1	6	6	12	79.16	0.84	0.04	0.20	14.86
purple	MOL003371	O[C@@H](/C=C/C#CC#CC#C/C=C/C)CO	C13H12O2	200.233	Safynol	5281155	27978-14-9	-4.233	-6.07062	-5.6	0.51127	2.3894	0	2	2	0	0	34.21	1.07	-0.45	0.51	7.34
blue	MOL003372	OC1C[C@@H]2N(C)[C@@H]([C@H]3O[C@@H]23)C1	C8H13NO2	155.194	Scopine	1274465	498-45-3	-2.806	-4.86597	-4.8	0.456677	-0.6261	77.76	1	3	0	1	49.82	0.31	0.10	0.22	10.97
lightyellow	MOL003373	O(C)c1c(OC)cc2c3[C@H](N(C)CC2)Cc2cc(OC)c(Oc4c(OC)cc5c([C@@H](N(C)CC5)Cc5ccc(Oc13)cc5)c4)cc2	C38H42N2O6	622.75	Sutchuenensine IV	0	0	-3.414	-7.63875	-7.2	0.560793	7.2182	58.92	0	8	0	1	9.49	0.90	0.13	0.21
green	MOL003374	Oc1c(O)cccc1CCCCCCC/C=C/C/C=C/CCC	C21H32O2	316.478	Urushiol III	5281862	492-91-1	-5.183	-7.17987	-5.7	0.549774	7.279	17.07	2	2	0	1	3.57	1.52	1.33	0.25
black	MOL003393	C(\C)(/C)=C\1/CC=2[C@@H](C)CCC=2[C@@H](C)CC/1	C15H24	204.351	(1S,4S)-7-isopropylidene-1,4-dimethyl-2,3,4,5,6,8-hexahydro-1H-azulene	15560252	88-84-6	-2.983	-5.00433	-5.3	0.469593	5.1342	38.69	0	0	0	0	24.38	1.86	2.07	0.23
magenta	MOL003396	O=C(O)[C@@]12[C@H](O)C[C@@]3(C)[C@@]4(C)[C@@H]([C@]5(C)[C@H](C(C)(C)[C@@H](O)CC5)CC4)CC=C3[C@@H]1CC(C)(C)CC2	C30H48O4	472.7	echinocystic acid	73309	510-30-5	-3.929	-6.83189	-7.1	0.549544	5.32	17.07	3	4	0	7	24.43	0.09	-0.43	0.24
magenta	MOL003410	O[C@@H]1C(C)(C)[C@H]2[C@@](C)([C@@H]3[C@](C)([C@]45[C@@H]([C@H]6[C@](O)(C)C[C@H](/C=C(\C)/C)O[C@@]6(OC4)C5)CC3)CC2)CC1	C30H48O4	472.7	Ziziphin_qt	15515703	55466-05-2	-4.277	-6.75323	-8	0.572393	4.3923	12.53	2	4	0	13	66.95	0.49	-0.12	0.24	10.00
black	MOL003416	O=CC(C)C	C4H8O	72.1057	Isobutyral	6561	26140-46-5	-1.742	-4.21275	-3.2	0.409132	0.9469	17.07	0	1	0	9	25.51	1.22	1.66	0.29
magenta	MOL003441	O[C@@H]1[C@@H]2[C@@](C)([C@@H]3[C@H]([C@@H]4[C@@](C)([C@H]5[C@H](C)[C@@]6(O[C@H]5C4)OC[C@H](C)CC6)CC3)C1)CC[C@H](C)C2	C28H46O3	430.663	Chlorogenin	0	562-34-5	-3.814	-6.82998	-7.5	0.556114	5.2033	20.23	1	3	0	6	12.94	0.72	0.16	0.19
lightcyan	MOL003443	O=C/C=C\CCCCCCC	C10H18O	154.249	2-Decenal	5354834	2497-25-8	-1.213	-5.29075	-4.2	0.434829	3.6546	17.07	0	1	0	0	18.56	1.38	1.67	0.28
green	MOL003449	C(CCCCCCC)CCCCCC[C@@H]1OC1	C16H32O	240.425	(2S)-2-myristyloxirane	10900762	7320-37-8	-2.113	-6.43675	-4.3	0.4676	6.2447	12.53	0	1	0	0	13.49	1.64	1.61	0.15
lightcyan	MOL003450	O=C/C=C/CCCCCCCCC	C12H22O	182.302	dodec-2-enal	5283361	20407-84-5	-1.245	-5.82876	-4.2	0.444573	4.567	0	0	1	16	0	31.95	1.42	1.50	0.23	7.11
black	MOL003453	O[C@H](C=C)CCCCCC	C9H18O	142.239	ZINC02571348	7021340	21964-44-3	-3.003	-4.89089	-4.2	0.450306	2.9848	17.07	1	1	6	1	39.15	1.21	1.31	0.24	3.10
black	MOL003475	O=C1[C@@H](C)[C@@H]2C(C)(C)[C@@H]3[C@]([C@@H](C)CC3)(C1)C2	C15H24O	220.35	9-Cedranone	0	13794-73-5	-3.057	-4.97909	-5.5	0.473611	3.0213	20.23	0	1	0	5	67.60	1.26	1.47	0.27	4.99
blue	MOL003480	C[C@H]1[C@@H]2O[C@@H]2[C@@]23[C@@H](C)CC[C@H]2C(C)(C)[C@@H]1C3	C15H24O	220.35	Diepicedrene-1-oxide	0	0	-3.477	-4.93371	-5.3	0.475257	3.1386	20.23	0	1	0	8	102.20	1.54	1.83	0.23	5.07
greenyellow	MOL003484	c12c3c(ccc1cccc2)cccc3	C14H10	178.229	PEY	995	85-01-8	-4.176	-4.93394	-5.9	0.496017	3.6468	20.23	0	0	0	7	25.70	1.88	1.79	0.52
pink	MOL003504	O=Cc1ccc(C)cc1	C8H8O	120.149	Tolualdehydes	7725	104-87-0	-3.455	-4.40844	-4.3	0.450397	2.0756	17.07	0	1	0	4	44.18	1.39	1.59	0.41	11.82
lightcyan	MOL003507	OCCCCCCC	C7H16O	116.201	Heptanol	8129	53535-33-4	-2.808	-4.8518	-3.8	0.441094	2.3393	17.07	1	1	0	2	17.22	1.10	1.11	0.18
green	MOL003508	OCCCCCCCCCC	C10H22O	158.281	Antak	8174	85566-12-7	-2.515	-5.63039	-4.2	0.456392	3.7079	18.46	1	1	6	3	16.85	1.20	1.13	0.18
lightcyan	MOL003509	OCCCCCCCCC	C9H20O	144.255	Nonanol	8914	143-08-8	-2.241	-5.16978	-3.6	0.436148	3.2517	20.23	1	1	6	3	33.19	1.17	1.15	0.18	6.07
black	MOL003519	O=C(/C=C/C)CCCC	C8H14O	126.196	(E)-oct-2-en-4-one	5365891	4643-27-0	-2.716	-5.16959	-3.7	0.443672	2.4352	34.14	0	1	6	2	64.62	1.36	1.68	0.31	4.24
purple	MOL003520	O=C(/C=C\C)C1=C(C)C=CCC1(C)C	C13H18O	190.281	Damascenone	12309006	23726-93-4	-2.992	-5.45121	-5	0.472232	3.4028	26.3	0	1	6	4	36.43	1.34	1.60	0.00	8.20
pink	MOL003521	O(C)c1c(OC)ccc(/C=C/C)c1	C11H14O2	178.228	Isohomogenol	637776	93-16-3	-4.055	-5.45613	-4.9	0.485804	2.7512	17.07	0	2	6	1	32.61	1.49	1.33	0.28	2.73
pink	MOL003524	OCCCc1ccccc1	C9H12O	136.191	Benzenepropanol	31234	122-97-4	-4.453	-4.968	-4.6	0.478849	2.0029	26.3	1	1	6	3	36.57	1.18	1.15	0.33	4.09
pink	MOL003525	O=C(C(=O)c1ccccc1)C	C9H8O2	148.159	Pyruvophenone	11363	30581-69-2	-4.291	-4.81326	-4.9	0.478641	1.3061	0	0	2	0	1	35.93	0.92	0.93	0.43	11.18
pink	MOL003526	O=C(OC/C=C/c1ccccc1)C	C11H12O2	176.212	Cinnamyl acetate	5282110	103-54-8	-3.666	-5.3328	-5.5	0.488059	2.0724	0	0	2	6	0	21.15	1.29	1.29	0.38
purple	MOL003529	O=C(C)c1cc(C)ccc1	C9H10O	134.175	m-Methylacetophenone	11455	585-74-0	-3.588	-4.663	-4.7	0.462569	2.0561	20.23	0	1	0	1	40.63	1.39	1.44	0.43	24.94
pink	MOL003530	O=C/C=C/c1c(OC)cccc1	C10H10O2	162.185	O-METHOXYCINNAMALDEHYDE	641298	1504-74-1	-3.446	-5.01066	-4.6	0.464598	1.9332	20.23	0	2	0	1	26.52	1.19	1.18	0.36
blue	MOL003534	C(C)(C)[C@H]1[C@H]2[C@H](C(C)=CC1)CC=C(C)C2	C15H24	204.351	CADINENE	10657	523-47-7	-4.224	-5.47968	-5.8	0.504139	4.745	0	0	0	0	0	17.12	1.88	2.06	0.25
pink	MOL003535	Cc1cc2c(C(C)(C)CC=C2)cc1	C13H16	172.266	1,1,6-trimethyl-2H-naphthalene	121677	30364-38-6	-4.022	-5.21963	-5.5	0.49137	3.8428	0	0	0	0	0	24.94	1.88	1.99	0.34
blue	MOL003536	O[C@]1(C)[C@H]2[C@H]([C@H](C(C)C)CC1)C=C(C)CC2	C15H26O	222.366	T-Cadinol	160799	#N/A	-4.974	-5.72379	-6	0.523904	3.7788	0	1	1	0	0	28.59	1.41	1.47	0.24
blue	MOL003537	O[C@]1(C)[C@@H]2[C@H]([C@H](C(C)C)CC1)C=C(C)CC2	C15H26O	222.366	T-Muurolol	3084331	19912-62-0	-5.534	-5.36728	-5.9	0.525355	3.7788	17.07	1	1	0	0	30.41	1.36	1.44	0.23	7.11
blue	MOL003538	C[C@H]1[C@H]2[C@@H]3C(C)(C)[C@@H]3CCC(C)=C2CC1	C15H24	204.351	()-Ledene	10910653	21747-46-6	-3.65	-5.60915	-5.8	0.497883	4.3636	27.69	0	0	6	4	51.84	1.86	2.16	0.23	11.79
blue	MOL003541	CC=1[C@@H]2[C@@]3(C)[C@@H]([C@@H]2C(C)(C)CCC3)CC=1	C15H24	204.351	()-alpha-Longipinene	16217635	0	-3.096	-4.7131	-4.9	0.459729	4.1234	27.69	0	0	6	5	57.47	1.81	2.05	0.00	12.13
blue	MOL003545	C[C@H]1[C@]2(C)[C@@H]3C(C)(C)[C@@H]3CC=C2CCC1	C15H24	204.351	aristolene	12309878	#N/A	-1.558	-4.83291	-5.2	0.447202	4.1234	0	0	0	6	1	52.20	1.81	2.08	0.00	-1.30
black	MOL003546	O=C1[C@H]2C(C)(C)[C@H]2[C@@]2(C)[C@H](C)CCCC2=C1	C15H22O	218.335	Aristolone	165536	6831-17-0	-2.762	-4.97846	-5.8	0.474932	3.1927	57.9	0	1	10	2	45.31	1.29	1.54	0.00	1.93
purple	MOL003547	O(C)c1c(OC)cc(/C=C/C)c(OC)c1	C12H16O3	208.254	Azaron	636822	494-40-6	-4.732	-5.87595	-5.1	0.507007	2.7348	0	0	3	0	0	38.39	1.42	1.18	0.00	4.55
purple	MOL003549	O(C)c1c(OC)cc(CC=C)c(OC)c1	C12H16O3	208.254	gamma-Asarone	636750	5353-15-1	-4.705	-5.54259	-5	0.499017	2.7887	0	0	3	6	1	22.76	1.50	1.33	0.00
pink	MOL003550	ClCc1ccccc1	C7H7Cl	126.583	WLN: G1R	7503	27987-13-9	-3.608	-4.34311	-3.8	0.444066	2.4301	0	0	0	0	0	73.80	1.86	2.02	0.00	12.03
purple	MOL003561	O(C)c1c2occc2c(OC)c2c1OC(=O)C=C2	C13H10O5	246.215	isopimpinellin	68079	482-27-9	-5.477	-5.37968	-6.2	0.530072	2.1706	0	0	5	0	0	25.93	0.94	0.50	0.00
black	MOL003568	C[C@@H]1C2=C([C@@]3(C)C(C)(C)C(C2)CC3)CC1	C15H24	204.351	Patchoulene	0	#N/A	-2.639	-5.11934	-5.2	0.465254	4.318	20.23	0	0	0	4	49.06	1.82	2.17	0.00	14.10
purple	MOL003573	C(C)(C)[C@H]1c2c(C(C)=CC1)ccc(C)c2	C15H20	200.319	calacorene	12302243	21391-99-1	-4.105	-5.53357	-5.3	0.494558	4.791	9.23	0	0	6	1	16.20	1.89	1.99	0.00
blue	MOL003574	C[C@H]1[C@H]2C(=C(C)CC2)[C@@H]2C(C)(C)[C@@H]2CC1	C15H24	204.351	α-gurjunene	21595259	#N/A	-2.947	-5.14826	-5.3	0.4715	4.3636	20.23	0	0	0	1	52.57	1.83	2.10	0.00	12.19
black	MOL003575	CC=1[C@@]23[C@](C)(CC[C@@H]2C(C)(C)C3)CCC=1	C15H24	204.351	α-Panasinsene	45052262	0	-2.511	-4.7625	-4.9	0.452778	4.0778	0	0	0	0	1	56.77	1.83	2.11	0.00	0.57
magenta	MOL003578	O[C@@H]1C(C)(C)[C@H]2[C@@]3([C@]4([C@H]([C@@]5(C)[C@@](C)([C@@H]([C@@H](CC/C=C(\C)/C)C)CC5)CC4)CC2)C3)CC1	C30H50O	426.717	Cycloartenol	92110	469-38-5	-3.566	-7.03396	-6.5	0.536461	7.5537	39.44	1	1	10	0	38.69	1.53	1.33	0.00	5.00
pink	MOL003579	O(C)c1ccccc1	C7H8O	108.138	Anizol	7519	100-66-3	-3.207	-4.16068	-3.7	0.434182	1.8136	26.3	0	1	0	3	19.88	1.68	1.94	0.00
black	MOL003582	OC/C=C(\C)/C	C5H10O	86.1323	Prenol	11173	135146-66-6	-3.718	-4.08215	-3.9	0.443145	1.1075	20.23	1	1	0	1	66.69	1.00	1.13	0.28	11.63
black	MOL003587	C(=C)(C)[C@H]1[C@]2([C@H](C)CC1)CC=C(C)CC2	C15H24	204.351	Acoradiene	90351	24048-44-0	-2.694	-5.31274	-5	0.4659	4.7533	13.14	0	0	5	0	36.73	1.85	2.11	0.28	-0.84
purple	MOL003590	O=C1Oc2c3c(occ3)ccc2C=C1	C11H6O3	186.164	angelicin	10658	523-50-2	-4.171	-4.85795	-5.9	0.494701	2.2034	86.99	0	3	12	3	19.60	1.05	0.86	0.26
black	MOL003594	O=C(O[C@H]1C(C)=CC[C@@H](C(=C)C)C1)C	C12H18O2	194.27	l-Carvyl acetate	102024	1205-42-1	-4.077	-5.46392	-5.4	0.494637	2.7799	66.76	0	2	12	1	34.22	1.28	1.48	0.28	0.63
black	MOL003595	O[C@@]1(C)C=C[C@@H](C(=C)C)CC1	C10H16O	152.233	cis-p-2,8-Menthadien-1-ol	5319363	3886-78-0	-4.305	-4.8194	-4.7	0.475723	2.1594	254.52	1	1	12	7	48.55	1.28	1.41	0.30	11.16
purple	MOL003613	Cc1occc1	C5H6O	82.1005	Silvan	10797	534-22-5	-2.865	-4.30495	-3.3	0.426075	1.0793	149.07	0	1	0	4	44.65	1.69	2.07	0.06	4.36
turquoise	MOL003656	O=C1C(c2ccc(O)cc2)=COc2c(C/C=C(\C)/C)c(O)cc(O)c12	C20H18O5	338.354	Lupiwighteone	5317480	104691-86-3	-7.456	-6.9273	-7.5	0.622387	3.9211	29.46	3	5	0	0	51.64	0.68	-0.23	0.36	15.63
salmon	MOL003662	O=C1c2c(OC(c3ccc(O)cc3)=C1)cc(O)cc2	C15H10O4	254.238	7,4'-Dihydroxyflavone	5282073	2196-14-7	-6.923	-5.76803	-7.9	0.598204	2.6017	34.14	2	4	0	0	19.18	0.56	-0.16	0.43
brown	MOL003686	O(C[C@@H]1[C@@H](O)[C@H](O)[C@@H](O)[C@H](OC2=C(c3cc(OC)c(O)cc3)Oc3c(c(O)cc(O)c3)C2=O)O1)[C@H]1[C@H](O)[C@H](O)[C@@H](O)[C@H](C)O1	C28H32O16	624.544	Narcissoside	5481663	604-80-8	-10.105	-8.5524	-8.5	0.743856	-1.1948	204.83	9	16	6	8	5.09	-2.14	-2.74	0.00
red	MOL003735	O([C@H]1[C@H](O)[C@@H](O)[C@H](O)[C@@H](CO)O1)[C@@H]1OC=C[C@H]2[C@H](O)C=C(CO)[C@@H]12	C15H22O9	346.33	aucubin	91458	#N/A	-6.925	-6.4507	-6.2	0.576375	-3.1019	125.68	6	9	6	5	4.17	-1.83	-2.90	0.00
blue	MOL003737	O[C@@H]1OC=C(C)[C@@H]2[C@H]1[C@@H](C)CC2	C10H16O2	168.233	(+)-iridodial lactol	442438	550-45-8	-4.17	-4.88313	-5.7	0.491523	1.4665	55.76	1	2	0	7	93.83	0.90	1.02	0.22	13.13
purple	MOL003738	O=C1C=CC(=O)C=C1	C6H4O2	108.095	Quinone	4650	19052-63-2	-2.728	-4.16492	-3.9	0.430725	0.408	43.37	0	2	0	13	33.58	0.33	0.05	0.57	12.07
red	MOL003739	O=C(C)c1cc(OC)c(O[C@H]2[C@H](O)[C@@H](O)[C@H](O)[C@@H](CO[C@H]3[C@H](O)[C@@H](O)[C@H](O)[C@@H](CO)O3)O2)cc1	C21H30O13	490.455	Tectoruside	5321783	0	-8.034	-8.20485	-7.4	0.660066	-2.3652	86.99	7	13	0	10	18.48	-2.35	-2.94	0.29
red	MOL003740	O=C(C)c1cc(OC)c(O[C@H]2[C@H](O)[C@@H](O)[C@H](O)[C@@H](CO)O2)cc1	C15H20O8	328.315	Androsin	164648	531-28-2	-7.469	-6.62491	-6.8	0.602394	-0.6183	104.06	4	8	0	13	18.86	-0.94	-1.40	0.29
tan	MOL003741	O=C/C(/C)=C/1\[C@@H]2[C@]3([C@](O)(C)CC\1)[C@@H](O[C@H](/C=C(/C=C/C=C(/CC/C=C(\C)/C)\C)\C)C3)OCCC2	C30H44O4	468.668	anhydrobelachinal	10742927	219827-03-9	-4.439	-7.22998	-7.1	0.565337	6.3427	38.69	1	4	6	15	43.57	0.81	0.05	0.30	4.83
green	MOL003742	O([C@@H](CCC/C=C/CC[C@@H](CCCCC)C=1C(=O)C=CC(=O)C=1)C)C	C22H34O3	346.504	ardisianone A	0	97987-89-8	-3.531	-7.27196	-5.7	0.526101	5.6963	97.99	0	3	0	11	44.22	0.80	0.14	0.27	2.83
tan	MOL003743	O=C/C(/C)=C/1\[C@H](CCCO)[C@@]2([C@@H](O)O[C@@H](/C=C(/C=C/C=C(/CC/C=C(\C)/C)\C)\C)C2)[C@](O)(C)CC\1	C30H46O5	486.683	belachinal	0	0	-7.335	-7.68402	-6.4	0.613515	5.5762	72.83	3	5	6	29	31.24	-0.09	-0.97	0.33	5.30
tan	MOL003744	O=C(OC/C(=C/C=C/C(=C)CC/C=C(\C)/C)/[C@H]1[C@@H](O)[C@@]2([C@H](CCCO)/C(=C(/C=O)\C)/CC[C@@]2(O)C)CC1)C	C32H48O6	528.72	belamcandal	0	138501-57-2	-6.365	-8.7531	-6.4	0.618595	5.0739	72.83	3	6	6	29	30.07	0.05	-0.82	0.28	4.84
green	MOL003745	O(C)c1c(O)c(CCCCCCCCC/C=C\CCCC)cc(OC)c1	C23H38O3	362.546	Belamcandol A	5321906	137786-93-7	-5.474	-7.03589	-5.4	0.546575	7.9582	83.45	1	3	12	5	18.32	1.47	0.95	0.15
tan	MOL003746	O=C/C(/C)=C\1/[C@@H](CCCO)[C@@]2([C@H](O)[C@H](/C(=C\C=C\C(=C)CC/C=C(\C)/C)/CO)CC2)[C@](O)(C)CC/1	C30H46O5	486.683	28-deacetylbelamcandal	0	138521-96-7	-6.746	-8.06612	-6.3	0.608116	4.6948	29.46	4	5	6	14	22.86	-0.35	-0.98	0.29
tan	MOL003747	O(C)c1c(c(O)cc(CCCCCCCCC/C=C\CCCC)c1)C1=C(CCCCCCCCC/C=C\CCCC)C(=O)C(OC)=CC1=O	C44H68O5	677.008	belamcandaquinone A	102276389	152430-93-8	-5.504	-9.02115	-5.1	0.586405	13.9212	83.45	1	5	12	5	18.72	1.02	-0.18	0.20
tan	MOL003748	O(C)c1cc(O)c(c(CCCCCCCCC/C=C\CCCC)c1)C1=C(CCCCCCCCC/C=C\CCCC)C(=O)C(OC)=CC1=O	C44H68O5	677.008	belamcandaquinone B	102276390	152430-94-9	-6.479	-9.78959	-5.4	0.628921	13.9212	20.23	1	5	0	5	18.50	0.82	-0.39	0.22
turquoise	MOL003749	O(C)c1c(O)c2C(=O)C(c3cc(OC)c(OC)cc3)=COc2cc1OC	C19H18O7	358.342	belamcandin	15290942	192140-47-9	-5.731	-6.56053	-6.8	0.567481	2.5337	96.22	1	7	12	2	20.10	0.94	0.28	0.16
green	MOL003750	O(C)c1cc(O)cc(CCCCCCCCC/C=C\CCCC)c1	C22H36O2	332.52	3-methoxy-5-[(Z)-pentadec-10-enyl]phenol	10969651	137786-94-8	-6.05	-7.22086	-5.4	0.560598	7.9746	55.76	1	2	0	7	18.67	1.50	1.04	0.22
turquoise	MOL003751	O(C)c1c(O)c2C(=O)C=C(c3cc(OC)c(OC)cc3)Oc2cc1OC	C19H18O7	358.342	HTMF	152430	21763-80-4	-5.987	-6.96847	-7.1	0.586116	2.8035	114.68	1	7	12	4	26.31	0.94	-0.16	0.16
magenta	MOL003752	O[C@@H]1C(C)(C)[C@H]2[C@@]3([C@]4([C@H]([C@@]5(C)[C@@](C)([C@@H]([C@@H](CCCC(C)C)C)CC5)CC4)CC2)C3)CC1	C30H52O	428.733	cycloartanol	12760132	4657-58-3	-3.399	-7.16513	-6.5	0.536763	7.8037	81.68	1	1	12	5	27.20	1.50	1.22	0.21
salmon	MOL003753	O(C)c1ccc([C@@H]2[C@H](O)C(=O)c3c(O)cc(O)cc3O2)cc1	C16H14O6	302.279	dihydrokaempferide	0	3570-69-2	-6.94	-5.88509	-7.6	0.594128	2.0032	83.83	3	6	0	27	50.56	0.08	-0.39	0.36	14.74
tan	MOL003754	O=C/C(/C)=C/1\[C@@H]2[C@]3([C@](O)(C)CC\1)[C@H](O[C@@H](/C=C(/C=C/C=C(/CC/C=C(\C)/C)\C)\C)C3)OCCC2	C30H44O4	468.668	epianhydrobelachinal	0	0	-3.567	-7.46526	-7	0.555202	6.3427	105.45	1	4	12	3	43.57	0.84	0.07	0.30	5.00
turquoise	MOL003755	O(C)c1c(O)c2C(=O)C(c3cc(OC)c(OC)c(O)c3)=COc2cc1O	C18H16O8	360.315	irigenin	5464170	548-76-5	-6.894	-6.7155	-7.4	0.604572	2.0153	105.45	3	8	12	3	1.95	0.46	-0.13	0.17
turquoise	MOL003756	O(C)c1c(OC)cc(C=2C(=O)c3c(OC)c4OCOc4cc3OC=2)cc1OC	C20H18O8	386.352	Irisflorentin	170569	41743-73-1	-4.886	-6.90367	-7	0.563823	2.5692	184.6	0	8	12	6	12.52	0.83	-0.04	0.16
tan	MOL003757	O=C(OCCC[C@H]/1[C@@](CC/C=C(/[C@H](O)C/C=C(/CC/C=C(\C)/C)\C)\C)(C)[C@](O)(C)CC\C\1=C(/C=O)\C)CCCCCCCCCCCCC	C44H76O5	685.071	iristectorene B	0	0	-6.668	-9.12478	-5.8	0.622452	12.7489	184.6	2	5	12	6	32.56	0.36	-0.90	0.23	2.58
turquoise	MOL003758	O(C)c1c(O)c2C(=O)C(c3cc(O)c(OC)cc3)=COc2cc1O	C17H14O7	330.289	Iristectorigenin (9CI)	5488781	37744-62-0	-6.67	-6.27915	-6.9	0.58158	2.0317	77.76	3	7	0	13	71.55	0.55	-0.16	0.23	16.32
turquoise	MOL003759	O(C)c1c(O)c2C(=O)C(c3cc(OC)c(O)cc3)=COc2cc1O	C17H14O7	330.289	Iristectorigenin A	5491637	39012-01-6	-7.282	-6.41895	-7	0.598518	2.0317	69.92	3	7	12	3	63.36	0.54	-0.12	0.22	16.82
brown	MOL003760	O(C)c1c(O)c2C(=O)C(c3cc(O)c(OC)cc3)=COc2cc1O[C@H]1[C@H](O)[C@@H](O)[C@H](O)[C@@H](CO)O1	C23H24O12	492.429	Iristectorin A	11968629	37744-61-9	-8.712	-7.86816	-7.6	0.672445	0.1273	85.22	6	12	12	3	13.97	-1.19	-2.17	0.25
brown	MOL003761	O(C)c1c(O)c2C(=O)C(c3cc(OC)c(O)cc3)=COc2cc1O[C@H]1[C@H](O)[C@@H](O)[C@H](O)[C@@H](CO)O1	C23H24O12	492.429	Iristectorin B	5318487	0	-9.301	-7.69962	-7.8	0.687592	0.1273	92.68	6	12	12	4	3.76	-1.23	-2.18	0.26
tan	MOL003762	O=C/C(/C)=C/1\[C@@H](CCCO)[C@@](CC/C=C(/[C@H](O)C/C=C(/CC/C=C(\C)/C)\C)\C)(C)[C@](O)(C)CC\1	C30H50O4	474.716	isoiridogermanal	44559084	86293-25-6	-4.391	-7.76004	-6.9	0.57178	6.6847	175.37	3	4	12	5	29.60	0.31	-0.39	0.24
salmon	MOL003763	O(C)c1c(O)ccc(/C=C\c2cc(O)cc(O)c2)c1	C15H14O4	258.269	5-[(Z)-2-(4-hydroxy-3-methoxy-phenyl)vinyl]resorcinol	21681009	32507-66-7	-6.293	-5.43195	-6	0.541991	2.9976	96.22	3	4	12	2	81.62	0.70	0.12	0.37	4.74
yellow	MOL003764	O(C)c1c(O)c(OC)cc2OC=C(c3ccc(O)cc3)C(=O)c12	C17H14O6	314.289	6-hydroxy-3-(4-hydroxyphenyl)-5,7-dimethoxy-chromone	252471	479-83-4	-7.211	-6.4669	-7.5	0.608291	2.2991	99.38	2	6	0	8	12.92	0.80	-0.22	0.24
turquoise	MOL003765	O(C)c1c(OC)cc(C=2C(=O)c3c(O)c4OCOc4cc3OC=2)cc1OC	C19H16O8	372.326	noririsflorentin	44133422	41682-44-4	-5.961	-6.7646	-7.2	0.583636	2.3182	85.22	1	8	12	1	9.25	0.67	-0.14	0.20
brown	MOL003766	O(C)c1c(O)c2C(=O)C(c3ccc(O)cc3)=COc2cc1O[C@H]1[C@H](O)[C@@H](O)[C@H](O)[C@@H](CO)O1	C22H22O11	462.403	Shekanin	5281810	611-40-5	-9.453	-7.23812	-7.2	0.66903	0.1437	99.38	6	11	0	9	25.10	-0.89	-1.85	0.28
yellow	MOL003767	O(C)c1c(O)c2C(=O)C(c3ccc(O)cc3)=COc2cc1O	C16H12O6	300.263	tectorigenin	5281811	548-77-6	-6.955	-6.03295	-6.9	0.582656	2.0481	20.23	3	6	0	6	28.41	0.52	-0.37	0.28
midnightblue	MOL003768	O([C@@H]1[C@H](O)[C@@H](O)[C@H](O)[C@@H](CO)O1)[C@@H]1C[C@H]2[C@@](C)([C@H]3C([C@H]4[C@@](C)([C@@H]([C@@H](/C=C/[C@H](C(C)C)CC)C)CC4)CC3)=CC2)CC1	C35H58O6	574.831	vittadinoside	0	55555-38-9	-4.174	-8.64767	-7.5	0.600946	5.8926	77.76	4	6	0	13	17.85	-0.16	-0.82	0.23
yellow	MOL003769	O=C1C(c2ccc(O)cc2)=COc2c1c(O)c1OCOc1c2	C16H10O6	298.247	Irolone	5281779	41653-81-0	-6.072	-6.00756	-7.5	0.577578	2.1	57.53	2	6	0	5	46.87	0.57	-0.27	0.35	19.59
midnightblue	MOL003770	O([C@H]1[C@H](O)[C@@H](O)[C@H](O)[C@](CO)(C)O1)[C@@H]1CC=2[C@@H]([C@@H]3[C@H]([C@H]4[C@@H]([C@@H]([C@H](CC[C@H](C(C)C)CC)C)CC4)CC3)CC=2)CC1	C34H58O6	562.821	alexandrin	0	#N/A	-7.043	-8.20857	-6.3	0.617249	6.1298	26.3	4	6	6	3	20.46	0.27	-0.27	0.20
magenta	MOL003771	O[C@@H]1CC=2[C@@H]([C@@H]3[C@H]([C@H]4[C@@H]([C@@H]([C@H](CC[C@H](C(C)C)CC)C)CC4)CC3)CC=2)CC1	C27H46O	386.654	alexandrin_qt	0	474-58-8	-4.561	-7.36492	-6.8	0.564038	7.6717	0	1	1	0	0	12.69	1.38	1.10	0.19
tan	MOL003772	O=C/C(/C)=C/1\[C@@H](CCCO)[C@@](CC/C=C(\[C@H](O)C/C=C(/CC/C=C(\C)/C)\C)/C)(C)[C@](O)(C)CC\1	C30H50O4	474.716	Iridobelamal A	0	0	-5.96	-7.69223	-6.7	0.592717	6.6847	20.23	3	4	0	5	29.60	-0.11	-1.04	0.28
magenta	MOL003773	O=C(O)/C(=C/CC[C@@H](C)[C@@H]1[C@]2(C)[C@H]([C@H]3[C@]4([C@@]5([C@@H](C(C)(C)[C@@H](O)CC5)CC3)C4)CC2)CC1)/C	C29H46O3	442.674	Mangiferolic acid	0	4184-34-3	-5.011	-6.88225	-7.6	0.577899	6.4657	66.76	2	3	6	0	36.16	0.66	-0.06	0.25	5.71
pink	MOL003785	O=C(OCc1ccccc1)C	C9H10O2	150.174	Benzyl acetate	8785	140-11-4	-4.113	-4.84399	-4.8	0.474805	1.6046	17.07	0	2	0	2	20.79	1.24	1.46	0.35
blue	MOL003786	C[C@H]1[C@H]2[C@@]3([C@@H](C)CC[C@@H](C3(C)C)C2)CC1	C15H26	206.367	patchoulane	0	19078-35-4	-2.899	-4.78026	-5.1	0.461447	4.3734	77.76	0	0	0	1	16.21	1.78	2.20	0.21
black	MOL003802	OC[C@@H](CCCC)CC	C8H18O	130.228	(2R)-2-ethylhexan-1-ol	6991979	104-76-7	-3.702	-5.09344	-3.9	0.45892	2.6586	184.6	1	1	6	7	26.12	1.22	1.46	0.17
purple	MOL003837	O=C1Oc2c(cc(O)c(O)c2)C=C1	C9H6O4	178.142	esculetin	5281416	305-01-1	-5.701	-4.7604	-6.2	0.523706	1.365	40.13	2	4	0	1	22.97	0.44	0.02	0.36
blue	MOL003839	O=CC1=C2[C@@H]([C@H](C)CC2)C[C@@H](C(=C)C)CC1	C15H22O	218.335	(-)-Guaia-1(10),11-dien-15-al	0	0	-4.738	-5.31081	-6	0.512897	4.1591	20.23	0	1	0	2	29.71	1.48	1.58	0.27
magenta	MOL003851	O=C(C)[C@@H]1[C@]2(C)[C@H](O)C[C@@H]3[C@@]4(C)C(=CC[C@H]3[C@@]2(O)CC1)C[C@@H](O)CC4	C21H32O4	348.476	Isoramanone	0	4644-99-9	-4.954	-6.21934	-6.7	0.545792	1.3693	40.46	3	4	12	4	39.97	0.05	-0.16	0.24	4.79
red	MOL003867	O=C(C)c1c(O[C@H]2[C@H](O)[C@@H](O)[C@H](O)[C@@H](CO[C@H]3[C@H](O)[C@@H](O)[C@@H](O)CO3)O2)cc(OC)cc1	C20H28O12	460.429	Paeonolide	442923	72520-92-4	-8.171	-7.87164	-7.2	0.651551	-1.8545	38.69	6	12	0	0	6.30	-1.42	-2.09	0.30
purple	MOL003870	O=C([O-])C1=C[N+H](C)[C-H]C=C1	C7H7NO2	137.136	gynesine	1	112-80-1	-2.866	-4.25035	-4.5	0.442985	-0.5811	38.69	0	2	0	0	60.07	0.58	0.78	0.10	11.78
black	MOL003877	OCCC(C)C	C5H12O	88.1482	Fuseloel	31260	123-51-3	-3.457	-4.64285	-3.7	0.445159	1.2225	35.53	1	1	12	2	65.67	1.00	1.17	0.22	11.15
greenyellow	MOL003883	Oc1ccc([C@@H](/C=C/c2ccc(O)cc2)C=C)cc1	C17H16O2	252.308	Nyasol	6438674	96895-25-9	-6.126	-5.82366	-7.1	0.566948	4.0549	26.3	2	2	0	18	3.37	1.31	0.66	0.45
magenta	MOL003892	O[C@@H]1C[C@@H]2[C@@](C)([C@@H]3[C@H]([C@H]4[C@@](C)([C@H]5[C@H](C)[C@@]6(O[C@H]5C4)OC[C@@H](C)CC6)CC3)CC2)CC1	C27H44O3	416.636	Sarsapogenine	92095	126-19-2	-3.779	-7.01888	-7.7	0.563654	4.884	37.3	1	3	0	20	17.41	0.80	0.24	0.19
magenta	MOL003894	O[C@@H]1C[C@@H]2[C@@](C)([C@H]3[C@H]([C@H]4[C@@](C)([C@H]5[C@H](C)[C@@]6(O[C@H]5C4)OC[C@H](C)CC6)CC3)CC2)CC1	C27H44O3	416.636	Smilagenin	0	126-18-1	-3.397	-6.9712	-7.8	0.559396	4.884	26.3	1	3	0	21	14.15	0.73	0.10	0.19
salmon	MOL003896	O(C)c1cc2OC(C)=C(c3ccccc3)C(=O)c2cc1	C17H14O3	266.291	7-Methoxy-2-methyl isoflavone	354368	19725-44-1	-6.151	-5.90343	-7	0.56682	3.364	210.9	0	3	0	8	42.56	1.16	0.56	0.33	16.89
green	MOL003902	O=C(OC)CCCCCCCCC/C=C\CCCCCCCC	C21H40O2	324.541	methyl (Z)-icos-11-enoate	5463047	2390-09-2	-4.529	-7.14075	-4.6	0.519924	7.9988	104.06	0	2	0	2	29.49	1.41	1.11	0.16
green	MOL003903	O=C(O)CCCCCCCCC/C=C/CCCCCCCCCCC	C23H44O2	352.594	(E)-tricos-11-enoic acid	21965021	0	-4.396	-7.6375	-5	0.534712	9.1164	221.9	1	2	0	7	27.58	1.25	0.89	0.20
green	MOL003904	O=C(OCC)CCCCCCCCCCC/C=C\CCCCCCCC	C24H46O2	366.621	Erucic acid ethyl ester	5364508	37910-77-3	-4.473	-7.38925	-4.8	0.527384	9.26	104.06	0	2	0	2	28.12	1.54	1.11	0.18
midnightblue	MOL003905	O=C[C@@]12[C@@](O)(C[C@H](O[C@@H]3O[C@@H](C)[C@H](O[C@@H]4[C@@H](O)[C@H](O)[C@@H](O)[C@H](CO)O4)[C@@H](OC)C3)CC1)CC[C@@H]1[C@]3(O)[C@](C)([C@H](C4=CC(=O)OC4)CC3)CC[C@@H]21	C36H54O14	710.806	K-STROPHANTHOSIDE	0	33279-57-1	-7.224	-8.86412	-6.7	0.644002	-0.0917	204.83	6	14	0	6	70.65	-1.86	-2.62	0.25	8.69
magenta	MOL003906	O=C[C@@]12[C@@](O)(C[C@H](O)CC1)CC[C@H]1[C@]3(O)[C@](C)([C@H](C4=CC(=O)OC4)CC3)CC[C@@H]21	C23H32O6	404.497	K-STROPHANTHOSIDE_qt	0	33279-57-1	-4.36	-6.34747	-7.3	0.550814	1.3391	66.76	3	6	0	1	30.80	-0.62	-1.37	0.27	6.01
midnightblue	MOL003907	O=C[C@@]12[C@@](O)(C[C@@H](O[C@@H]3O[C@H](C)[C@@H](O[C@H]4[C@H](O)[C@@H](O)[C@H](O)[C@@H](CO)O4)[C@@H](O)C3)CC1)CC[C@H]1[C@]3(O)[C@@](C)([C@@H](C4=CC(=O)OC4)CC3)CC[C@H]21	C35H52O14	696.779	erysimoside	12308885	7082-34-0	-6.034	-8.12007	-7.6	0.621902	-0.5002	125.68	7	14	0	3	65.45	-2.27	-3.18	0.27	12.96
magenta	MOL003908	O=C[C@@]12[C@@](O)(C[C@@H](O)CC1)CC[C@H]1[C@]3(O)[C@@](C)([C@@H](C4=CC(=O)OC4)CC3)CC[C@H]21	C23H32O6	404.497	Cynotoxin	6185	66-28-4	-4.831	-6.2697	-6.9	0.548674	1.3391	66.76	3	6	0	1	99.94	-0.76	-1.42	0.29	6.72
midnightblue	MOL003909	O([C@@H]1[C@@H](O)[C@@H](O)[C@H](O[C@H]2C[C@@H]3[C@@](C)([C@@H]4[C@@H]([C@]5(O)[C@@](C)([C@H](C6=CC(=O)OC6)CC5)CC4)CC3)CC2)O[C@H]1CO)[C@H]1[C@H](O)[C@@H](O)[C@H](O)[C@@H](C)O1	C35H54O13	682.795	evobioside	0	79435-42-0	-8.002	-8.11823	-8.3	0.677131	0.7729	142.75	7	13	0	4	44.25	-2.12	-2.82	0.26	12.13
magenta	MOL003910	O=C1OCC([C@@H]2[C@]3(C)[C@@](O)([C@H]4[C@@H]([C@]5(C)[C@@H](C[C@H](O)CC5)CC4)CC3)CC2)=C1	C23H34O4	374.514	evobioside_qt	12305991	79435-42-0	-4.183	-6.42809	-7.6	0.555947	3.3785	104.06	2	4	0	2	14.34	-.00	-0.81	0.26
midnightblue	MOL003911	O([C@H]1[C@H](O)[C@H](O)[C@@H](O)[C@H](C)O1)[C@H]1C[C@@H]2[C@@](C)([C@@H]3[C@H]([C@]4(O)[C@@](C)([C@@H](C5=CC(=O)OC5)CC4)CC3)CC2)CC1	C29H44O8	520.655	evomonoside	0	508-93-0	-7.255	-7.16322	-7.5	0.622965	2.5198	23.79	4	8	6	1	12.24	-0.48	-1.19	0.25
magenta	MOL003912	O=C1OCC([C@@H]2[C@]3(C)[C@@](O)([C@H]4[C@@H]([C@]5(C)[C@@H](C[C@@H](O)CC5)CC4)CC3)CC2)=C1	C23H34O4	374.514	DTX	4369270	143-62-4	-4.154	-6.40419	-7.4	0.550819	3.3785	44.02	2	4	6	2	15.78	0.16	-0.61	0.25
midnightblue	MOL003913	O=C[C@@]12[C@@](O)(C[C@@H](O[C@@H]3O[C@H](C)[C@@H](O)[C@@H](O)C3)CC1)CC[C@H]1[C@]3(O)[C@@](C)([C@@H](C4=CC(=O)OC4)CC3)CC[C@H]21	C29H42O9	534.638	Helveticoside	441860	630-64-8	-5.2	-7.77163	-9.2	0.636661	1.2467	44.45	4	9	6	3	10.88	-1.21	-2.01	0.26
magenta	MOL003914	O=C[C@@]12[C@@](O)(C[C@@H](O)CC1)CC[C@H]1[C@]3(O)[C@@](C)([C@H](C4=CC(=O)OC4)CC3)CC[C@H]21	C23H32O6	404.497	STOCK1N-70051	7059642	630-64-8	-4.258	-6.86276	-6.8	0.5491	1.3391	52.6	3	6	0	11	9.91	-0.77	-1.39	0.29
pink	MOL003915	N#CCc1ccccc1	C8H7N	117.148	WLN: NC1R	8794	140-29-4	-3.999	-4.46027	-4.4	0.460648	1.7437	26.3	0	1	0	19	47.22	1.61	1.64	0.45	-1.88
purple	MOL003917	Oc1ccc(CCC#N)cc1	C9H9NO	147.174	3-(4-Hydroxyphenyl)propionitrile	87079	17362-17-3	-4.08	-4.44761	-4.9	0.469624	1.9325	75.99	1	2	6	4	49.32	1.15	0.68	0.41	2.80
pink	MOL003918	S=C=NCCc1ccccc1	C9H9NS	163.239	WLN: SCN2R	16741	2257-09-2	-3.562	-5.19104	-4.3	0.464567	2.9175	23.79	0	1	0	0	53.70	1.62	1.80	0.58	7.37
lightcyan	MOL003919	O=C(OC)CCCCCCCCC(=O)OC	C12H22O4	230.301	Methyl sebacate	7829	106-79-6	-2.089	-6.29005	-4.8	0.472414	2.8292	49.09	0	4	6	2	25.01	0.58	0.03	0.15
green	MOL003920	O=C(OC)CCCCCCCCCCCCCCCCCCC	C21H42O2	326.557	Methyl icosanoate	14259	1120-28-1	-3.829	-7.78841	-4.4	0.519818	8.4434	52.6	0	2	0	10	15.79	1.43	1.12	0.15
purple	MOL003921	O=C(O)/C=C\c1cc(OC)c(O)c(OC)c1	C11H12O5	224.21	Sinapinic acid	1549091	530-59-6	-6.71	-5.65487	-6.1	0.555693	1.602	37.3	2	5	0	13	26.97	0.44	0.18	0.25
black	MOL003922	N#C/C=C/C	C4H5N	67.0892	Crotonitrile	637921	627-26-9	-1.496	-4.10654	-3.1	0.40326	1.1445	52.6	0	1	0	12	75.30	1.57	1.84	0.38	12.24
pink	MOL003923	S(C#N)Cc1ccccc1	C8H7NS	149.213	Tropeolin	18170	3012-37-1	-3.785	-4.7093	-4.5	0.462989	2.4113	37.3	0	1	0	15	55.83	1.49	1.51	0.51	4.98
lightcyan	MOL003924	O=C(OC)CCCCCCCC(=O)OC	C11H20O4	216.274	Methyl azelate	15612	1732-10-1	-2.272	-6.13498	-4.7	0.470196	2.373	44.45	0	4	0	2	25.12	0.60	0.14	0.16
green	MOL003925	O=C(O)CCCCCCCC/C=C/CCCCC	C16H30O2	254.408	10-hexadecenoic acid	5312412	629-56-1	-3.399	-6.79825	-5	0.502706	5.923	44.45	1	2	0	2	35.78	1.14	1.05	0.22	5.63
green	MOL003926	O=C(OC)CCCCCCCCCC(=O)OC	C13H24O4	244.327	Dimethyl undecanedioate	78321	4567-98-0	-1.594	-6.49875	-4.9	0.472043	3.2854	44.45	0	4	6	2	28.45	0.68	0.14	0.16
green	MOL003927	O=C(O)CCCCCCCCC/C=C\C/C=C\C/C=C\CC	C20H34O2	306.483	Dihomolinolenic acid	5312529	17046-59-2	-3.45	-6.97954	-4.6	0.50057	6.8586	23.79	1	2	0	1	44.11	1.27	0.88	0.27	5.46
black	MOL003928	S=C=N/C=C/CC	C5H7NS	113.181	Butenylisothiocyanate	6439701	34424-44-7	-2.182	-4.55721	-3.2	0.419827	1.9555	38.8	0	1	6	1	66.92	1.54	1.76	0.58	11.75
black	MOL003929	S=C=NCC=C	C4H5NS	99.1542	mustard oil	5971	58391-87-0	-1.518	-4.39833	-2.8	0.40395	1.6296	55.76	0	1	6	4	81.80	1.51	1.80	0.63	12.14
pink	MOL003930	S=C=NCc1ccccc1	C8H7NS	149.213	Urogran	2346	622-78-6	-3.515	-4.71514	-4	0.451544	2.5963	86.99	0	1	6	2	81.68	1.55	1.71	0.61	4.93
black	MOL003931	N#CCC=C	C4H5N	67.0892	Allylnitrile	8009	109-75-1	-1.57	-4.15041	-3.2	0.406156	0.777	0	0	1	0	3	78.68	1.54	1.77	0.43	12.21
pink	MOL003932	SCc1ccccc1	C7H8S	124.203	WLN: SH1R	7509	16528-58-8	-4.49	-4.19982	-3.6	0.452201	2.1968	0	0	0	0	1	42.79	1.60	1.67	0.48	11.97
purple	MOL003933	O=C(O)c1cc(OCC)c(OC)cc1	C10H12O4	196.2	ST5407144	2822957	2651-55-0	-5.206	-5.04371	-5.4	0.505499	1.7504	20.23	1	4	6	2	38.05	0.71	0.45	0.30	2.27
purple	MOL003934	O=C(O)c1cc(O)c(OC)c(O)c1	C8H8O5	184.146	4-O-Methylgallic acid	78016	4319-02-2	-5.474	-4.74256	-5.1	0.500086	0.8832	38.33	3	5	6	3	36.74	0.23	-0.21	0.31	2.14
black	MOL003935	C(=C/C=C/C(=C)C)(\C=C)/C	C10H14	134.218	2,6-Dimethyl-1,3,5,7-octatetraene, E,E-	5368451	0	-3.073	-4.92869	-4.3	0.453401	3.2434	26.3	0	0	6	5	11.71	1.87	2.01	0.45
blue	MOL003937	C(C)(C)[C@@H]1[C@@H]2[C@@H](C(=C)CC1)CCC(C)=C2	C15H24	204.351	Naphthalene, 1,2,3,4,4a,5,6,8a-octahydro-7-methyl-4-methylene-1-(1-methylethyl)-, (1alpha,4abeta,8aalpha)-	92313	39029-41-9	-4.234	-5.25384	-6.1	0.505869	4.7989	177.24	0	0	0	7	20.21	1.87	2.06	0.26
purple	MOL003948	OCc1ccc(C(C)C)cc1	C10H14O	150.218	Cuminol	325	536-60-7	-4.491	-5.09748	-4.8	0.484785	2.4197	104.57	1	1	5	1	42.57	1.20	1.24	0.30	1.58
purple	MOL003949	O=C(OC)c1c(NC)cccc1	C9H11NO2	165.189	Dimethyl anthranilate	6826	85-91-6	-4.002	-5.13179	-5	0.481144	1.4941	26.3	1	3	0	7	65.87	1.35	1.29	0.34	23.75
pink	MOL003951	O=C(OCc1ccccc1)CC(C)C	C12H16O2	192.254	Benzyl isovalerate	7651	103-38-8	-4.462	-5.71739	-5.2	0.501574	2.9795	83.55	0	2	0	2	58.44	1.32	1.41	0.36	4.09
black	MOL003955	S(SC[C@H](N)C(=O)O)C[C@H](N)C(=O)O	C6H12N2O4S2	240.3	D-Cystine	67678	56-89-3	-4.153	-5.51745	-5.2	0.493313	-0.8758	52.49	6	6	6	3	39.58	-1.33	-2.06	0.37	3.46
blue	MOL003959	O=C1O[C@@H](c2cocc2)[C@@]2(C)[C@]3([C@]4(C)C(=O)C[C@H]5C(C)(C)O[C@@H]6[C@@]5([C@H]4CC2)COC(=O)C6)O[C@H]13	C26H30O8	470.512	limonin	179651	1180-71-8	-3.363	-7.04532	-7.9	0.562605	1.4145	83.55	0	8	0	2	21.30	-0.15	-0.67	0.00
black	MOL003962	O=C(OC/C=C(/CC/C=C(\C)/C)\C)CC	C13H22O2	210.313	Geranyl propionate	5355853	105-90-8	-2.131	-5.95442	-5.1	0.471663	3.9801	20.23	0	2	0	10	25.58	1.37	1.32	0.29
black	MOL003969	O=C(O)[C@@H](N)CO	C3H7NO3	105.093	L-Serin	5951	6898-95-9	-2.782	-4.0584	-4.4	0.437402	-1.4888	0	4	4	0	5	98.47	-1.12	-2.96	0.31	11.52
purple	MOL003970	O[C@H](CNC)c1ccc(O)cc1	C9H13NO2	167.205	4-[(1S)-1-hydroxy-2-methylaminoethyl]phenol	667452	532-80-9	-4.902	-4.7522	-4.9	0.487333	0.5896	0	3	3	0	3	75.25	0.63	0.42	0.33	4.05
black	MOL003971	O=C(O)[C@@H](N)[C@H](O)C	C4H9NO3	119.119	Threonin	6288	7013-32-3	-3.769	-4.13165	-4.3	0.450661	-1.1113	17.07	4	4	0	1	73.52	-0.87	-2.56	0.30	11.42
black	MOL003978	O[C@@](C=C)(CC/C=C(/CC/C=C(/CC/C=C(\C)/C)\C)\C)C	C20H34O	290.483	(3R,6E,10E)-3,7,11,15-tetramethylhexadeca-1,6,10,14-tetraen-3-ol	11335274	68931-30-6	-4.118	-7.26693	-5.3	0.52767	6.3886	17.07	1	1	0	12	45.45	1.53	1.32	0.29	4.37
lightcyan	MOL003979	C(#C)CCCCCCC#C	C10H14	134.218	1,9-Decadiyne	74400	1720-38-3	0.7	-5.26816	-3.9	0.439681	5.303	17.07	0	0	0	10	42.61	1.89	1.86	0.40	7.26
black	MOL003984	C(=C/C)(\CC/C=C(\C)/C)/C	C10H18	138.25	2,6-dimethylocta-2,6-diene	5365898	2792-39-4	-3.07	-5.141	-4.3	0.456873	4.0248	30.21	0	0	5	1	21.75	1.87	2.06	0.29
black	MOL003985	O=CC1=C[C@H]2C(C)(C)[C@H]2CC1	C10H14O	150.218	2-Caren-10-al	12678291	0	-4.318	-4.85614	-4.9	0.479752	2.0384	52.32	0	1	6	2	44.74	1.37	1.63	0.28	11.47
green	MOL003992	O=C(CCCCCCCCCCCCC)C	C15H30O	226.398	2-PENTADECANONE	61303	2345-28-0	-2.208	-6.4855	-4.6	0.474391	5.4411	0	0	1	0	2	7.41	1.47	1.63	0.20
green	MOL003993	O=C(CCCCCCCCCCC)C	C13H26O	198.345	TRIDECANONE	11622	593-08-8	-1.687	-6.08156	-4.4	0.457351	4.5287	0	0	1	0	1	10.50	1.44	1.62	0.21
purple	MOL003997	O=Cc1cocc1	C5H4O2	96.0841	3-Furaldehyde	10351	498-60-2	-2.924	-4.19582	-3.9	0.433794	0.6932	17.07	0	2	0	1	50.96	1.04	1.21	0.19	-3.08
purple	MOL004011	O=C(OC)c1c(N)cccc1	C8H9NO2	151.163	Nevoli oil	8635	134-20-3	-3.642	-4.87947	-4.9	0.470065	0.9388	78.9	2	3	0	56	86.52	0.44	0.47	0.35	-1.86
purple	MOL004031	C(\C)(/C)=C\1/C=C(C(C)C)[C@@](C=C)(C)CC/1	C15H24	204.351	(6S)-1-isopropyl-3-isopropylidene-6-methyl-6-vinylcyclohexene	80048	5951-67-7	-4.062	-5.76575	-5.3	0.497997	4.8749	116.45	0	0	12	2	21.72	1.88	2.09	0.00
blue	MOL004056	C(C)(C)[C@H]1[C@H]2[C@H](C(C)=CC1)CCC(C)=C2	C15H24	204.351	α-Cadinene	12306048	24406-05-1	-4.366	-5.44816	-5.8	0.505777	4.745	26.3	0	0	0	2	14.76	1.87	2.04	0.00
black	MOL004067	O=C1C=C2[C@](C)([C@H](C)C1)C[C@H](C(=C)C)CC2	C15H22O	218.335	()-Nootkatone	1268142	4674-50-4	-4.076	-5.53958	-5.9	0.504732	3.6119	57.53	0	1	6	2	33.04	1.36	1.51	0.00	4.39
green	MOL004082	O=C(OC(COC(=O)CCCCCCCCCCCCCCCCC)COC(=O)CCCCCCCCCCCCCCCCC)CCCCCCCCCCCCCCCCC	C57H110O6	891.48	TGL	11146	41755-77-5	0	-9.91217	-4.8	0.605007	22.2589	136.68	0	6	12	2	15.13	0.54	-1.12	0.00
turquoise	MOL004083	O(C)c1c(O)cc(C2=C(O)C(=O)c3c(O)cc(O)cc3O2)cc1	C16H12O7	316.262	Tamarixetin	5281699	603-61-2	-7.051	-5.74536	-7.3	0.587544	1.7548	30.21	4	7	5	1	32.86	0.11	-0.44	0.00	14.59
magenta	MOL004096	O=C(O[C@@H]1[C@H](C)[C@]2(C)[C@H]([C@]3(C)[C@H]([C@]4(C)[C@](C)([C@H]5[C@@](C)(CC4)CCC(C)(C)C5)CC3)CC2)CC1)C	C32H54O2	470.77	epifriedelanol acetate	13688752	131310	-2.695	-6.48218	-7.5	0.533844	7.8653	207.36	0	2	0	15	31.18	1.39	1.13	0.00	2.23
pink	MOL004102	O=C(O)/C=C/c1c(O)cccc1	C9H8O3	164.158	2-Coumarate	637540	583-17-5	-5.306	-4.82751	-5.2	0.500251	1.6348	97.99	2	3	0	1	53.60	0.48	0.28	0.00	7.49
turquoise	MOL004112	O(C)c1c(O)c2C(=O)C(O)=C(c3cc(O)c(O)cc3)Oc2cc1O	C16H12O8	332.262	Patuletin	5281678	519-96-0	-8.334	-6.485	-7.5	0.63308	1.4874	0	5	8	0	0	53.11	0.01	-0.71	0.00	14.31
black	MOL004119	O=Cc1oc(C)cc1	C6H6O2	110.111	5-METHYLFURFURAL	12097	620-02-0	-3.289	-4.37361	-4	0.442988	1.1301	35.53	0	2	6	5	43.92	1.07	1.48	0.16	11.90
midnightblue	MOL004154	O=C(O[C@H]1[C@]2(CC(=O)C)[C@@H](O)CC[C@]2(O)[C@@]2(O)[C@@H]([C@]3(C)C(=CC2)C[C@@H](O[C@@H]2O[C@H](C)[C@H](O[C@@H]4O[C@H](C)[C@H](O[C@@H]5O[C@H](C)[C@H](O)[C@H](OC)C5)[C@H](OC)C4)[C@H](OC)C2)CC3)C1)/C=C(/C(C)C)\C	C49H78O16	923.134	Cynanuriculoside A_qt	0	#N/A	-7.463	-9.6773	-7.7	0.690091	2.8966	63.6	4	16	6	6	53.07	-0.79	-1.91	0.20	19.10
magenta	MOL004175	O=C(O)[C@@]12[C@@H]([C@@](O)(C)[C@H](C)CC1)C=1[C@](C)([C@@]3(C)[C@@H]([C@]4(C)[C@@H](C(C)(C)[C@H](O)[C@H](O)C4)CC3)CC=1)CC2	C30H48O5	488.699	NSC733507	93473213	53155-25-2	-3.806	-6.74851	-8.2	0.56974	4.3519	86.99	4	5	12	1	17.32	-0.22	-0.80	0.25
black	MOL004238	C(\C)(/C)=C\1/C[C@H]2C(=C)CCC[C@]2(C)CC/1	C15H24	204.351	(4aR,8aS)-7-isopropylidene-4a-methyl-1-methylenedecalin	10655819	515-17-3	-4.092	-5.21504	-5.7	0.495844	4.9479	20.31	0	0	6	28	21.57	1.86	2.11	0.27
pink	MOL004266	O=C(OCC)/C=C\c1ccc(OC)cc1	C12H14O3	206.238	ethyl (Z)-3-(4-methoxyphenyl)prop-2-enoate	13010829	0	-4.371	-5.63549	-4.7	0.49051	2.4856	69.83	0	3	16	6	32.18	1.06	1.01	0.28	7.83
purple	MOL004285	O=C(OCCCC)c1c(C(=O)O)cccc1	C12H14O4	222.237	MBP	8575	34-74-2	-4.383	-6.04946	-5.1	0.504651	2.6185	58.92	1	4	12	2	63.53	0.48	0.36	0.39	5.90
salmon	MOL004328	O=C1c2c(O)cc(O)cc2O[C@H](c2ccc(O)cc2)C1	C15H12O5	272.253	naringenin	439246	67604-48-2	-7.959	-5.4144	-7	0.594867	2.2977	46.53	3	5	6	2	59.29	0.28	-0.37	0.40	16.98
green	MOL004345	O=C1c2c(N(C)C(CCCCCCCCCCCCCCCCCCCCCCCCCCCCC)=C1)cccc2	C39H67NO	565.955	1-methyl-2-nonacosyl-4-quinolone	5319734	0	-3.712	-8.56744	-5.6	0.555562	14.9215	134.91	0	2	0	5	31.54	1.48	0.82	0.23	16.13
tan	MOL004346	O=C(OC)[C@H]1[C@H]2N(C)C[C@@H](CC)[C@@H]1C[C@H](c1cc(OC)c3N[C@H]4[C@@H]5[C@H]6[C@@H](CC)CC(CN6CC[C@H]4c3c1)C5)c1[nH]c3c(c1C2)cccc3	C41H54N4O3	650.892	16'-Decarbomethoxy-19,20-dihydroconoduramine	0	0	-4.309	-8.57778	-8.5	0.62362	7.1823	86.99	2	6	0	2	38.77	1.17	0.14	0.23	42.88
yellow	MOL004347	O(C)c1c(O)c-2c3[C@H]([N+](C)([C-H2])CCc3c1)Cc1c-2cc(OC)c(O)c1	C20H24NO4	342.409	Laurifoline	1	6808-76-0	-5.989	-6.93417	-7.5	0.593765	1.5754	99.52	2	4	0	1	22.96	0.95	0.50	0.15
purple	MOL004348	O=C(OC)c1ccc(O)cc1	C8H8O3	152.147	Abiol	7456	99-76-3	-3.865	-4.98811	-4.8	0.473466	1.418	20.23	1	3	0	4	5.94	0.70	0.55	0.39
midnightblue	MOL004349	O(C)[C@H]1[C@H](O)[C@H](O[C@@H]2C[C@@H]3[C@@](CO)([C@@H]4[C@H]([C@]5(O)[C@@](C)([C@H](C6=CC(=O)OC6)CC5)CC4)CC3)CC2)O[C@@H](C)[C@@H]1O	C30H46O9	550.681	Ruvoside	0	6859-20-7	-6.215	-7.4698	-7.3	0.604742	1.8376	285.75	4	9	12	7	18.13	-0.92	-1.68	0.22
magenta	MOL004350	O=C1OCC([C@@H]2[C@]3(C)[C@@](O)([C@H]4[C@@H]([C@]5(CO)[C@@H](C[C@H](O)CC5)CC4)CC3)CC2)=C1	C23H34O5	390.513	Ruvoside_qt	0	6859-20-7	-4.618	-6.54279	-7.1	0.554467	2.2878	186.37	3	5	12	3	36.12	-0.31	-1.13	0.24	7.21
blue	MOL004351	O=C1[C@@H](O)[C@]2(CO)[C@]3(C)[C@]4(OC4)[C@@H]([C@H](O)C3)O[C@@H]2C=C1C	C15H20O6	296.316	C09747	442408	10-24-2	-5.39	-5.80535	-6.4	0.539777	-1.2784	20.23	3	6	0	5	37.28	-0.73	-1.16	0.26	0.72
magenta	MOL004352	O[C@@H]1CC=2[C@@](C)([C@@H]3[C@H]([C@H]4[C@@](C)([C@@H]([C@@H](/C=C/[C@@H](C(C)C)C)C)CC4)CC3)CC=2)CC1	C28H46O	398.664	brassicasterol	5281327	474-67-9	-4.512	-7.21329	-7.4	0.57233	7.1833	166.14	1	1	12	3	14.09	1.32	0.85	0.23
brown	MOL004353	O([C@H]1[C@H](O)[C@@H](O)[C@H](O)[C@@H](CO)O1)c1cc(O)c2C(=O)C(O[C@@H]3[C@H](O)[C@H](O)[C@@H](O)[C@@H](CO)O3)=C(c3cc(O)c(O)cc3)Oc2c1	C27H30O17	626.517	quercetin-3-O-β-D-galactoside-7-O-β-D-glucoside	0	56782-99-1	-10.086	-9.05655	-7.4	0.731125	-2.4915	20.23	11	17	0	3	5.86	-2.91	-4.07	0.31
brown	MOL004354	O([C@@H]1[C@H](O)[C@@H](O)[C@H](O)CO1)C1=C(c2cc(O)c(O)cc2)Oc2c(c(O)cc(O)c2)C1=O	C20H18O11	434.35	2-(3,4-dihydroxyphenyl)-5,7-dihydroxy-3-[(2R,3R,4S,5R)-3,4,5-trihydroxytetrahydropyran-2-yl]oxy-chromone	10274530	501-52-0	-8.284	-7.92273	-8.5	0.683771	-0.0764	34.14	7	11	0	10	1.68	-1.24	-1.78	0.33
magenta	MOL004355	O[C@@H]1C[C@H]2[C@@](C)([C@@H]3C([C@H]4[C@@](C)([C@@H]([C@@H](/C=C/[C@H](C(C)C)CC)C)CC4)CC3)=CC2)CC1	C29H48O	412.691	Spinasterol	5281331	481-18-5	-4.652	-7.00882	-7	0.562162	7.6395	0	1	1	0	13	42.98	1.44	1.04	0.21	5.32
brown	MOL004356	O([C@H]1[C@H](O)[C@H](O)[C@@H](O)[C@@H](C)O1)C1=C(c2ccc(O)cc2)Oc2c(c(O)cc(O)c2)C1=O	C21H20O10	432.377	KAEMPFEROL 3-O-GLUCORHAMNOSIDE	0	482-39-3	-9.834	-8.02273	-8.9	0.733927	0.5685	166.14	6	10	12	3	2.69	-0.72	-1.45	0.36
black	MOL004358	O[C@](C=C)(C/C=C(\C)/C)C	C9H16O	140.223	linalool	76323864	#N/A	-3.702	-5.44203	-4.5	0.473957	2.2792	18.46	1	1	6	2	58.18	1.29	1.35	0.33	11.22
green	MOL004359	O=C(CC=O)CCCCCCCCC	C12H22O2	198.302	Houttuynin	122640	56505-80-7	-2.326	-5.97556	-4.6	0.466362	3.4488	26.3	0	2	0	8	36.04	0.88	0.66	0.21	5.60
green	MOL004361	C(=C/CCCCCCCC)\C/C=C\CCCCC	C18H34	250.463	CIS-10,TRANS-12-CONJUGATEDLINOLEICACID	0	2420-44-2	-2.55	-6.43871	-4.6	0.477837	7.694	206.6	0	0	12	4	4.42	1.92	1.88	0.21
brown	MOL004362	O([C@H]1[C@H](O)[C@H](O)[C@@H](O)[C@H](C)O1)C1=C(c2ccc(O)cc2)Oc2c(c(O)cc(O)c2)C1=O	C21H20O10	432.377	Afzelin	5316673	482-39-3	-8.252	-7.94154	-9	0.695451	0.5685	96.22	6	10	12	4	3.83	-0.77	-1.76	0.34
black	MOL004364	O(C)c1cc(OC)cc(C)c1	C9H12O2	152.19	3,5-Dimethoxytoluene	77844	4179-19-5	-3.802	-4.82885	-4.5	0.465163	2.2834	86.99	0	2	12	3	20.87	1.52	1.49	0.00
lightcyan	MOL004366	O=COCCCCCCCC	C9H18O2	158.238	Octyl formate	8176	112-32-3	-1.697	-5.35688	-4	0.43854	3.0958	155.14	0	2	12	6	53.32	1.19	1.24	0.00	6.99
brown	MOL004368	O([C@H]1[C@H](O)[C@@H](O)[C@@H](O)[C@@H](CO)O1)C1=C(c2cc(O)c(O)cc2)Oc2c(c(O)cc(O)c2)C1=O	C21H20O12	464.376	Hyperin	5281643	482-36-0	-11.044	-8.04625	-9	0.771288	-0.5871	58.56	8	12	0	0	6.94	-1.42	-2.08	0.00
turquoise	MOL004373	O(C)c1ccc(C2=C(O)C(=O)c3c(O)cc(O)c(C/C=C(\C)/C)c3O2)cc1	C21H20O6	368.38	Anhydroicaritin	5318980	118525-40-9	-7.421	-7.3253	-7.4	0.627661	3.8788	239.22	3	6	12	7	45.41	0.72	0.01	0.00	15.01
turquoise	MOL004385	O=C1c2c(O)cc(O)cc2OC(c2cc(C/C=C(\C)/C)c(O)cc2)=C1	C20H18O5	338.354	Yinyanghuo D	5315396	119240-82-3	-6.433	-6.81509	-7.7	0.603937	4.1909	74.22	3	5	6	3	13.99	0.61	-0.53	0.00
brown	MOL004398	O(C)c1ccc(C2=C(O[C@H]3[C@H](O)[C@H](O)[C@@H](O)[C@H](C)O3)C(=O)c3c(O)cc(O)c(C/C=C(\C)/C)c3O2)cc1	C27H30O10	514.521	3,5,7-Trihydroxy-4'-methoxyl-8-prenylflavone-3-O-rhamnopyranoside	5488822	113558-15-9	-7.761	-8.31549	-7.1	0.650385	2.6761	43.7	5	10	0	0	3.70	-0.55	-1.24	0.00
blue	MOL004419	O[C@]1(C)[C@@H]2[C@@H]([C@@H](C)CC2)[C@@H]2C(C)(C)[C@@H]2CC1	C15H26O	222.366	globulol	0	489-41-8	-3.738	-5.19751	-5.8	0.492089	3.2028	63.93	1	1	0	0	19.94	1.31	1.43	0.00
magenta	MOL004440	O=C1[C@@H]2[C@@](C)([C@@H]3[C@H]([C@H]4C(=C(C)[C@]5([C@H](C)[C@@H]6NC[C@@H](C)C[C@H]6O5)CC4)C3)C1)CC[C@H](O)C2	C27H41NO3	427.619	Peimisine	161294	19773-24-1	-3.935	-6.8549	-9	0.592651	3.1608	159.82	2	4	6	5	57.40	0.18	-0.45	0.23	14.39
brown	MOL004442	O([C@H]1[C@H](O)[C@@H](O)[C@H](O)[C@@H](CO)O1)c1c2c([O+H][C-](c3ccc(O)cc3)C(O[C@H]3[C@H](O)[C@@H](O)[C@H](O)[C@@H](CO)O3)=C2)cc(O)c1	C27H31O15	595.526	Pelargonidin-3,5-diglucoside	1	17334-58-6	0	-8.88953	-8.9	0.76402	-1.6955	80.67	10	15	6	2	10.96	-2.87	-3.89	0.29
purple	MOL004443	O(C)c1c(O)c(OC)cc([C@@H]2OC[C@H]3C(=O)OC[C@@H]23)c1	C14H16O6	280.273	Zhebeiresinol	0	151636-98-5	-5.607	-6.43932	-6.6	0.559064	0.826	23.47	1	6	0	0	58.72	0.53	0.06	0.23	3.32
magenta	MOL004444	O[C@H]1[C@@H]2[C@@](C)([C@@H]3[C@H]([C@H]4[C@H](C5=C([C@@H](C)[C@@H]6N(C[C@H](C)CC6)C5)CC4)C3)C1)CC[C@@H](O)C2	C27H43NO2	413.636	Ziebeimine	0	130320-51-3	-4.909	-6.77831	-7.9	0.580678	4.4227	138.84	2	3	10	12	64.25	0.81	0.20	0.17	7.81
magenta	MOL004445	O[C@@H]1[C@@H]2[C@@](C)([C@@H]3[C@H]([C@H]4[C@H]([C@H]5[C@@H]([C@@](O)(C)[C@H]6N(C[C@@H](C)CC6)C5)CC4)C3)C1)CC[C@H](O)C2	C27H45NO3	431.651	Verticine	131900	23496-41-5	-5.237	-7.09839	-8	0.594747	3.3969	153.42	3	4	0	2	17.42	0.05	-0.68	0.19
brown	MOL004446	O=C(C)C1=C(C)C(=O)c2c(c(O[C@H]3[C@H](O)[C@@H](O)[C@H](O)[C@@H](CO)O3)cc(OC)c2)C1=O	C20H22O10	422.383	6-Methoxyl-2-acetyl-3-methyl-1,4-naphthoquinone-8-O-beta-D-glucopyranoside	5319462	0	-7.646	-7.45762	-7.7	0.641595	-0.4335	60.77	4	10	0	0	33.31	-1.21	-1.67	0.30	31.01
yellow	MOL004447	O=C(C)C1=C(C)C(=O)c2c(c(O)cc(OC)c2)C1=O	C14H12O5	260.242	6-Methoxyl-2-acetyl-3-methyl-1,4-naphthoquinone-8-O-beta-D-glucopyranoside_qt	67877406	0	-5.801	-5.93477	-6.7	0.555073	1.4709	143.08	1	5	0	3	19.87	0.10	-0.51	0.37
magenta	MOL004448	O[C@@H]1CC=2[C@@](C)([C@@H]3[C@H]([C@H]4[C@@](C)([C@H]5[C@H](C)[C@@H]6N([C@H]5C4)C[C@@H](C)CC6)CC3)CC=2)CC1	C27H43NO	397.636	Solatubin	65727	80-78-4	-3.161	-6.59315	-7.7	0.5465	5.2732	63.93	1	2	0	0	17.12	1.22	0.94	0.19
cyan	MOL004449	O=C(CCCCC[C@H]1C(=O)N[C@@H](Cc2c3c(n(OC)c2)cccc3)C(=O)N[C@H]([C@H](CC)C)C(=O)N2[C@@H](C(=O)N1)CCCC2)CC	C34H49N5O6	623.783	OSI-2040	98174107	183506-66-3	-4.332	-8.75525	-7.4	0.603825	4.4621	29.46	3	10	6	1	14.65	0.13	-0.70	0.23
green	MOL004450	O=C1[C@@H]([C@H]2N=C(N)NC2)CCC[C@@H](C)COC(=O)[C@@H]([C@H]2N=C(N)NC2)CCC[C@@H](C)CO1	C22H38N6O4	450.575	Chaksine	120699	486-53-3	-2.955	-8.11562	-10.5	0.645287	1.9316	37.3	6	10	0	1	65.63	-0.01	-0.88	0.18	0.58
magenta	MOL004451	O=C1[C@@H]2[C@@](C)([C@@H]3[C@H]([C@H]4[C@H]([C@H]5[C@@H]([C@@](O)(C)[C@@H]6N(C[C@@H](C)CC6)C5)CC4)C3)C1)CC[C@H](O)C2	C27H43NO3	429.635	Peiminine	0	18059-10-4	-4.316	-7.07277	-8.6	0.593134	3.2142	20.23	2	4	6	1	13.20	0.23	-0.51	0.19
midnightblue	MOL004452	O([C@@H]1[C@H](O)[C@@H](O)[C@H](O)[C@@H](CO)O1)[C@@H]1C[C@@H]2[C@@H](O)C[C@@H]3[C@@H]([C@@]2(C)CC1)C[C@H]1[C@H]2[C@@H]([C@@](O)(C)[C@@H]4N(C[C@@H](C)CC4)C2)CC[C@@H]31	C33H55NO8	593.792	Peiminoside	0	0	-3.477	-7.59147	-8.1	0.580017	1.65	20.23	6	9	6	0	2.25	-1.14	-1.97	0.17
magenta	MOL004453	O[C@@H]1[C@@H]2[C@@](C)([C@@H]3[C@H]([C@H]4[C@H]([C@H]5[C@@H]([C@@](O)(C)[C@@H]6N(C[C@@H](C)CC6)C5)CC4)C3)C1)CC[C@H](O)C2	C27H45NO3	431.651	Peiminoside_qt	21121502	0	-5.106	-7.07525	-7.5	0.581225	3.3969	37.3	3	4	0	0	11.75	0.18	-0.83	0.18
purple	MOL004464	O(C)c1ccc(O)cc1	C7H8O2	124.137	MEHQ	9015	150-76-5	-4.076	-4.35206	-4.5	0.46168	1.5462	177.24	1	2	0	7	43.98	1.27	1.33	0.32	11.69
black	MOL004470	O=C(O)CC	C3H6O2	74.0785	PPI	1032	68990-37-4	-3.377	-3.94021	-3.3	0.427562	0.437	296.37	1	2	0	9	93.06	0.60	0.89	0.31	11.81
purple	MOL004474	Oc1ccc(CC)cc1	C8H10O	122.164	Maruzen M	31242	29471-88-3	-4.06	-4.47541	-4.4	0.461797	2.505	58.92	1	1	0	0	48.44	1.57	1.81	0.37	11.63
purple	MOL004479	Oc1c(C)cccc1	C7H8O	108.138	o-cresol	335	95-48-7	-3.917	-4.04674	-4.2	0.450027	2.0488	355.29	1	1	0	11	62.45	1.57	1.90	0.40	11.96
black	MOL004480	O=C(O)C	C2H4O2	60.052	acetic acid	176	110-49-6	-1.826	-3.58005	-3	0.398067	-0.2299	58.92	1	2	0	0	47.87	0.42	0.72	0.29	12.21
black	MOL004481	S(SC[C@H](N)C(=O)O)C[C@@H](N)C(=O)O	C6H12N2O4S2	240.3	(2S)-2-amino-3-[(2R)-2-amino-3-hydroxy-3-oxopropyl]disulfanylpropanoic acid	6991966	56-89-3	-4.345	-5.25537	-5.2	0.491759	-0.8758	355.29	6	6	0	11	73.59	-1.23	-2.05	0.40	3.08
midnightblue	MOL004486	O([C@@H]1[C@H](O)[C@@H](O)[C@H](O[C@H]2[C@H](O)C[C@]3(C)[C@@H]4[C@H]([C@@H]5[C@@](C)([C@H]6[C@H](C)[C@@]7(O[C@H]6C5)OC[C@H](C)CC7)CC4)CC[C@H]3C2)O[C@@H]1CO)[C@H]1[C@H](O[C@H]2[C@H](O)[C@@H](O)[C@H](O)[C@@H](CO)O2)[C@@H](O)[C@H](O)[C@@H](CO)O1	C45H74O19	919.058	(25R,S)-5alpha-Spirostane-2alpha,3beta-diol 3-O-[O-beta-D-glucopyranosyl-(1-2)-O-beta-D-glucopyranosyl-(1-4)-beta-D-galactopyranoside]	0	0	-9.153	-8.59694	-8.7	0.724687	-1.3236	58.92	11	19	0	0	5.44	-2.84	-3.74	0.20
magenta	MOL004487	O[C@H]1[C@H](O)C[C@H]2[C@@](C)([C@@H]3[C@H]([C@@H]4[C@@](C)([C@H]5[C@H](C)[C@@]6(O[C@H]5C4)OC[C@H](C)CC6)CC3)CC2)C1	C27H44O4	432.636	gitogenin	0	6811-13-8	-3.665	-7.03939	-7.7	0.562414	3.9171	49.69	2	4	0	9	16.13	0.40	-0.17	0.19
midnightblue	MOL004488	O([C@@H]1[C@H](O)[C@@H](O)[C@H](O[C@H]2[C@H](O)C[C@]3(C)[C@H]4[C@H]([C@H]5[C@@](C)([C@H]6[C@H](C)[C@@]7(O[C@H]6C5)OC[C@@H](C)CC7)CC4)CC[C@H]3C2)O[C@@H]1CO)[C@H]1[C@H](O[C@H]2[C@H](O)[C@@H](O)[C@H](O)[C@@H](CO)O2)[C@@H](O[C@H]2[C@H](O)[C@@H](O)[C@H](O)CO2)[C@H](O)[C@@H](CO)O1	C50H82O23	1051.17	Anemarsaponin F	0	0	-9.788	-8.73181	-8.4	0.737214	-2.5598	106.86	13	23	0	7	9.20	-4.02	-4.72	0.22
magenta	MOL004489	O[C@H]1[C@H](O)C[C@H]2[C@@](C)([C@H]3[C@H]([C@@H]4[C@@](C)([C@H]5[C@H](C)[C@@]6(O[C@H]5C4)OC[C@@H](C)CC6)CC3)CC2)C1	C27H44O4	432.636	Anemarsaponin F_qt	0	0	-4.801	-6.98099	-7.5	0.574316	3.9171	335.06	2	4	0	11	60.06	0.43	-0.33	0.18	4.61
midnightblue	MOL004490	O([C@@H]1[C@H](O)[C@@H](O)[C@H](O[C@H]2[C@H](O)C[C@]3(C)[C@H]4[C@H]([C@H]5[C@@](C)([C@H]6[C@H](C)[C@@]7(O[C@H]6C5)OC[C@@H](C)CC7)CC4)CC=C3C2)O[C@@H]1CO)[C@H]1[C@H](O[C@H]2[C@H](O)[C@@H](O)[C@H](O)[C@@H](CO)O2)[C@@H](O[C@H]2[C@H](O)[C@@H](O)[C@H](O)CO2)[C@H](O)[C@@H](CO)O1	C50H80O23	1049.16	Anemarsaponin G	0	0	-9.986	-8.63449	-7.8	0.726728	-2.8098	38.69	13	23	0	0	9.71	-3.96	-4.93	0.21
magenta	MOL004491	O[C@H]1[C@H](O)CC=2[C@@](C)([C@H]3[C@H]([C@H]4[C@@](C)([C@H]5[C@H](C)[C@@]6(O[C@H]5C4)OC[C@@H](C)CC6)CC3)CC=2)C1	C27H42O4	430.62	Anemarsaponin G_qt	0	0	-4.013	-7.02385	-8.4	0.582869	3.6671	68.23	2	4	6	0	16.88	0.23	-0.49	0.22
greenyellow	MOL004492	O[C@@H]1C=C(C)[C@@H](/C=C/C(=C/C=C/C(=C\C=C\C=C(/C=C\C=C(/C)\[C@@H]2O[C@@]3(C)C(C(C)(C)C[C@@H](O)C3)=C2)\C)/C)/C)C(C)(C)C1	C40H56O3	584.871	Chrysanthemaxanthin	0	26989-20-8	-5.702	-8.41944	-7.3	0.616458	8.2423	116.95	2	3	6	4	38.72	0.51	-0.98	0.30	17.47
black	MOL004493	O=C(NCCC(=O)O)[C@H](O)C(CO)(C)C	C9H17NO5	219.235	PAU	6613	3563-85-7	-4.083	-5.49053	-5.5	0.496912	-0.977	57.53	4	6	0	5	28.39	-0.86	-1.10	0.27
midnightblue	MOL004494	O([C@@H]1[C@H](O)[C@@H](O)[C@H](O[C@@H]2C[C@H]3[C@@](C)([C@@H]4[C@H]([C@@H]5[C@@](C)([C@H]6[C@H](C)[C@@]7(O[C@H]6C5)OC[C@H](C)CC7)CC4)CC3)CC2)O[C@@H]1CO)[C@H]1[C@H](O[C@H]2[C@H](O)[C@@H](O)[C@@H](O)[C@@H](CO)O2)[C@@H](O[C@H]2[C@H](O)[C@@H](O)[C@H](O)CO2)[C@H](O)[C@@H](CO)O1	C50H82O22	1035.17	Desglucolanatigonin II	0	0	-10.752	-10.6055	-8.8	0.822944	-1.5929	217.22	12	22	0	5	11.29	-3.20	-4.16	0.21
magenta	MOL004495	O[C@@H]1C[C@H]2[C@@](C)([C@@H]3[C@H]([C@@H]4[C@@](C)([C@H]5[C@H](C)[C@@]6(O[C@H]5C4)OC[C@H](C)CC6)CC3)CC2)CC1	C27H44O3	416.636	tigogenin	0	77-60-1	-3.726	-6.71713	-7.9	0.561249	4.884	58.92	1	3	0	0	14.09	0.87	0.31	0.18
blue	MOL004497	O=C1O[C@@H]2[C@@H](O)C=C3[C@@H](N(C)CC3)[C@@H]2c2c1cc1OCOc1c2	C17H17NO5	315.321	Hippeastrine	441594	30803-79-3	-4.881	-5.98022	-7.7	0.56075	1.1735	200.28	1	6	18	10	51.65	0.02	-0.49	0.32	8.09
magenta	MOL004498	O=C(C)[C@@H]1[C@@]2(C)[C@H](OC(=O)c3cnccc3)C[C@@H]3[C@](O)([C@@]2(O)CC1)CC=C1[C@]3(C)CC[C@H](O)C1	C27H35NO6	469.57	12-O-Nicotinoylisolineolone	0	0	-7.491	-7.76855	-7.5	0.640672	1.3159	16.13	3	7	6	1	20.70	-0.54	-1.19	0.31
magenta	MOL004499	O=C(O)/C(=C\CC[C@@H](C)[C@@H]1[C@]2(C)[C@H]([C@H]3[C@]4([C@@]5([C@@H](C(C)(C)[C@H](O)CC5)CC3)C4)CC2)CC1)/C	C29H46O3	442.674	Isomangiferolic acid	0	13878-92-7	-3.766	-7.09093	-7	0.550322	6.4657	255.91	2	3	0	8	18.66	0.56	-0.24	0.26
midnightblue	MOL004500	O([C@@H]1[C@@H](O)[C@H](O)[C@@H](O)O[C@H]1O[C@@H]1[C@@H](O)C[C@@]2(C)[C@@H]3[C@H]([C@@H]4[C@](C)([C@H]5[C@H](C)[C@@]6(O[C@H]5C4)OC[C@@H](C)CC6)CC3)CC[C@@H]2C1)[C@@H]1[C@H](O)[C@@H](O)[C@H](O)[C@@H](CO)O1	C38H62O14	742.89	Markogenin-3-O-beta-D-glucopyranosyl-(1-2)-beta-D-galactopyranoside	0	0	-7.143	-8.09998	-8.7	0.667757	0.5943	196.99	8	14	0	6	26.61	-2.07	-2.94	0.21
magenta	MOL004501	O[C@@H]1[C@@H](O)C[C@@H]2[C@](C)([C@@H]3[C@H]([C@@H]4[C@](C)([C@H]5[C@H](C)[C@@]6(O[C@H]5C4)OC[C@@H](C)CC6)CC3)CC2)C1	C27H44O4	432.636	Markogenin-3-O-beta-D-glucopyranosyl-(1-2)-beta-D-galactopyranoside_qt	0	0	-0.964	-6.49756	-8	0.524181	3.9171	38.69	2	4	0	0	17.55	0.17	-0.62	0.22
lightyellow	MOL004502	O([C@@H](C(=O)O)Cc1cc(O)c(O)cc1)C(=O)/C=C/c1c2[C@@H](C(=O)OC)[C@H](c3cc(O)c(O)cc3)Oc2c(O)cc1	C28H24O12	552.483	Monomethyl lithospermate	98789388	0	-8.572	-8.22015	-7.7	0.67914	3.6349	35.53	6	12	0	0	2.67	-0.92	-1.77	0.40
black	MOL004503	CN1[C@@H](c2cnccc2)CCC1	C10H14N2	162.232	D-Nicotine	157672	1596-94-7	-3.641	-5.25897	-4.7	0.473119	1.2427	20.23	0	2	0	4	76.47	1.35	1.53	0.25	3.91
midnightblue	MOL004504	O([C@@H]1[C@@H](O)[C@H](O[C@H]2[C@H](O)[C@H](O)[C@@H](O)[C@H](C)O2)[C@@H](CO)O[C@H]1O[C@@H]1C[C@@H]2[C@@](C)([C@@H]3[C@H]([C@H]4[C@@](C)([C@H]5[C@H](C)[C@@]6(O[C@H]5C4)OC[C@@H](C)CC6)CC3)CC2)CC1)[C@H]1[C@H](O)[C@@H](O)[C@H](O)[C@@H](CO)O1	C45H74O17	887.059	Sarsasapogenin 3-O-4G-rhamnosylsophoroside	441896	84633-34-1	-8.12	-8.79745	-8.9	0.709782	0.5315	196.99	9	17	0	6	25.86	-2.29	-3.07	0.22
midnightblue	MOL004505	O([C@H]1[C@@H](O)[C@H](O)[C@@H](CO)O[C@@H]1O[C@H]1C[C@@]2(C)[C@@H]3[C@H]([C@H]4[C@](C)([C@@H]5[C@H](C)[C@@]6(O[C@@H]5C4)OC[C@H](C)CC6)CC3)CC[C@H]2CC1)[C@H]1[C@H](O)[C@@H](O)[C@H](O)[C@@H](CO)O1	C39H64O13	740.918	Smilagenin-3-O[beta-D-glucopyranosyl-(1-2)]-beta-D-mannopyranoside	0	138831-68-2	-5.186	-8.60281	-8.7	0.643041	1.3902	38.69	7	13	0	0	7.51	-1.83	-2.42	0.21
magenta	MOL004506	O[C@H]1C[C@@]2(C)[C@@H]3[C@H]([C@H]4[C@](C)([C@@H]5[C@H](C)[C@@]6(O[C@@H]5C4)OC[C@H](C)CC6)CC3)CC[C@H]2CC1	C27H44O3	416.636	Smilagenin-3-O[beta-D-glucopyranosyl-(1-2)]-beta-D-mannopyranoside_qt	0	138831-68-2	-3.6	-6.78952	-7.6	0.554342	4.884	117.84	1	3	0	3	17.33	0.86	0.32	0.18
magenta	MOL004507	O=C1C[C@@H]2[C@@](C)([C@@H]3[C@H]([C@@H]4[C@@](C)([C@@H]5[C@H](C)[C@@]6(O[C@@H]5C4)OC[C@H](C)CC6)CC3)CC2)CC1	C27H42O3	414.621	Smilagenone	0	0	-3.276	-6.6586	-8.2	0.56043	4.5581	38.69	0	3	0	0	15.29	1.05	0.75	0.19
magenta	MOL004508	O[C@@H]1C[C@H]2[C@@](C)([C@@H]3[C@H]([C@H]4[C@@](C)([C@@H](C/C=C/[C@H](C(C)C)C)CC4)CC3)CC2)CC1	C27H46O	386.654	Spongesterol	0	0	-3.931	-6.6771	-6.9	0.542505	7.1815	287.14	1	1	0	13	12.04	1.45	1.16	0.20
midnightblue	MOL004509	O([C@@H]1[C@@H](O)[C@@H](O)[C@@H](CO)O[C@H]1O[C@@H]1C[C@H]2[C@@](C)([C@@H]3[C@H]([C@@H]4[C@@](C)([C@H]5[C@H](C)[C@@]6(O[C@H]5C4)OC[C@@H](C)CC6)CC3)CC2)CC1)[C@H]1[C@H](O)[C@@H](O)[C@H](O)[C@@H](CO)O1	C39H64O13	740.918	Timosaponin A III	0	0	-8.176	-8.40808	-7.6	0.672157	1.3902	49.69	7	13	0	4	41.60	-1.61	-2.36	0.21	9.93
magenta	MOL004510	O[C@@H]1C[C@H]2[C@@](C)([C@@H]3[C@H]([C@@H]4[C@@](C)([C@H]5[C@H](C)[C@@]6(O[C@H]5C4)OC[C@@H](C)CC6)CC3)CC2)CC1	C27H44O3	416.636	Timosaponin A III_qt	0	0	-3.457	-6.95431	-7.7	0.557732	4.884	307.37	1	3	0	13	14.65	0.85	0.22	0.19
midnightblue	MOL004511	O([C@H]1[C@H](O)[C@@H](O)[C@@H](O)[C@@H](CO)O1)[C@H]1C[C@@H]2[C@@](C)([C@@H]3[C@H]([C@@H]4[C@](C)([C@H]5[C@H](C)[C@@]6(O[C@H]5C4)OC[C@@H](C)CC6)CC3)CC2)CC1	C33H54O8	578.777	Timosaponin A-1	0	0	-5.335	-7.83508	-7.1	0.592802	3.1371	69.92	4	8	0	4	7.91	-0.46	-1.20	0.21
magenta	MOL004512	O[C@H]1C[C@@H]2[C@@](C)([C@@H]3[C@H]([C@H]4[C@](C)([C@H]5[C@H](C)[C@@]6(O[C@H]5C4)OC[C@@H](C)CC6)CC3)CC2)CC1	C27H44O3	416.636	Timosaponin A-1_qt	0	0	-3.33	-6.99908	-7.8	0.559019	4.884	46.53	1	3	0	0	13.28	0.76	0.11	0.20
midnightblue	MOL004513	O(C[C@H](CCC1=C(C)[C@@H]2[C@]3(C)[C@@H]([C@@H]4[C@H]([C@]5(C)[C@@H](C[C@H](O[C@H]6[C@H](O[C@H]7[C@H](O)[C@@H](O)[C@H](O)[C@@H](CO)O7)[C@@H](O)[C@@H](O)[C@@H](CO)O6)CC5)CC4)CC3)C[C@@H]2O1)C)[C@H]1[C@H](O)[C@@H](O)[C@H](O)[C@@H](CO)O1	C45H74O18	903.058	Timosaponin B III	0	0	-9.838	-8.61992	-7.5	0.715947	-0.4678	166.14	11	18	6	5	3.11	-2.95	-4.15	0.20
magenta	MOL004514	OC[C@H](CCC1=C(C)[C@@H]2[C@]3(C)[C@@H]([C@@H]4[C@H]([C@]5(C)[C@@H](C[C@H](O)CC5)CC4)CC3)C[C@@H]2O1)C	C27H44O3	416.636	Timosaponin B III_qt	0	142759-74-8	-4.831	-6.88088	-7.4	0.570693	4.7729	58.92	2	3	0	0	35.26	0.42	-0.47	0.20	4.32
midnightblue	MOL004515	O(C[C@H](CC[C@@]1(O)[C@@H](C)[C@@H]2[C@]3(C)[C@H]([C@H]4[C@@H]([C@]5(C)[C@@H](C[C@@H](O[C@H]6[C@H](O[C@H]7[C@H](O)[C@@H](O)[C@H](O)[C@@H](CO)O7)[C@@H](O)[C@@H](O)[C@@H](CO)O6)CC5)CC4)CC3)C[C@@H]2O1)C)[C@H]1[C@H](O)[C@@H](O)[C@H](O)[C@@H](CO)O1	C45H76O19	921.074	Timosaponin BII	124708555	136656-07-0	-9.854	-9.18781	-6.7	0.713935	-1.1232	58.92	12	19	0	0	13.87	-3.35	-4.85	0.23
magenta	MOL004516	OC[C@H](CC[C@@]1(O)[C@@H](C)[C@@H]2[C@]3(C)[C@H]([C@H]4[C@@H]([C@]5(C)[C@@H](C[C@@H](O)CC5)CC4)CC3)C[C@@H]2O1)C	C27H46O4	434.652	Timosaponin BII_qt	0	136656-07-0	-3.9	-6.9813	-7.1	0.552096	4.1175	196.99	3	4	0	6	25.25	0.11	-0.65	0.19
blue	MOL004517	O=C1[C@H](C)[C@H]2[C@H](O)CC(=C)[C@H]3[C@H](C(=C)CC3)[C@H]2O1	C15H20O3	248.317	Xuelianlacton e	0	0	-3.96	-5.181	-5.9	0.496869	2.0361	228.22	1	3	0	9	34.58	0.72	0.60	0.30	4.30
red	MOL004518	O=C(OC)c1cc(O)c(O[C@H]2[C@H](O)[C@@H](O)[C@H](O)[C@@H](CO)O2)c(O)c1	C14H18O10	346.287	4-O-beta-D-Glucopyranosyl methyl gallate	5317705	0	-6.494	-6.9023	-6.7	0.58628	-1.0212	69.92	6	10	0	3	17.36	-1.41	-1.95	0.28
magenta	MOL004519	O[C@H]1[C@@H](O)C[C@H]2[C@@](C)([C@@H]3[C@H]([C@H]4[C@@](C)([C@H]5[C@H](C)[C@@]6(O[C@H]5C4)OC[C@@H](C)CC6)CC3)CC2)C1	C27H44O4	432.636	markogenin	0	562-35-6	-4.978	-7.0299	-8.9	0.610001	3.9171	197.37	2	4	12	2	12.90	0.27	-0.35	0.21
magenta	MOL004520	O[C@H]1[C@H](O)C[C@H]2[C@@](C)([C@@H]3[C@H]([C@H]4[C@@](C)([C@@H]5[C@H](C)[C@@]6(O[C@H]5C4)OC[C@@H](C)CC6)CC3)CC2)C1	C27H44O4	432.636	neogitogenin	0	0	-4.299	-6.97574	-8.9	0.598111	3.9171	276.52	2	4	12	5	17.72	0.19	-0.46	0.21
midnightblue	MOL004521	O([C@@H]1[C@@H](O)[C@@H](O)[C@@H](CO)O[C@H]1O[C@@H]1C[C@@H]2[C@@](C)([C@@H]3[C@@H]([C@H]4[C@@](C)([C@H]5[C@H](C)[C@@]6(O[C@H]5C4)OC[C@H](C)CC6)CC3)CC2)CC1)[C@H]1[C@H](O)[C@@H](O)[C@H](O)[C@@H](CO)O1	C39H64O13	740.918	xilingsaponin A	0	41059-79-4	-7.209	-8.19476	-7.8	0.650707	1.3902	197.37	7	13	12	2	39.04	-1.76	-2.59	0.20	9.45
midnightblue	MOL004523	O([C@@H]1[C@@H](O)[C@H](O)[C@@H](CO)O[C@H]1O[C@@H]1C[C@@H]2[C@](C)([C@@H]3[C@H]([C@H]4[C@@H](O)[C@@H]5O[C@@](O)(CCC(C)C)[C@@H](C)[C@@H]5[C@]4(C)CC3)CC2)CC1)[C@H]1[C@H](O)[C@@H](O)[C@@H](O)[C@@H](CO)O1	C39H66O14	758.933	Anemarrhenasaponin-I	0	0	-7.479	-8.94977	-7.8	0.674131	0.8825	234.29	9	14	12	9	26.21	-2.44	-3.07	0.22
magenta	MOL004524	O[C@@H]1[C@H]2[C@](C)([C@H]3[C@H](C)[C@](O)(CCC(C)C)O[C@@H]13)CC[C@@H]1[C@@]3(C)[C@@H](C[C@@H](O)CC3)CC[C@@H]21	C27H46O4	434.652	Anemarrhenasaponin-I_qt	0	0	-5.231	-7.28656	-7.5	0.587654	4.3763	196.99	3	4	0	6	11.10	0.21	-0.39	0.22
brown	MOL004525	O=C1c2c(O)c([C@H]3[C@H](O)[C@@H](O)[C@H](O)[C@@H](CO)O3)c(O)cc2Oc2c1cc(O)c(O)c2	C19H18O11	422.34	Chinoinin	5281647	4773-96-0	-9.39	-6.80614	-7.1	0.65665	-0.4967	38.69	8	11	0	0	13.71	-1.74	-2.68	0.29
brown	MOL004526	O([C@H]1[C@@H](O)[C@H](O)[C@H](O)[C@H](CO)O1)c1c(O)cc2Oc3c(c(O)c([C@H]4[C@H](O)[C@@H](O)[C@H](O)[C@@H](CO)O4)c(O)c3)C(=O)c2c1	C25H28O16	584.48	Neomangiferin	0	64809-67-2	-11.209	-7.58191	-7.9	0.740542	-2.4011	287.14	11	16	0	13	2.68	-2.89	-3.97	0.24
brown	MOL004527	O=C1c2c(O)cc(O)c([C@H]3[C@H](O)[C@@H](O)[C@H](O)[C@@H](CO)O3)c2Oc2c1cc(O)c(O)c2	C19H18O11	422.34	Isomangiferin	5318597	24699-16-9	-9.625	-7.56363	-8.7	0.713566	-0.4967	49.69	8	11	0	4	29.35	-1.74	-2.64	0.33
brown	MOL004528	O(C)c1ccc(C2=C(O[C@H]3[C@H](O)[C@@H](O)[C@@H](O)[C@@H](C)O3)C(=O)c3c(O)cc(O[C@@H]4[C@H](O)[C@@H](O)[C@@H](O)[C@H](CO)O4)c(C/C=C(\C)/C)c3O2)cc1	C33H40O15	676.662	Icariin I	0	0	-9.798	-8.65038	-8.5	0.737867	0.7717	217.22	8	15	0	10	41.58	-2.06	-3.06	0.25	18.02
midnightblue	MOL004529	O([C@@H]1[C@@H](O)[C@@H](O)[C@@H](CO)O[C@H]1O[C@H]1C[C@@H]2[C@@](C)([C@H]3[C@@H]([C@@H]4[C@@](C)([C@H]5[C@H](C)[C@@]6(O[C@H]5C4)OC[C@@H](C)CC6)CC3)CC2)CC1)[C@H]1[C@H](O)[C@@H](O)[C@H](O)[C@@H](CO)O1	C39H64O13	740.918	Timosaponin A-III	0	41059-79-4	-7.013	-8.97983	-7.9	0.667442	1.3902	58.92	7	13	0	4	17.74	-1.80	-2.66	0.20
magenta	MOL004530	O[C@H]1C[C@@H]2[C@@](C)([C@H]3[C@@H]([C@@H]4[C@@](C)([C@H]5[C@H](C)[C@@]6(O[C@H]5C4)OC[C@@H](C)CC6)CC3)CC2)CC1	C27H44O3	416.636	Timosaponin A-III_qt	0	41059-79-4	-3.138	-6.79683	-7.9	0.554526	4.884	768.75	1	3	60	31	16.87	0.69	0.01	0.21
midnightblue	MOL004531	O(C[C@H](CCC1=C(C)[C@@H]2[C@]3(C)[C@H]([C@@H]4[C@H]([C@]5(C)[C@@H](C[C@H](O[C@H]6[C@H](O[C@H]7[C@H](O)[C@@H](O)[C@H](O)[C@@H](CO)O7)[C@@H](O)[C@@H](O)[C@@H](CO)O6)CC5)CC4)CC3)C[C@@H]2O1)C)[C@H]1[C@H](O)[C@@H](O)[C@H](O)[C@@H](CO)O1	C45H74O18	903.058	Anemarsaponin B	122173246	139051-27-7	-10.538	-8.74929	-7.7	0.7427	-0.4678	287.14	11	18	0	13	17.85	-2.84	-3.97	0.22
magenta	MOL004532	OC[C@H](CCC1=C(C)[C@@H]2[C@]3(C)[C@H]([C@@H]4[C@H]([C@@]5(C)[C@@H](C[C@H](O)CC5)CC4)CC3)C[C@@H]2O1)C	C27H44O3	416.636	Anemarsaponin B_qt	0	139051-27-7	-4.161	-7.30458	-7.2	0.56465	4.7729	49.69	2	3	0	4	9.80	0.48	-0.37	0.19
midnightblue	MOL004534	O([C@@H]1[C@@H](O)[C@H](O)[C@@H](CO)O[C@H]1O[C@@H]1C[C@@H]2[C@](C)([C@@H]3[C@H]([C@H]4[C@@H](O)[C@@H]5O[C@@](OC)(CCC(C)C)[C@@H](C)[C@@H]5[C@]4(C)CC3)CC2)CC1)[C@H]1[C@H](O)[C@@H](O)[C@@H](O)[C@@H](CO)O1	C40H68O14	772.96	Anemarrhenasaponin-Ia	0	0	-7.239	-8.66379	-7.5	0.655774	1.291	266.91	8	14	0	13	33.08	-2.05	-2.74	0.21	8.37
magenta	MOL004535	O(C)[C@]1(CCC(C)C)[C@@H](C)[C@@H]2[C@@]3(C)[C@H]([C@@H](O)[C@@H]2O1)[C@H]1[C@@H]([C@@]2(C)[C@@H](C[C@@H](O)CC2)CC1)CC3	C28H48O4	448.678	Anemarrhenasaponin-Ia_qt	0	0	-4.397	-7.46622	-6.5	0.557764	4.7848	49.69	2	4	0	4	11.15	0.49	-0.03	0.21
royalblue	MOL004536	O=C(O[C@H]1[C@@H](OC(=O)c2cc(OC(=O)c3cc(O)c(O)c(O)c3)c(O)c(O)c2)[C@H](OC(=O)c2cc(OC(=O)c3cc(O)c(O)c(O)c3)c(O)c(O)c2)C(OC(=O)c2cc(OC(=O)c3cc(O)c(O)c(O)c3)c(O)c(O)c2)O[C@@H]1COC(=O)c1cc(OC(=O)c2cc(O)c(O)c(O)c2)c(O)c(O)c1)c1c(O)c(O)c(CC(=O)c2cc(O)c(O)c(O)c2)cc1	C77H54O45	1699.23	Glycerite	0	#N/A	0	-11.6256	-7.1	0.801831	8.1856	296.37	25	45	0	14	7.41	-5.03	-6.69	0.45
midnightblue	MOL004537	O(C[C@H](CCC1=C(C)[C@H]2[C@]3(C)[C@@H]([C@H]4[C@@H]([C@]5(C)[C@@H](C[C@@H](O[C@H]6[C@H](O[C@H]7[C@H](O)[C@@H](O)[C@H](O)[C@@H](CO)O7)[C@@H](O)[C@@H](O)[C@@H](CO)O6)CC5)CC4)CC3)C[C@H]2O1)C)[C@H]1[C@H](O)[C@@H](O)[C@H](O)[C@@H](CO)O1	C45H74O18	903.058	Anemarsaponin B	0	#N/A	-7.036	-9.56892	-7.6	0.676288	-0.4678	58.92	11	18	0	5	3.11	-3.33	-4.24	0.22
magenta	MOL004538	OC[C@H](CCC1=C(C)[C@H]2[C@]3(C)[C@@H]([C@H]4[C@@H]([C@]5(C)[C@@H](C[C@@H](O)CC5)CC4)CC3)C[C@H]2O1)C	C27H44O3	416.636	Anemarsaponin B_qt	0	#N/A	-4.454	-7.12589	-7.1	0.563437	4.7729	80.92	2	3	12	2	10.49	0.47	-0.17	0.19
midnightblue	MOL004539	O(C[C@@H](CCC1=C(C)[C@H]2[C@@]3(C)[C@H](O[C@H]2C1)[C@H]1[C@@H]([C@@]2(C)[C@@H](C[C@@H](O[C@H]4[C@H](O[C@H]5[C@H](O)[C@@H](O)[C@H](O)[C@@H](CO)O5)[C@@H](O)[C@H](O)[C@@H](CO)O4)CC2)CC1)CC3)C)[C@H]1[C@H](O)[C@@H](C)[C@H](O)[C@@H](CO)O1	C46H76O17	901.085	Anemarsaponin C	0	0	-10.046	-10.5736	-8.2	0.788008	0.7563	127.45	10	17	12	1	3.74	-2.94	-4.28	0.22
magenta	MOL004540	OC[C@@H](CCC1=C(C)[C@H]2[C@@]3(C)[C@H](O[C@H]2C1)[C@H]1[C@@H]([C@@]2(C)[C@@H](C[C@@H](O)CC2)CC1)CC3)C	C27H44O3	416.636	Anemarsaponin C_qt	0	0	-5.303	-6.78691	-7.1	0.570473	4.9752	26.3	2	3	0	3	35.50	0.43	-0.46	0.20	3.98
midnightblue	MOL004541	O(C[C@H](CC[C@@]1(OC)[C@@H](C)[C@H]2[C@]3(C)[C@@H]([C@H]4[C@@H]([C@]5(C)[C@@H](C[C@@H](O[C@H]6[C@H](O[C@H]7[C@H](O)[C@@H](O)[C@H](O)[C@@H](CO)O7)[C@@H](O)[C@@H](O)[C@@H](CO)O6)CC5)CC4)CC3)C[C@H]2O1)C)[C@H]1[C@H](O)[C@@H](O)[C@H](O)[C@@H](CO)O1	C46H78O19	935.1	Anemarsaponin E	0	0	-12.085	-9.2434	-7.2	0.792309	-0.7147	0	11	19	11	0	16.09	-2.90	-3.61	0.21
magenta	MOL004542	O(C)[C@]1(CC[C@@H](CO)C)[C@@H](C)[C@H]2[C@]3(C)[C@@H]([C@H]4[C@@H]([C@]5(C)[C@@H](C[C@@H](O)CC5)CC4)CC3)C[C@H]2O1	C28H48O4	448.678	Anemarsaponin E_qt	0	0	-4.651	-7.05277	-7	0.563033	4.526	287.14	2	4	0	10	30.67	0.34	-0.23	0.17	5.14
salmon	MOL004570	Oc1c(O)ccc(/C=C\c2cc(O)cc(O)c2)c1	C14H12O4	244.243	5-[(Z)-2-(3,4-dihydroxyphenyl)vinyl]resorcinol	6603962	10083-24-6	-6.743	-5.12868	-6.1	0.547316	2.7466	69.92	4	4	0	2	82.41	0.48	0.07	0.44	5.15
salmon	MOL004576	O=C1[C@@H](O)[C@@H](c2cc(O)c(O)cc2)Oc2c1c(O)cc(O)c2	C15H12O7	304.252	taxifolin	712318	480-18-2	-7.829	-6.2872	-7.3	0.61381	1.4848	17.07	5	7	0	8	57.84	-0.23	-0.80	0.39	14.41
black	MOL004581	O=C(OCC=1[C@@H]2C(C)(C)[C@@H](C2)CC=1)C	C12H18O2	194.27	[(1R,5S)-7,7-dimethyl-4-bicyclo[3.1.1]hept-3-enyl]methyl acetate	11435490	1079-01-2	-3.17	-5.16864	-5.3	0.47487	2.1612	20.23	0	2	0	5	24.60	1.22	1.43	0.22
pink	MOL004582	Cc1c2c(ccc1)cccc2	C11H10	142.197	Methyl naphthalene	7002	78900-94-4	-3.859	-4.47901	-5.2	0.471799	3.2246	37.3	0	0	0	4	39.01	1.90	1.91	0.47	11.81
midnightblue	MOL004583	O(C[C@@H]1[C@@H](O[C@H]2[C@H](O)[C@H](O)[C@H](O)[C@@H](C)O2)[C@H](O)[C@@H](O)[C@H](O[C@H]2C(C)(C)[C@@H]3[C@@](C)([C@@H]4[C@@H](OC)C=C5[C@@](C)([C@]4(C)CC3)C[C@H](O)[C@@]3(CO)[C@@H]5CCCC3)CC2)O1)[C@H]1[C@H](O)[C@H](O)[C@H](O)[C@@H](CO)O1	C47H78O18	931.111	11α-methoxysaikosaponin f	0	0	-8.484	-9.26318	-7.3	0.693618	-0.3253	17.07	11	18	0	0	2.00	-3.01	-3.80	0.22
magenta	MOL004584	O(C)[C@@H]1[C@H]2[C@](C)([C@]3(C)C([C@@H]4[C@](CO)([C@@H](O)C3)CCCC4)=C1)CC[C@@H]1C(C)(C)[C@H](O)CC[C@]21C	C29H48O4	460.689	11α-methoxysaikosaponin f_qt	0	0	-4.649	-7.07053	-6.5	0.55354	4.0272	0	3	4	0	4	28.53	0.09	-0.42	0.22
pink	MOL004585	O=C/C=C/C=C/CCCCCCC	C12H20O	180.287	2,4-Dodecadienal	5367530	21662-16-8	-2.538	-5.77703	-4.4	0.462356	4.1224	0	0	1	0	13	17.79	1.46	1.57	0.29
black	MOL004586	OC/C=C/C=C/CCCC	C9H16O	140.223	trans,trans-nona-2,4-dienol	5364586	64576-90-5	-3.756	-5.28307	-4.4	0.470463	2.4975	37.3	1	1	0	6	27.45	1.19	1.13	0.27
black	MOL004587	O=C(O)/C=C/CCCC	C7H12O2	128.169	Heptenoic acid	5282709	25377-46-2	-3.931	-4.87818	-4.2	0.463229	2.2386	37.3	1	2	0	5	36.10	0.84	1.00	0.31	1.49
black	MOL004588	O=C1[C@H](C)CCC1	C6H10O	98.143	(2R)-2-methylcyclopentan-1-one	642552	1120-72-5	-3.386	-4.59614	-3.9	0.446343	1.1807	214.06	0	1	0	8	60.04	1.21	1.66	0.27	11.19
black	MOL004589	C(CCCCC)(C)C	C8H18	114.229	Methylheptane	11594	592-27-8	-2.395	-4.73005	-3.7	0.432316	3.8168	69.92	0	0	0	1	28.65	1.79	2.12	0.21
green	MOL004590	C(CCCCCCCCCCCCCC)(C)C	C17H36	240.468	2-METHYLHEXADECANE	15266	1560-92-5	-2.237	-7.0691	-3.7	0.472615	7.9226	231.13	0	0	0	11	4.19	1.84	2.01	0.16
black	MOL004591	O=C(O)/C=C/CCCCCC	C9H16O2	156.222	Nonenoic acid	5312586	29830-11-3	-4.082	-5.30309	-4.5	0.477188	3.151	80.92	1	2	0	2	65.17	0.95	1.08	0.29	4.57
black	MOL004592	O=C(O)/C=C/CCCCC	C8H14O2	142.196	2-Octenic acid	5282714	1871-67-6	-3.984	-4.7056	-4.5	0.465864	2.6948	225.06	1	2	0	9	43.49	0.88	1.00	0.30	3.55
midnightblue	MOL004593	O=C(O[C@@H]1[C@@H](O)[C@H](O[C@@H]2[C@@H](O)[C@H](O[C@@H]3[C@](CO)(C)[C@@H]4[C@@](C)([C@H]5[C@](C)([C@@]6(C)[C@]7(OC[C@@]8([C@H](O)C6)[C@@H]7CC(C)(C)CC8)C=C5)CC4)CC3)O[C@H](C)[C@@H]2O)O[C@H](CO)[C@H]1O)C	C44H70O14	823.018	3'-O-Acetylsaikosaponin D	0	0	-5.905	-8.59624	-7.7	0.632693	1.4871	90.91	7	14	12	8	48.60	-1.60	-2.25	0.22	14.71
magenta	MOL004594	OC[C@]1(C)[C@@H](O)CC[C@]2(C)[C@H]3[C@](C)([C@@]4(C)[C@]5(OC[C@@]6([C@H](O)C4)[C@@H]5CC(C)(C)CC6)C=C3)CC[C@H]12	C30H48O4	472.7	3'-O-Acetylsaikosaponin D_qt	0	0	-4.745	-7.22949	-7.5	0.578471	3.7136	0	3	4	0	4	26.16	0.16	-0.68	0.21
midnightblue	MOL004595	O=C(OC[C@@H]1[C@@H](O)[C@H](OC(=O)C)[C@@H](O)[C@H](O[C@@H]2[C@@H](O)[C@H](O[C@@H]3[C@](CO)(C)[C@H]4[C@@](C)([C@H]5[C@](C)([C@@]6(C)C(=C7[C@](CO)([C@H](O)C6)CCC(C)(C)C7)C=C5)CC4)CC3)O[C@H](C)[C@@H]2O)O1)C	C46H72O15	865.055	3',6'-O,O-diacetylsaikosaponin b2	0	0	-7.41	-9.25152	-7.5	0.673728	1.923	105.45	7	15	12	3	17.74	-1.81	-2.69	0.24
magenta	MOL004596	OC[C@]1(C)[C@@H](O)CC[C@]2(C)[C@H]3[C@](C)([C@@]4(C)C(=C5[C@](CO)([C@H](O)C4)CCC(C)(C)C5)C=C3)CC[C@@H]12	C30H48O4	472.7	3',6'-O,O-diacetylsaikosaponin b2_qt	0	0	-6.574	-6.48196	-6.9	0.583557	3.7704	20.23	4	4	0	5	14.19	-0.09	-0.99	0.21
midnightblue	MOL004597	O=C(O[C@@H]1[C@@H](O)[C@H](O[C@@H]2[C@@H](O)[C@H](O[C@H]3[C@](CO)(C)[C@@H]4[C@@](C)([C@H]5[C@](C)([C@@]6(C)C([C@@H]7[C@@](CO)([C@@H](O)C6)CCC(C)(C)C7)=CC5)CC4)CC3)O[C@H](C)[C@H]2O)O[C@H](CO)[C@H]1O)C	C44H72O14	825.034	3'-O-acetylsaikosaponin b2	0	0	-6.84	-8.87195	-8.7	0.679701	1.7939	17.07	8	14	0	0	8.33	-1.71	-2.56	0.21
turquoise	MOL004598	O(C)c1c(OC)c2C(=O)C(OC)=C(c3cc(OC)c(OC)c(OC)c3)Oc2cc1OC	C22H24O9	432.421	3,5,6,7-tetramethoxy-2-(3,4,5-trimethoxyphenyl)chromone	389001	17245-30-6	-6.681	-7.78391	-6.6	0.606328	2.5395	0	0	9	0	3	31.97	0.75	0.08	0.13	15.54
black	MOL004599	[C@H](CC(CC)(C)C)(CC)C	C10H22	142.282	3,3,5-trimethylheptane	92179615	7154-80-5	-3.185	-5.11671	-4.2	0.45651	4.2748	17.07	0	0	0	4	47.49	1.80	2.10	0.25	10.76
turquoise	MOL004600	O(C)c1c(O)cc(C2=C(OC)C(=O)c3c(O)cc(O)cc3O2)cc1	C17H14O7	330.289	FLAVONE,3,5,7-TRIHYDROXY-3,4-DIMETHOXY	5380905	33429-83-3	-7.365	-6.70701	-7.1	0.607821	1.8193	0	3	7	0	9	12.70	0.37	-0.50	0.31
black	MOL004601	O[C@@](CCCC(C)C)(CC)C	C10H22O	158.281	ZINC01716732	6994762	0	-4.27	-5.30853	-4.3	0.477029	3.2411	0	1	1	0	10	33.08	1.26	1.30	0.24	5.57
lightcyan	MOL004602	O=C1C[C@H](C)CCCCCCCCCC1	C14H26O	210.356	(3R)-3-methylcyclotridecan-1-one	12002600	61415-11-0	-3.039	-5.48158	-5.5	0.481845	4.6196	20.23	0	1	0	4	37.65	1.47	1.78	0.16	7.26
black	MOL004603	C(\C(=C)C)(=C/CC)/CC	C9H16	124.223	3-ETHYL-2-METHYL-1,3-HEXADIENE	5365710	61142-36-7	-2.842	-4.98891	-4.2	0.449755	3.6225	26.3	0	0	0	3	45.42	1.85	2.14	0.29	11.81
black	MOL004604	O=C(CCCC)CC	C7H14O	114.185	Heptan-3-on	7802	106-35-4	-2.667	-4.77364	-3.7	0.43652	2.0022	114.68	0	1	12	4	68.44	1.29	1.66	0.25	11.00
green	MOL004605	[C@H](CCCCCCCCC)(CC)C	C13H28	184.361	3-methyldodecane	92178620	17312-57-1	0.621	-6.00432	-4.4	0.454273	6.0978	26.3	0	0	0	6	5.73	1.81	2.03	0.19
green	MOL004606	[C@@H](CCC[C@@H](CCC)C)(CCCCC)C	C15H32	212.415	4,8-dimethyltridecane	0	55030-62-1	-2.233	-6.30523	-4.4	0.46815	6.8058	0	0	0	0	8	2.77	1.81	1.96	0.19
black	MOL004607	O[C@H]([C@@H](CCC)C)CC	C8H18O	130.228	ZINC03860615	7057966	14979-39-6	-3.439	-4.8208	-4	0.45217	2.6474	0	1	1	0	7	26.21	1.23	1.39	0.23
black	MOL004608	O=C1O[C@@H](CCCC)CC1	C8H14O2	142.196	(5S)-5-butyloxolan-2-one	7057972	19340-56-8	-3.257	-5.02018	-4.2	0.455901	2.0901	52.6	0	2	0	4	65.08	1.16	1.43	0.26	-0.76
turquoise	MOL004609	O(C)c1c(O)c2C(=O)C=C(c3c(O)cc(O)c(OC)c3)Oc2cc1OC	C18H16O8	360.315	Areapillin	158311	83162-82-7	-7.148	-6.90177	-7.3	0.611293	2.2851	53.99	3	8	6	3	48.96	0.60	-0.29	0.16	16.52
lightcyan	MOL004610	O=C1O[C@@H](CCCCCCC)CC1	C11H20O2	184.275	gamma-Undecalactone	441644	104-67-6	-3.436	-5.73625	-4.7	0.47847	3.4587	184.6	0	2	6	7	49.12	1.25	1.41	0.22	4.48
lightcyan	MOL004611	[C@@](CCCCC)(CCCC)(CC)C	C13H28	184.361	5-methyl-5-ethyldecane	97547616	0	-2.2	-5.68742	-4.2	0.453408	5.8478	20.23	0	0	0	5	6.58	1.84	2.02	0.20
lightcyan	MOL004612	[C@H](CCCCC)(CCCC)C	C11H24	156.308	5-methyldecane	96568106	13151-35-4	-2.242	-5.34982	-3.9	0.443572	5.1854	35.53	0	0	6	1	15.23	1.81	2.04	0.20
tan	MOL004613	O=C1O/C(=C/CCC)/C2=C1[C@H]1[C@]3([C@@H](CCC)[C@H]1CC2)OC(=O)C1=C3CCC=C1	C24H28O4	380.477	6,7,3',8'-diligustilide	129317339	89354-45-0	-4.079	-7.30535	-6.5	0.549539	5.1715	0	0	4	0	10	9.83	0.79	0.48	0.32
purple	MOL004614	O(C)c1c(OC)c2OC(=O)C=Cc2cc1OC	C12H12O5	236.221	Fraxidin Methyl Ether	3083928	6035-49-0	-4.512	-5.33682	-5.5	0.500865	1.8506	37.3	0	5	0	7	18.15	0.77	0.66	0.21
red	MOL004615	O=C(O[C@H]1[C@H]2[C@H]([C@H](O[C@@H]3[C@H](O)[C@H](O)[C@@H](O)[C@@H](CO)O3)OC=C2)[C@](O)(C)C1)c1cc(OC)c(O)cc1	C23H30O12	498.477	6-O-Vanilloylajugol	0	#N/A	-7.713	-7.7796	-8	0.656514	-1.3125	139.54	6	12	10	2	12.83	-1.57	-2.33	0.28
black	MOL004616	O[C@H](CCC=C)CCC	C8H16O	128.212	7-Octen-4-ol	89693653	35628-05-8	-3.118	-4.853	-3.7	0.443828	2.3936	211.28	1	1	12	9	31.46	1.13	1.15	0.28	3.91
pink	MOL004617	O(C)c1cc2OC(=O)C=Cc2cc1	C10H8O3	176.169	Ayapanin	10748	531-59-9	-4.104	-4.9931	-5.4	0.487101	1.8834	35.53	0	3	6	2	41.55	0.97	0.84	0.30	1.66
green	MOL004618	C(CCCCCC)(CCCCCC)C	C14H30	198.388	7-Methyltridecane	33588	26730-14-3	-1.835	-6.15019	-4	0.454293	6.554	86.99	0	0	0	0	4.64	1.83	1.99	0.18
lightcyan	MOL004619	O=C(O)CCCCCCC=C	C9H16O2	156.222	8-NONENOIC ACID	35860	31642-67-8	-1.658	-5.20149	-4.3	0.439987	2.7835	156.91	1	2	0	4	52.31	0.94	1.00	0.30	4.54
blue	MOL004620	OC[C@H]1[C@H](O)[C@@H](O)[C@H](n2c3ncnc(N)c3nc2)O1	C10H13N5O4	267.241	Ara-Furan-A	453548	58-61-7	-5.916	-5.91512	-5.9	0.541758	-2.0201	60.69	5	8	0	1	20.39	-1.65	-2.13	0.21
blue	MOL004621	O[C@@H](C(O)[C@@H](O)CO)CO	C5H12O5	152.146	Adonitol	6912	488-81-3	-5.15	-4.64525	-4.6	0.484897	-2.4295	26.3	5	5	0	5	17.61	-1.34	-3.48	0.24
purple	MOL004623	O=C(C)c1c(OC)cc2OC(C)(C)C=Cc2c1	C14H16O3	232.275	Encecalin	114703	20628-09-5	-4.862	-5.99189	-5.8	0.523281	2.3409	43.78	0	3	0	0	21.36	1.17	1.00	0.28
blue	MOL004624	O=C1C(=C)[C@H]2[C@@H](O)[C@]31[C@@]1(O)[C@@H](O)[C@@H]4C(C)(C)CCC[C@]4([C@@H]3CC2)CO1	C20H28O5	348.433	Longikaurin A	102117144	75207-67-9	-5.576	-5.75495	-6.6	0.545928	1.1625	37.3	3	5	6	2	47.72	0.08	0.09	0.27	1.71
midnightblue	MOL004625	O=C(O)[C@@H]1[C@@H](O)[C@H](O)[C@@H](O)[C@H](O[C@@H]2C(C)(C)[C@@H]3[C@@](C)([C@@H]4[C@](C)([C@@]5(C)C([C@@H]6[C@@](CO)([C@@H](O)C5)CCC(C)(C)C6)=CC4)CC3)CC2)O1	C36H58O9	634.84	Longispinogenin 3-O-beta-D-glucuronopyranoside	0	0	-5.096	-7.85909	-6.9	0.585274	3.5731	86.99	6	9	12	1	9.68	-1.08	-1.76	0.26
magenta	MOL004626	OC[C@@]12[C@@H](O)C[C@@]3(C)[C@@]4(C)[C@@H]([C@]5(C)[C@H](C(C)(C)[C@@H](O)CC5)CC4)CC=C3[C@H]1CC(C)(C)CC2	C30H50O3	458.716	Longispinogenin	0	465-94-1	-4.321	-6.06965	-6.9	0.536906	5.1111	74.6	3	3	0	3	14.48	0.23	-0.20	0.22
black	MOL004627	O=C(OC)CCCCC	C7H14O2	130.185	Methyl hexoate	7824	106-70-7	-2.649	-4.67892	-3.8	0.436221	2.0566	69.92	0	2	0	1	52.44	1.17	1.26	0.19	5.62
magenta	MOL004628	O=C1N2[C@H]([C@@H]3CN4[C@@H]([C@H](C2)C3)C[C@@H](O)CC4)CCC1	C15H24N2O2	264.363	Octalupine	12310674	6809-89-8	-4.875	-5.92676	-6.6	0.537186	-0.0669	69.92	1	4	0	1	47.82	0.48	0.30	0.17	4.17
pink	MOL004629	O=C(O)Cc1ccccc1	C8H8O2	136.148	PAC	999	103-82-2	-5.035	-4.62051	-4.5	0.481014	1.4692	207.99	1	2	0	6	72.35	0.84	0.97	0.43	-2.03
salmon	MOL004631	O=C1C(c2ccc(O)cc2)=COc2c(O)c(O)ccc12	C15H10O5	270.237	7,8,4'-Trihydroxyisoflavone	5466139	75187-63-2	-6.925	-5.86226	-7.3	0.587098	2.0645	218.99	3	5	0	7	20.67	0.45	-0.37	0.41
magenta	MOL004632	O=C(O)[C@@]12[C@H]([C@H](C(=C)C)CC1)[C@@H]1[C@](C)([C@@]3(C)[C@@H]([C@]4(C)[C@H]([C@@](CO)(C)C(=O)CC4)CC3)CC1)CC2	C30H46O4	470.684	Pulsatillic acid	10672073	0	-5.059	-6.91499	-6.4	0.555167	5.3912	207.99	2	4	0	6	24.49	0.12	-0.47	0.27
magenta	MOL004633	OC[C@]1(C)[C@@H](O)CC[C@]2(C)[C@@H]3[C@](C)([C@@]4(C)[C@]5(OC[C@@]6([C@@H](O)C4)[C@H]5CC(C)(C)CC6)C=C3)CC[C@@H]12	C30H48O4	472.7	Saikogenin F	21594261	0	-4.076	-6.80227	-6.9	0.547125	3.7136	277.91	3	4	0	9	25.88	0.09	-0.71	0.21
magenta	MOL004634	OC[C@]1(C)[C@@H](O)CC[C@]2(C)[C@@H]3[C@](C)([C@@]4(C)[C@]5(OC[C@@]6([C@H](O)C4)[C@H]5CC(C)(C)CC6)C=C3)CC[C@@H]12	C30H48O4	472.7	Saikogenin G	21594258	18175-79-6	-4.532	-6.28556	-6.8	0.542212	3.7136	405.36	3	4	0	17	16.92	0.21	-0.55	0.21
midnightblue	MOL004635	O([C@@H]1[C@@H](O)[C@H](O[C@@H]2[C@](CO)(C)[C@H]3[C@@](C)([C@@H]4[C@](C)([C@@]5(C)[C@]6(OC[C@@]7([C@@H](O)C5)[C@H]6CC(C)(C)CC7)C=C4)CC3)CC2)O[C@H](C)[C@@H]1O)[C@H]1[C@H](O)[C@@H](O)[C@H](O)[C@@H](CO)O1	C42H68O13	780.982	saikosaponin a	167928	20736-09-8	-7.736	-7.72301	-7.2	0.638673	1.108	277.91	8	13	0	9	32.39	-1.95	-2.93	0.25	15.37
midnightblue	MOL004636	O([C@@H]1[C@@H](O)[C@H](O[C@@H]2[C@](CO)(C)[C@H]3[C@](C)([C@@H]4[C@](C)([C@@]5(C)C(=C6[C@@](CO)([C@H](O)C5)CCC(C)(C)C6)C=C4)CC3)CC2)O[C@H](C)[C@@H]1O)[C@H]1[C@H](O)[C@@H](O)[C@H](O)[C@@H](CO)O1	C42H68O13	780.982	Saikosaponin B	0	58316-41-9	-8.482	-8.31658	-6.5	0.654811	1.1648	60.69	9	13	0	1	5.94	-2.15	-3.13	0.23
midnightblue	MOL004637	O([C@@H]1[C@@H](O)[C@H](O[C@H]2[C@](CO)(C)[C@H]3[C@@](C)([C@@H]4[C@](C)([C@@]5(C)[C@]6(OC[C@@]7([C@H](O)C5)[C@H]6CC(C)(C)CC7)C=C4)CC3)CC2)O[C@H](C)[C@@H]1O)[C@H]1[C@H](O)[C@@H](O)[C@H](O)[C@@H](CO)O1	C42H68O13	780.982	Saikosaponin D	0	20874-52-6	-7.219	-8.25556	-7	0.635524	1.108	228.22	8	13	0	9	34.39	-1.94	-2.89	0.25	15.16
midnightblue	MOL004638	O([C@@H]1[C@@H](O)[C@H](O[C@@H]2[C@](CO)(C)[C@H]3[C@](C)([C@@H]4[C@](C)([C@@]5(C)C(=C6[C@@](CO)([C@@H](O)C5)CCC(C)(C)C6)C=C4)CC3)CC2)O[C@H](C)[C@@H]1O)[C@H]1[C@H](O[C@@H]2[C@H](O)[C@@H](O)[C@H](O)CO2)[C@@H](O)[C@H](O)[C@@H](CO)O1	C47H76O17	913.096	Saikosaponin K	0	0	-11.153	-9.11335	-8.1	0.778603	-0.0714	69.92	11	17	0	2	2.94	-3.07	-3.80	0.25
midnightblue	MOL004639	O=C(OC[C@@H]1[C@@H](O)[C@H](O)[C@@H](O)[C@H](OC[C@H](O)[C@@H](O)[C@H](O)CO)O1)[C@]1(C)CC=2[C@@](CO)([C@H](O)C[C@@]3(C)[C@@]4(C)[C@@H]([C@@]5(C)[C@H]([C@@](CO)(C)[C@@H](O[C@H]6[C@H](O)[C@@H](O[C@H]7[C@H](O)[C@@H](O)[C@H](O)[C@@H](CO)O7)[C@@H](O)[C@@H](C)O6)CC5)CC4)C=CC=23)CC1	C53H86O24	1107.24	Saikosaponin V	0	0	-10.93	-9.60659	-7.2	0.765106	-3.2844	72.06	16	24	16	3	3.23	-3.94	-4.91	0.24
midnightblue	MOL004640	O(C[C@@H]1[C@@H](O[C@H]2[C@H](O)[C@H](O)[C@@H](O)[C@H](C)O2)[C@H](O)[C@@H](O)[C@H](O[C@@H]2C(C)(C)[C@@H]3[C@@](C)([C@@H]4[C@](C)([C@@]5(C)C([C@H]6[C@@](CO)([C@@H](O)C5)CCC(C)(C)C6)=CC4)CC3)CC2)O1)[C@H]1[C@H](O)[C@@H](O)[C@H](O)[C@@H](CO)O1	C48H80O17	929.139	Saikosaponin f	0	0	-9.033	-8.88217	-7.6	0.70368	0.7586	114.68	11	17	12	4	1.76	-3.02	-4.02	0.25
magenta	MOL004641	OC[C@@]12[C@@H](O)C[C@@]3(C)[C@@]4(C)[C@@H]([C@]5(C)[C@@H](C(C)(C)[C@@H](O)CC5)CC4)CC=C3[C@@H]1CC(C)(C)CC2	C30H50O3	458.716	(3S,4aS,6aR,6bS,8S,8aS,12aS,14aR,14bR)-4,4,6a,6b,11,11,14b-heptamethyl-8a-methylol-1,2,3,4a,5,6,7,8,9,10,12,12a,14,14a-tetradecahydropicene-3,8-diol	9868802	0	-4.205	-6.81607	-6.7	0.545401	5.1111	37.3	3	3	0	11	12.07	0.23	-0.75	0.22
midnightblue	MOL004642	O(C)[C@@H]1[C@@H]2[C@](C)([C@]3(C)C([C@@H]4[C@](CO)([C@H](O)C3)CCC(C)(C)C4)=C1)CC[C@@H]1C(C)(C)[C@H](O[C@@]3(CO)[C@H](O)[C@H](O[C@H]4[C@H](O)[C@H](O)[C@H](O)[C@@H](CO)O4)[C@@H](CO)O3)CC[C@]21C	C43H72O14	813.023	Saikosaponin t	0	0	-7.374	-8.79998	-7.2	0.655582	0.9412	60.69	9	14	0	7	34.46	-2.26	-3.13	0.22	4.93
magenta	MOL004643	O(C)[C@@H]1[C@@H]2[C@@](C)([C@]3(C)C([C@@H]4[C@](CO)([C@H](O)C3)CCC(C)(C)C4)=C1)CC[C@@H]1C(C)(C)[C@H](O)CC[C@]21C	C31H52O4	488.742	Saikosaponin t_qt	0	0	-4.675	-6.85576	-6.6	0.551571	4.4852	119.33	3	4	0	2	16.69	0.26	-0.23	0.19
yellow	MOL004644	O(C)c1c(O)cc2c(oc(-c3c(O)cc(OC)cc3)c2)c1	C16H14O5	286.279	Sainfuran	185034	90664-32-7	-5.904	-6.62119	-6.7	0.569784	3.3758	52.6	2	5	6	4	79.91	0.90	0.23	0.22	8.58
turquoise	MOL004646	O(C)c1c(O)c(O)c2C(=O)C=C(c3cc(OC)c(O)cc3)Oc2c1OC	C18H16O8	360.315	Thymonin	442662	76844-67-2	-7.377	-7.2726	-7.3	0.62356	2.2851	17.07	3	8	0	8	1.97	0.65	-0.36	0.21
green	MOL004647	O=C(O)CCCCCCCCCCCC	C13H26O2	214.344	TDA	12530	638-53-9	-2.089	-5.94278	-4.8	0.466012	4.999	99.38	1	2	0	8	22.32	1.04	0.89	0.21
pink	MOL004648	OC(O)(O)CC/C=C(\C=C\C=C(/C=C/C=1C(C)(C)CCCC=1C)\C)/C	C22H34O3	346.504	Troxerutin	0	56764-99-9	-7.553	-7.16605	-6.7	0.612996	5.8857	88.13	3	3	6	6	31.60	0.35	-0.38	0.30	4.36
blue	MOL004649	O=C1N([C@H]2[C@H](O)[C@H](O)[C@H](CO)O2)C=CC(=O)N1	C9H12N2O6	244.201	1-[(2R,3R,4S,5S)-3,4-dihydroxy-5-(hydroxymethyl)oxolan-2-yl]pyrimidine-2,4-dione	7059437	58-96-8	-6.178	-5.60687	-6.5	0.552226	-2.4504	20.23	4	8	0	4	17.85	-1.19	-1.69	0.29
purple	MOL004650	O=C(Oc1c(OC)cc(C=O)cc1)C	C10H10O4	194.184	Acetovanillin	61229	881-68-5	-4.355	-5.13916	-4.9	0.484988	1.3407	0	0	4	12	1	28.17	0.59	0.38	0.28
lightcyan	MOL004651	O=C/C=C\CCCCCCCC	C11H20O	168.276	cis-2-Undecenal	6431019	68820-32-6	-1.862	-5.56869	-4.5	0.451817	4.1108	17.07	0	1	0	1	47.07	1.39	1.66	0.26	7.22
midnightblue	MOL004652	O([C@H]1[C@H](O)[C@@H](O)[C@H](O)[C@@H](CO)O1)[C@@H]1C[C@H]2[C@@](C)([C@@H]3C([C@H]4[C@@](C)([C@@H]([C@@H](/C=C/[C@H](C(C)C)CC)C)CC4)CC3)=CC2)CC1	C35H58O6	574.831	(2R,3R,4S,5S,6R)-2-[[(3S,5S,9R,10S,13R,14R,17R)-17-[(E,2R,5S)-5-ethyl-6-methylhept-3-en-2-yl]-10,13-dimethyl-2,3,4,5,6,9,11,12,14,15,16,17-dodecahydro-1H-cyclopenta[a]phenanthren-3-yl]oxy]-6-(hydroxymethyl)oxane-3,4,5-triol	12960505	1745-36-4	-5.462	-8.0765	-7.2	0.602374	5.8926	12.53	4	6	0	0	21.20	-0.20	-0.99	0.21
turquoise	MOL004653	O=C(O[C@@H]1[C@H](OC(=O)/C(=C/C)/C)c2c3OC(=O)C=Cc3ccc2OC1(C)C)/C(=C/C)/C	C24H26O7	426.459	(+)-Anomalin	5319252	73069-28-0	-4.542	-7.23194	-8.1	0.588383	5.0488	20.23	0	7	0	0	46.06	0.46	-.00	0.36	1.03
black	MOL004654	OC/C=C/CCCC	C7H14O	114.185	2-HEPTENOL	5318017	22104-77-4	-3.947	-4.89942	-3.9	0.459314	2.0297	287.14	1	1	0	9	26.46	1.11	1.23	0.22
greenyellow	MOL004655	c1(-c2ccccc2)ccccc1	C12H10	154.208	PHPH	7095	81846-81-3	-3.684	-4.76939	-5.2	0.473858	3.3484	69.92	0	0	0	1	29.79	1.90	1.89	0.47
black	MOL004656	O=C1C(C)=CC[C@@H](C(C)C)C1	C10H16O	152.233	(5R)-5-isopropyl-2-methyl-1-cyclohex-2-enone	10888107	499-71-8	-3.609	-5.13172	-4.5	0.467351	2.5574	26.3	0	1	0	7	35.17	1.35	1.69	0.29	11.52
black	MOL004657	C=C1[C@@H]2[C@@H](C(C)(C)C2)CC[C@]2(C)O[C@@H]2CC1	C15H24O	220.35	caryophyllene oxide	0	#N/A	-4.202	-5.26122	-5.5	0.494788	3.5192	29.43	0	1	0	1	29.06	1.57	1.70	0.27
black	MOL004658	O[C@]1(C)[C@]23[C@@H](C(C)(C)[C@H]([C@H](C)CC2)C3)C=C1	C15H24O	220.35	cedrenol	0	28231-03-0	-3.762	-5.14712	-5.3	0.482883	2.9151	0	1	1	6	1	108.56	1.30	1.47	0.25	7.48
midnightblue	MOL004659	O(C[C@@H]1[C@@H](O[C@H]2[C@@H](O)[C@H](O)[C@@H](O)[C@H](C)O2)[C@H](O)[C@@H](O)[C@H](O[C@@H]2[C@](CO)(C)[C@@H]3[C@@](C)([C@@H]4[C@](C)([C@@]5(C)[C@]6(OC[C@@]7([C@@H](O)C5)[C@@H]6CC(C)(C)CC7)C=C4)CC3)CC2)O1)[C@H]1[C@H](O)[C@@H](O)[C@H](O)[C@@H](CO)O1	C48H78O18	943.122	chikusaikoside II	0	0	-8.779	-9.74676	-7.7	0.721592	-0.6389	37.3	11	18	0	5	5.17	-3.14	-4.05	0.23
magenta	MOL004660	OC[C@]1(C)[C@@H](O)CC[C@]2(C)[C@@H]3[C@](C)([C@@]4(C)[C@]5(OC[C@@]6([C@@H](O)C4)[C@@H]5CC(C)(C)CC6)C=C3)CC[C@H]12	C30H48O4	472.7	chikusaikoside II_qt	0	0	-3.93	-6.91207	-7	0.549129	3.7136	26.3	3	4	0	6	17.48	0.15	-0.66	0.20
black	MOL004661	O=C(OCC[C@@H](CC/C=C(\C)/C)C)C	C12H22O2	198.302	[(3R)-3,7-dimethyloct-6-enyl] acetate	6708682	150-84-5	-2.518	-5.81539	-4.7	0.467512	3.4282	66.76	0	2	6	3	45.54	1.34	1.39	0.27	5.58
black	MOL004662	O=C=NC1CCCCC1	C7H11NO	125.168	Cyclohexylisocyanate	18502	3173-53-3	-3.523	-4.83556	-4.2	0.456613	1.972	75.99	0	2	6	1	41.41	1.10	1.31	0.41	-2.88
purple	MOL004663	C(=C)c1c(C)c(C)ccc1	C10H12	132.202	Vinylxylene	33936	27576-03-0	-3.288	-4.48692	-4.5	0.452387	3.3541	110.38	0	0	0	1	20.79	1.91	2.06	0.42
black	MOL004664	O=C(O)CCCCCC	C7H14O2	130.185	heptanoic acid	8094	111-14-8	-3.805	-4.7446	-4	0.456199	2.2618	20.23	1	2	0	0	13.38	0.87	0.98	0.26
[truncated: 1,347 more rows]

## Sheet: SARS-CoV 3CLpro inhibitors
Molecule ID	SMILES string	CID	Source	IC50	pIC50	Inact.(<6)/Act.(>=6)	SARS-CoV VINA	SARS-CoV Schrodinger	SARS-CoV MOE	RANK	SARS-CoV-2 VINA	SARS-CoV-2 Schrodinger	SARS-CoV-2 MOE	RANK
[truncated: 301 more rows]

[truncated: 1 more sheets: SARS-CoV-2 3CLpro inhibitors]
