# Supplementary material for: An integrated method for optimized identification of effective natural inhibitors against SARS-CoV-2 3CLpro
Source: Sci Rep. 2021 Nov 23;11:22796. doi: 10.1038/s41598-021-02266-3 (PMC8611036; doi:10.1038/s41598-021-02266-3)
Supplement: Supplementary file 3 — Supplementary Information 3. [file 41598_2021_2266_MOESM3_ESM.xlsx]

## Sheet: train_set_descriptions
Molecule ID	SMILES string	ALogP	ALogp2	AMR	apol	ECCEN	TopoPSA	MW	WPATH	WPOL	Zagreb	SARS-CoV-2 VINA	SARS-CoV-2 Schrodinger	SARS-CoV-2 MOE	SI*pIC50
CMP1	CC1.NN.C2.CC.CC.C.O..O..C2.C..C1.C.C3.CC.C.O3.C4.C.C.O..O.C.CC.Cl..C4..O	1.0919	1.19225	126.213	59.6739	820	116.5	450.829	3151	52	172	-8.5	-6.853	-7.67997	4.45284
CMP2	O.C.N.C1.CC.CC.C.O..O..C1.N.C.2C.F..F.F.C2.C.C3.CC.C.O3.C4.C.C.O..O.C.CC.Cl..C4	2.1801	4.75284	127.223	59.3445	883	116.5	504.8	3823	58	190	-9	-6.694	-7.97451	4.45284
CMP3	O.C.N.C1.CC.CC.C.O..O..C1.N.C.2C.F..F.F.C2.C.C3.CC.C.O3.C4.C.C.O..O.C.CC..H...C4	1.8114	3.28117	122.507	57.8313	854	116.5	470.355	3540	56	184	-8.9	-7.144	-8.05411	4.45284
CMP4	O.C.N.C1.CC.CC.C.O..O..C1.N.C.2C3.CC.CC.C3.C2.C.C4.CC.C.O4.C5.C.C.O..O.C.CC.Cl..C5	2.2898	5.24318	150.524	69.8075	958	116.5	512.898	4407	61	200	-9.3	-6.864	-8.48961	4.5015
CMP5	CC1.NN.C2.CC.CC.C2.C..C1.C.C3.CC.C.O3.C4.C.C.O..O.C.CC.Cl..C4..O	1.5273	2.33265	120.214	56.3099	700	79.2	406.819	2378	46	156	-8	-4.447	-7.48829	4.45284
CMP6	O.C.N.C1.CC.CC.C1.N.C.2C3.CC.CC.C3.C2.C.C4.CC.C.O4.C5.C.C.O..O.C.CC.Cl..C5	2.7252	7.42672	144.525	66.4435	838	79.2	468.889	3492	55	184	-9	-5.637	-7.7635	4.93697
CMP7	O.C.N.C1.CC.C.F.C.C1.N.C.2C3.CC.CC.C3.C2.C.C4.CC.C.O4.C5.C.C.O..O.C.CC.Cl..C5	2.635	6.94322	144.653	66.3337	902	79.2	486.879	3801	57	190	-9.3	-5.599	-7.94582	4.84646
CMP8	O.C.N.C1.CC.C.C.C.C.C.C1.N.C.2C3.CC.CC.C3.C2.C.C4.CC.C.O4.C5.C.C.O..O.C.CC.Cl..C5	3.8796	15.0513	157.957	75.7242	999	79.2	510.969	4491	61	200	-9.2	-5.072	-7.97234	5.37366
CMP9	O.C.N.C1.CC.C.C.C..C.C.C.C1.N.C.2C3.CC.CC.C3.C2.C.C4.CC.C.O4.C5.C.C.O..O.C.CC.Cl..C5	4.0858	16.6938	162.432	78.8178	1030	79.2	524.995	4839	63	208	-8.8	-4.981	-8.23376	5.38838
CMP10	O.C.N.C1.CC.CC.C1.N.C.2C3.CC.CC.C3.C2.C.C4.CC.C.O4.C5.CC.CC.C5	2.7919	7.79471	133.81	61.5663	732	41.9	390.434	2491	46	162	-8.8	-5.146	-7.51074	4.45284
CMP11	O.C.N.C1.CC.CC.C.O..O..C1.N.C.2C3.CC.CC.C3.C2.C.C4.CC.C.O4.C5.CC.CC.C5	2.3565	5.55309	139.809	64.9303	844	79.2	434.444	3233	52	178	-9.5	-5.007	-7.97932	5.34563
CMP12	CC1.NN.C2.CC.CC.C.O..O..C2.C..C1.C.C3.CC.C.O3.C4.CC.CC.C4..O	1.1586	1.34235	115.498	54.7967	706	79.2	372.374	2208	43	150	-8.4	-3.821	-7.1825	4.45284
CMP13	O.C.N.C1.CC.CC.C1.N.C.2C3.CC.CC.C3.C2.C.C4.CC.C.O4.C5.C.C.O..O.C.CC.C5	2.3565	5.55309	139.809	64.9303	811	79.2	434.444	3227	53	178	-8.9	-6.176	-7.72757	4.53691
CMP14	O.C.N.C1.CC.C.F.C.C1.N.C.2C3.CC.CC.C3.C2.C.C4.CC.C.O4.C5.C.C.O..O.C.CC.C5	2.2663	5.13612	139.937	64.8205	873	79.2	452.434	3521	55	184	-9.1	-5.616	-7.79288	4.57778
CMP15	O.C.N.C1.CC.C.C.C.C.C.C1.N.C.2C3.CC.CC.C3.C2.C.C4.CC.C.O4.C5.C.C.O..O.C.CC.C5	3.5109	12.3264	153.24	74.211	968	79.2	476.524	4179	59	194	-9.1	-5.105	-8.2394	5.08363
CMP16	O.C.N.C1.CC.C.C.C..C.C.C.C1.N.C.2C3.CC.CC.C3.C2.C.C4.CC.C.O4.C5.C.C.O..O.C.CC.C5	3.7171	13.8168	157.716	77.3046	999	79.2	490.55	4511	61	202	-8.6	-4.882	-8.13061	5.21731
CMP17	O.C.N.C1.CC.C.C.C1.C.N.N.C.2C3.CC.CC.C3.C2.C.C4.CC.C.O4.C5.C.C.O..O.C.CC.C5	2.1956	4.82066	144.787	67.1235	937	102.99	459.453	3849	57	188	-9.2	-4.03	-8.0066	4.87997
CMP18	O.C.N.C1.CC.C.OC.C.C1.N.C.2C3.CC.CC.C3.C2.C.C4.CC.C.O4.C5.C.C.O..O.C.CC.C5	1.8579	3.45179	146.452	68.8259	937	88.43	464.47	3849	57	188	-9.3	-3.955	-8.35481	4.66467
CMP19	O.C.N.C1.CC.CC.C.O..O..C1.N.C.2C3.CC.CC.C3.C2.C.C4.CC.CO4	1.0745	1.15455	109.987	51.7031	516	79.2	358.348	1787	41	144	-8.7	-7.179	-7.54147	4.45284
CMP20	ClC.C.C1..CC.C1SSC2.NC.CS2	3.076	9.46178	73.3819	31.8208	211	88.26	259.802	344	14	68	-5.3	-4.086	-5.74799	5.87974
CMP21	CC.N1C.C2.CC.NC.C2..NC.SSC3.CC.CC.C3C.OCC..O..N1..O	2.4499	6.00201	112.861	54.9547	622	134.29	400.477	1983	40	136	-7	-4.699	-7.51197	5.49754
CMP22	CC.N1C.C2.CC.CN.C2..NC.SSC3.CC.C.OC.C.C3..N1..O	1.7869	3.19301	103.988	49.2991	555	117.22	358.441	1488	34	122	-7.1	-4.345	-7.00769	5.38883
CMP23	BrC.C.C1..CC.C1SSC2.NC.C.NC.C..O.S2	2.9618	8.77226	88.6649	40.1131	346	117.36	361.304	723	20	88	-6.1	-4.755	-6.17732	5.93406
CMP24	O.C.OC.C1.CNC.SSC2.CC.CC.C2.N....O....O..N1	1.3294	1.7673	82.4652	37.6691	363	144.43	311.339	904	27	98	-5.9	-5.068	-6.60982	5.83479
CMP25	O.C.OC.C1.CNC.SSC2.CC.CC.C2C.OCC..O..N1	1.7516	3.0681	91.7629	45.1831	451	127.59	338.405	1183	30	106	-6.3	-5.715	-6.82902	5.377
CMP26	O.C.OC.C1.CNC.SSC2.CC.CC.C2C.OC..O..N1	1.4028	1.96785	87.0149	42.0895	405	127.59	324.378	1033	29	102	-6.1	-4.906	-6.81784	5.55445
CMP27	O.C.OC.C1.CNC.SSC2.CC.C.Cl.C.C2..N1	1.9559	3.82554	80.9628	37.1451	344	101.29	300.787	710	22	88	-5.7	-5.03	-5.99191	5.53628
CMP28	FC.C.C1..CC.C1SSC2.NC.C.NC.C..O.S2	2.4189	5.85108	81.2585	37.6201	346	117.36	300.399	723	20	88	-5.8	-4.637	-6.08355	5.74272
CMP29	CC.NC1.CN.C.SSC2.CC.CC.C2.N....O....O.S1..O	2.2513	5.06835	87.3493	39.7671	365	160.5	327.406	919	25	98	-5.8	-4.644	-6.4809	5.86245
CMP30	ClC.C.C1..CC.C1SSC2.NC.C.NC.C..O.S2	2.8778	8.28173	85.8469	39.2431	346	117.36	316.854	723	20	88	-5.8	-4.599	-6.06611	5.70419
CMP31	O..N...C1.CC.CC.C1SSC2.NC.CS2..O..	2.4495	6.00005	74.8843	32.3448	222	131.4	270.355	466	19	78	-5.6	-3.865	-5.85495	5.84453
CMP32	CC.C.C1..CC.C1SSC2.NC.CS2	3.1537	9.94582	72.9477	33.4011	211	88.26	239.384	344	14	68	-5.3	-3.774	-5.71606	6.0549
CMP33	FC.C.C1..CC.C1SSC2.NC.CS2	2.6171	6.84921	68.7935	30.1978	211	88.26	243.348	344	14	68	-5.4	-3.768	-5.63226	5.80722
CMP34	BrC.C.C1..CC.C1SSC2.NC.CS2	3.16	9.9856	76.1999	32.6908	211	88.26	304.253	344	14	68	-5.3	-4.14	-5.67703	5.63054
CMP35	CC1.CSC.SSC2.CC.CC.C2.N....O....O..N1	2.9632	8.78055	80.7028	35.4383	260	131.4	284.381	557	21	84	-6	-4.195	-5.97134	5.74442
CMP36	CC1.CSC.SSC2.CC.CC.C2C.OCC..O..N1	3.3854	11.4609	90.0005	42.9523	332	114.56	311.447	765	24	92	-5.9	-4.564	-6.75331	5.76229
CMP37	O.C.OC.C1.CC.CC.C1SSC2.NN.C.C.O2	2.5835	6.67447	75.8117	36.4339	294	110.85	282.341	652	23	88	-6.2	-4.262	-6.41	5.92676
CMP38	O.C.OCC.C1.CC.CC.C1SSC2.NN.C.C.O2	2.9323	8.59838	80.5597	39.5275	332	110.85	296.368	765	24	92	-6.4	-3.485	-6.40885	5.95952
CMP39	CC1.NN.C.SSC2.CC.CC.C2.N....O....O.O1	2.5101	6.3006	71.262	32.0136	260	127.69	269.303	557	21	84	-6.2	-3.789	-6.06986	5.91805
CMP40	O.C.OC.C1.CC.CC.C1SSC2.NN.CO2	2.5047	6.27352	71.7397	33.3403	254	110.85	268.315	551	21	82	-6	-3.666	-6.29179	6.10337
CMP41	ClC.C.C1..CC.C1SSC2.NC.C.OCC..O..CN2	2.3047	5.31164	85.7108	40.2387	388	101.29	314.814	837	23	92	-5.9	-5.433	-6.08958	5.58655
CMP42	O.C.OC.C1.CC.CC.C1SSC2.NC.C..CO2	2.4784	6.14247	78.8092	37.7607	294	98.49	281.353	652	23	88	-6	-3.648	-6.37014	6.05006
CMP43	ClC.C.C1..CC.C1SSC2.NN.CO2	3.0578	9.35014	65.6876	28.396	211	84.55	244.724	344	14	68	-5.6	-3.056	-5.6186	6.43916
CMP44	CC1.CC.C..NC.SSC2.CC.CC.C2.N....O....O..N1	2.7979	7.82824	85.6951	39.1587	295	118.46	293.367	752	26	94	-5.9	-3.965	-6.38094	6.18755
CMP45	CC1.NC.SSC2.CC.C.Cl.C.C2..NC.C..C1	3.4244	11.7265	84.1927	38.6347	284	75.32	282.815	582	21	84	-5.9	-4.695	-6.38356	5.99435
CMP46	CC1.NC.SSC2.CC.C.Br.C.C2..NC.C..C1	3.5084	12.3089	87.0107	39.5047	284	75.32	327.265	582	21	84	-5.7	-4.463	-6.27319	6.10221
CMP47	CC1.NC.SSC2.CC.CC.C2..NC.C..C1	3.0557	9.3373	79.4765	37.1215	246	75.32	248.37	485	19	78	-5.7	-3.271	-6.1149	5.85274
CMP48	CC1.NC.SSC2.CC.C.C.C.C2..NC.C..C1	3.5021	12.2647	83.7585	40.2151	284	75.32	262.396	582	21	84	-5.9	-3.445	-6.32723	5.97717
CMP49	O..N...C1.CC.CC.C1SSC2.NC.CC.N2..O..	2.3457	5.50231	75.4001	32.9716	261	118.46	265.314	558	22	82	-6.1	-3.24	-5.55884	6.20585
CMP50	ClC1.CC.C.SSC2.NC.CC.N2.C.C1	2.9722	8.83397	73.8977	32.4476	246	75.32	254.761	420	17	72	-5.6	-4.155	-5.67745	6.31676
CMP51	BrC1.CC.C.SSC2.NC.CC.N2.C.C1	3.0562	9.34036	76.7157	33.3176	246	75.32	299.212	420	17	72	-5.5	-4.057	-5.66905	6.30858
CMP52	CC.N1C.C..NC.SSC2.C.C.CC.C2..N....O....O..N1..O	1.8528	3.43287	82.7777	38.6339	336	138.77	310.355	877	28	100	-6.4	-4.339	-6.75879	5.65627
CMP53	CC1.CC.C.SSC2.NC.CC.N2.C.C1	3.0499	9.30189	73.4635	34.0279	246	75.32	234.343	420	17	72	-5.6	-3.538	-5.68279	5.9694
CMP54	CC.NC1.CN.C.SSC2.CC.CC.C2.S1..O	2.5091	6.29558	81.1307	37.7299	304	117.36	282.409	611	18	82	-5.6	-4.892	-6.05299	5.97399
CMP55	CC.N1C.C2.CC.CC.C2..NC.SSC3.CC.C.C.C.C3..N1..O	3.7549	14.0993	105.152	49.8239	497	95.63	341.453	1297	32	118	-7.2	-2.345	-7.01004	5.51392
CMP56	CC.N1C.C2.CC.CC.C2..NC.SSC3.CC.C.OC.C.C3..N1..O	2.8099	7.89554	107.514	50.6259	555	104.86	357.453	1488	34	122	-7.1	-4.761	-7.11052	5.53903
CMP57	CC.N1C.C2.CC.CN.C2..NC.SSC3.CC.CC.C3.N....O....O..N1..O	2.0277	4.11157	103.563	47.4407	508	151.13	373.412	1585	37	128	-7.3	-5.248	-7.43584	5.90581
CMP58	CC.N1C.C2.CC.CN.C2..NC.SSC3.CC.CC.C3C.OCC..O..N1..O	2.4499	6.00201	112.861	54.9547	622	134.29	400.477	1983	40	136	-7.3	-4.176	-7.13991	5.39946
CMP59	O.C.N.C..H...C.H..C.OC.C..C.C.C.N.C..H..CC.C.C.C.NC..C.C.C.OCC..O.C.C..H.1CCNC1.O..O..O.OCC2.CC.CC.C2	2.9423	8.65713	173.513	102.236	1393	161.16	630.773	7956	60	216	-7.2	-6.86	-9.36057	3.20733
CMP60	O.C.OCC.C.C.N.CC1.CC.C.F.C.C1.N.N2..C2C3..C4.CC.CC.C4.CN3C5.CC.CC.C5	2.8039	7.86186	142.462	70.7508	779	57.5	456.512	3082	60	184	-7.3	-2.915	-7.03905	5.19999
CMP61	O.C.OCC.C.C.N.CCC1.CNC2.C1C.CC.C2.N.N3..C3C4..C5.CC.CC.C5.CN4C6.CC.CC.C6	2.0993	4.40706	158.057	79.241	948	69.53	491.585	4001	66	204	-8.2	-4.433	-7.83128	5.17638
CMP62	O.C.OCC.C.C.N.CC1.CC.Cl..C.Cl.C.C1.N.N2..C2C3..C4.CC.C.F.C.C4.CN3C5.CC.CC.C5	3.5413	12.5408	151.895	73.7772	829	57.5	525.402	3607	65	196	-7.8	-3.246	-7.52436	5.17638
CMP63	FC.F..F.C1.CC.C.N2CCC.N.CCC3.CC.C.OC.C.C3.N.N4..C4C2.C.C1	2.4836	6.16827	114.72	57.8357	853	40.43	402.414	2675	45	156	-7.7	-4.088	-7.34007	5.20242
CMP64	FC1.CC.CC.CN.N.N2.C3.C2CN.CC3.C4.CC.C.C.F..F.F.C.C4..C1	2.5708	6.60901	103.45	50.7367	681	31.2	376.351	2077	42	148	-7.6	-3.113	-6.71724	5.07444
CMP65	O.C.N.C..H...C.H..C.OC.C..C.C.C.N.C..H..CC1CCCCC1.C.NC.C..H...O.C.C..H.2CCNC2.O..O..O.OCC3.CC.CC.C3	2.9191	8.52114	164.753	98.3401	1248	151.93	600.747	6894	59	212	-7.9	-7.954	-8.76281	3.37366
CMP66	O.C.C1.CC.CC.Br..C1N2CC3.CC.C.CC.C4..C4S3.C2.O	1.6993	2.88762	100.6	45.2419	394	62.68	372.237	1010	37	124	-7.9	-4.097	-5.99004	6.16059
CMP67	O.C.C1.CC.C.NC.C2.C2.C1.ON3C4.CC.CC.C4NN3	-0.3171	0.100552	86.1045	40.4055	415	65.63	280.282	960	31	116	-7.3	-3.999	-5.98168	6.85078
CMP68	O.C.OC1.CN.CC.Cl..C1.C2.CC.CC3.C2C.CN3	0.303	0.091809	78.4691	36.6251	307	50.69	272.687	715	27	100	-6.9	-4.948	-5.89133	7.67469
CMP69	ClC1.CC.C.C2.CC.C.C.CC3.CN.CC.Br..C3..O.O2.C.C1	1.8729	3.50775	99.0028	45.1887	473	38.66	376.632	1179	30	114	-7.4	-5.843	-6.50332	5.03787
CMP70	CC.C..C.C.C.C1..CC.C1N.C.C2.CC.CO2..O..C.H..C3.CC.CN.C3.C.NC.C..C.C..O	1.9257	3.70832	133.807	72.1366	592	71	433.544	2683	49	168	-7.5	-5.16	-7.54038	5.97572
CMP71	O.C.N.CC1.CSC.C1.C2.CC.C.NC.C3CC3..O.C.C2.CN.NN4.C5.C4C.CC.C5	-0.1017	0.0103429	132.345	65.8202	803	102.01	433.528	2867	45	168	-7.6	-5.011	-7.53325	5.53797
CMP72	O.C.NC1CCCCC1..C..H...C.H..C2.CC.CC.C2.NC..C.C.C3.CC.CC.C3..O.COC..C.C.C4.CC.CC.C4..O	4.7682	22.7357	171.061	89.2525	1151	84.5	536.662	5719	55	196	-7.8	-6.711	-8.38345	4.22239
CMP73	O.C.NC1CCCCC1..C..H...C.H..C2.CC.CC.C2.NC..C.C.C3.CC.CC.C3..O.COC..C.C.C4.CC.C.O.C.C4..O	4.2051	17.6829	172.666	90.0545	1249	104.73	552.661	6174	57	202	-7.3	-7.571	-9.0403	3.45284
CMP74	O.C.NC1CCCCC1..C..H...C.H..C2.CC.CC.C2.NC..C.C.C3.CC.CC.C3..O.COC..C.C.C4.CC.OC..CC.C4..O	4.2696	18.2295	177.704	93.1481	1284	93.73	566.688	6602	59	206	-7.6	-6.185	-8.70862	4.3389
CMP75	O.C.NC1CCCCC1..C..H...C.H..C2.CC.CC.C2.NC..C.C.C3.CC.CC.C3..O.COC..C.C.C4.CC.OC..CC.OC..C4..O	3.771	14.2204	184.348	97.0437	1356	102.96	596.714	7505	63	216	-7.5	-6.466	-8.67908	4.0549
CMP76	O.C.NC1CCCCC1..C..H...C.H..C2.CC.CC.C2.NC..C.C.C3.CC.CC.C3..O.COC..C.C.C4.CC.OC..C.OC.C.OC..C4..O	3.2724	10.7086	190.991	100.939	1493	112.19	626.74	8488	69	226	-7.8	-5.527	-9.9689	3.75387
CMP77	O.C.NC1CCCCC1..C..H...C.H..C2.CC.CC.C2.NC.OCC3.CC.CC.C3..O.COC..C.C.C4.CC.CC.C4..O	4.8628	23.6468	166.806	88.2945	1151	93.73	540.651	5719	55	196	-7.4	-6.39	-8.85336	4.27675
CMP78	O.C.NC1CCCCC1..C..H...C.H..C2.CC.CC.C2.NC..C.C.C3.CC.CC.C3..O.COC.CCC4.CC.CC.C4..O	4.7914	22.9575	169.892	90.5861	1151	84.5	538.678	5719	55	196	-7.2	-7.15	-9.20657	4.3389
CMP79	O.C.NC1CCCCC1..C..H...C.H..C2.CC.CC.C2.NC..C.C.C3.CC.CC.C3..O.COC.C4.CC.CC.C4..O	4.3004	18.4934	160.742	84.399	993	84.5	510.625	4792	54	188	-8	-7.256	-8.72571	4.51834
CMP80	O.C.NC1CCCCC1..C..H...C.H..C2.CC.CC.C2.NC..C.C.C3.CC.CC.C3..O.CO	2.7234	7.41691	127.279	68.6098	723	78.43	406.518	2616	42	146	-7.9	-6.308	-7.54093	3.45284
CMP81	O.C.N.C.H..C.N.C..H..C.C.C.C.N.C.H..C.N.C..H..CC1.CNC.N1.C..H...O..O.CC2CCCCC2..O..O..C..H..O.C.C	-0.5449	0.296916	140.711	85.1773	966	178.09	534.649	4919	53	182	-8.1	-11.711	-8.86737	7.16059
CMP82	O.C.NC1CCCCC1..C..H..COC.C2.CC.CC.C2..O.NC..C.C.C3.CC.CC.C3..O	3.2373	10.4801	127.385	68.0782	768	84.5	420.502	3036	41	150	-7.8	-4.341	-7.81685	4.67469
CMP83	O.C..C....C.C..H....H...H....H..C..H....H...H....H..N1C..H....H..C..H....H..C..H....H..N..H..C1.O.N..H...C...C..H....H..C2.C..H..C..H...C..H..C..H...C2.H....H..C..H....H...C....C....C..H....H..C3.C..H..C..H...C..H..C..H...C3.H....H..N..H..C.C..H....H..OC4.C.C..H....H...H..C..H...C..H..C..H...C4C..H....H...H...O...H..O.H.	3.3254	11.0583	191.425	105.536	1373	120	628.802	8131	70	230	-7.8	-7.922	-9.8162	5.08735
CMP84	O.C..C....C.C..H....H...H....H..C..H....H...H....H..N..H..C.N.C..H....H...H..C..H....H..C1.C..H..SC.C.C..H....H...H....H..C..H....H...H...N1..O.N..H...C...C..H....H..C2.C..H..C..H...C..H..C..H...C2.H....H..C..H....H...C....C....C..H....H..C3.C..H..C..H...C..H..C..H...C3.H....H..N..H..C.OC..H....H..C4.C..H..N.C..H..S4..O...H..O.H.	3.5302	12.4623	210.167	113.536	1775	195.32	720.948	10769	69	248	-8	-9.154	-9.72113	4.75561
CMP85	O.C.OC.C.O1..CC2.C1N.C.C.F..F.F.C.C2O	1.0568	1.11683	55.3549	27.5798	255	68.12	261.155	586	28	96	-6.3	-5.504	-5.60245	5.30671
CMP86	NC.S1..NC2.C1C.C.SC.N..N3.C3.N2	0.9364	0.876845	59.7184	26.954	182	139.72	223.281	279	19	80	-5.8	-3.618	-5.20399	5.73684
CMP87	CC1.C.C.CC2OC.C.Cl..C2Cl..O..O.SC3.CC.C.Cl.C.C31	3.0224	9.1349	94.8372	44.2471	406	68.67	375.656	1062	36	120	-6.7	-5.408	-6.23175	5.30671
CMP88	Clc1cc.OC..O.c2sccc2.cnc1	2.7292	7.44853	58.8452	29.3848	205	67.43	239.68	389	17	74	-6.1	-3.881	-5.55738	6.45284
CMP89	O.S.C1.C.SC.C2.CC.C.N.C.C2..N3.C3.CC.C1C..O..O	0.2603	0.0677561	91.7047	43.0475	357	126.43	320.389	893	34	116	-7.4	-5.226	-6.30533	5.51834
CMP90	O.C.C1.C..H..C.C.N..CC..H...C1N2CC3.C.C.ON.C3C.C2.O	-0.2718	0.0738752	79.3469	39.4407	345	82.76	281.267	885	35	114	-7.8	-4.232	-6.02847	5.29448
CMP91	O.C.C1.C..H..C.I..CC..H...C1N2CC3.C.Cl.C.C.F.C.C3.C2.O	1.6428	2.69879	93.4623	42.5253	377	37.38	415.586	898	35	114	-7	-4.405	-5.9975	5.17868
CMP92	O.C.C1.C..H..C.I..CC..H...C1N2CC3COC.C.CC.C4..C4O3.C2.O	0.3193	0.101952	99.8421	47.5795	473	55.84	421.187	1182	39	128	-7.9	-3.722	-6.565	5.02148
CMP93	O.C.C1.C..H..C..H...CC..H...C1N2CC3.CC.C.CC.C4..C4S3.C2.O	1.2466	1.55401	93.0663	42.8587	377	62.68	293.341	905	34	118	-7.7	-6.211	-5.93029	5.03421
CMP94	O.C.C1.C..H..C..H...CC..N....O....O..C1N2CC3.CC.C.CC.C4..C4S3.C2.O	0.9888	0.977725	99.2849	44.8959	432	105.82	338.339	1266	41	134	-8.1	-4.42	-6.4481	5.85078
CMP95	O.C.C1.C..H..C.F..CC..H...C1N2CC3.CC.C.CC.C4..C4S3.C2.O	1.1564	1.33726	93.1941	42.7489	421	62.68	311.332	1034	36	124	-8.2	-4.336	-5.96717	5.46876
CMP96	O.C.C1.C..H..C.I..CC..H...C1N2CC3.CC.C.CC.C4..C4S3.C2.O	1.5291	2.33815	105.386	47.5419	421	62.68	419.238	1034	36	124	-7.3	-3.895	-5.97505	6.17409
CMP97	O.C.C1.C.Cl.C..H...CC..H...C1N2CC3.CC.C.CC.C4..C4S3.C2.O	1.6153	2.60919	97.7825	44.3719	396	62.68	327.786	1019	37	124	-7.3	-4.084	-5.95336	5.10259
CMP98	O.C.C1.C..H..C.I..CC..H...C1N2C.C.C.C3.CC.C.CC.C4..C4S3.C2.O	1.9969	3.98761	115.704	52.3955	549	62.68	445.275	1455	38	132	-7	-4.866	-6.41367	4.78074
CMP99	O.C.C1.C..H..C.I..CC..H...C1N2CC3.CC.C.C.NC4.CC.C.Cl.C.C4..O.S3.C2.O	1.376	1.89338	129.21	58.2375	747	91.78	522.745	2255	44	152	-8.1	-4.421	-6.90845	5.05248
CMP100	O.C.C1.C..H..C.I..CC..H...C1N2CC3.CC.C.C.N4CCCCC4..O.S3.C2.O	1.2761	1.62843	116.945	57.6315	615	82.99	480.321	1752	42	142	-7.7	-3.587	-6.88491	4.90877
CMP101	C.C..H..C.N.C..H...C.H..OCC1.CC.CC.C1.C.C.N.C.H..C.N.C.H..C.CN2NC.C.C..N....O....O..CC.C3..C3C2.O..O..O.CC4CCNC4.O..O.CC.C.C..C..O.NC.O..O	0.2906	0.0844484	210.266	116.508	2031	267.51	792.836	14538	91	288	-8.8	-5.42	-10.3845	6.37366
CMP102	CC.N1..C.C.OCCC2.CC.CC.C2..O.C.C3.CC.CC.C3.N....O....O.C4.C1CCCC4.O	2.6838	7.20278	130.232	66.213	736	98.54	432.469	2803	55	168	-7	-5.286	-7.29092	5.75387
CMP103	O.C.O.C1.CC.CC.COC2.C.Cl.C.C..C.C3C.NC.N.C4.CC.C.OC.C.C4.C.3.O..O..O.C.C2Cl..C1	1.8802	3.53515	147.213	69.9363	1194	122.24	541.337	4904	63	194	-7.8	-6.831	-8.0673	5.31549
CMP104	BrC1.CC.C.O..O..C.C2.CC.C..C.C3C.NN.C4.CC.Cl..C.Cl.C.C4.C.3.O..O.O2.C.C1	1.706	2.91044	128.678	57.9147	826	95.94	522.133	2896	51	168	-8.7	-5.216	-7.75018	5.1885
CMP105	CC1.CC.C2C.C.O..C.C.C3.CC.C.OC.C.C3.C4.C.O.C5.CC.C..CC.C5OC4.O.C.O2..O..C1	2.426	5.88548	140.709	69.5634	717	102.29	470.471	3286	67	194	-8.5	-5.907	-7.94977	5.17135
CMP106	O.C.NC1.C.SCC.C.C.CC.C1..C.C.C2.CC.CC.C2	2.7567	7.59939	100.56	47.8175	435	54.4	295.4	1080	26	98	-6.5	-4.364	-7.04156	4.85735
CMP107	O.C.NC1.C.SCCC.OC..C.C.CC.C1..C.C.C2.CC.CC.C2	2.3205	5.38472	112.069	54.8067	562	63.63	339.453	1608	30	112	-6.7	-5.71	-6.8923	5.02148
CMP108	O.C.NC1.C.SC..C.C.C2.CC.CC.C2..O.C.CC.C1..C.C.C3.CC.CC.C3	3.5897	12.8859	130.696	60.5131	768	71.47	385.48	2462	36	136	-7.9	-5.244	-7.00697	6.12651
CMP109	O.S.CC.O1..CC.OC..CC1.O.C2.NC3.CC.CN.C3S2	0.5357	0.286974	86.1759	40.7559	396	121.83	322.362	981	30	110	-6.7	-3.778	-6.63827	5.29448
CMP110	ClC1.C2C.NC.C.SC3.NN.NN3C4.CC.C.O.C.C4..C2O..O..CC.Cl..C1	2.0854	4.34889	115.8	49.3271	625	135.18	422.247	1834	46	148	-7.3	-5.427	-6.98676	5.12651
CMP111	O.C.C.C1.C2.CN.CC3.CC.CC.C3.C.C2C1.O	0.6752	0.455895	75.0369	36.4387	289	37.38	237.254	616	26	96	-6.7	-4.831	-5.8826	5.30671
CMP112	BrC1.CC.C.C2.NN.C3.CC.Cl..C.Cl.C.C3.C.C4.CC.C.Cl.C.C4.C2N5C.CN.C5.C.C1	3.6181	13.0906	146.588	66.8987	654	31.2	546.674	2625	53	176	-8.4	-4.646	-7.26963	5.75387
CMP113	COC1.CC.CC.C1.N.C.C2.C.OC.C..O.OC.C3.CC.CC.C3..N2	1.6478	2.71524	101.166	49.5167	500	69.48	336.342	1585	35	126	-7.7	-5.649	-7.48571	5.6333
CMP114	CCN1C.NCC.C.C2..CC.C2N3C.C4.CC.CC.C4.CC.C5.CC.CC.C5..N3..NC6.C1C.CC.C6	3.468	12.027	162.751	79.397	1100	43.23	471.597	4482	58	196	-8.8	-5.973	-7.59277	5.22753
CMP115	CCCN1C.NCC.C.C2..CC.C2N3C.C4.CC.CC.C4.CC.C5.CC.CC.C5..N3..NC6.C1C.CC.C6	3.9917	15.9337	167.275	82.4906	1133	43.23	485.623	4833	59	200	-8.5	-6.511	-8.27007	5.24872
CMP116	O.C.C.N1N.C2C3.CC.C.OC.C.C3CCC2C1C4.CC.CC.I..C4	1.9907	3.96289	112.905	57.0231	493	41.9	446.282	1396	44	138	-8.3	-4.668	-6.79624	5.16059
CMP117	O.C.C1.CC.I..CC.C1N2C3.CC.CC4.C3C.CC.C4.C2.O	1.6459	2.70899	102.651	46.4019	374	37.38	399.183	939	40	124	-7.5	-4.021	-5.89444	6.11042
CMP118	O.C.C1.CC.C.N..O..CC.C1N2C3.CC.CC4.C3C.CC.C4.C2.O	0.3258	0.106146	98.1528	46.0475	442	80.47	316.311	1227	44	134	-8.2	-5.048	-6.26075	6.58361
CMP119	CN.C.C1.CC.C.C.N.C.H..C.NC2.CC.C.C.C2Cl..N....O....O..O.CC3.CC.CC.C3..O.C.C1	2.0481	4.19471	138.944	67.3642	835	104.58	466.918	3452	50	166	-7.8	-6.31	-8.09013	7.37366
CMP120	CC1.NC..NN1C..O.C.SSC2.CC.CC.C2.N....O..O..	1.8528	3.43287	82.7777	38.6339	336	138.77	310.355	877	28	100	-6.4	-4.374	-6.41803	5.65627
CMP121	C1.CC..CC.C1S..O...O.C2..N...C.C.C.C2..N....O..O....O...Cl	0.5648	0.318999	75.1824	35.3176	340	111.73	314.703	807	33	104	-6.4	-3.596	-6.18569	4.97572
CMP122	CCOC..O.C..CNC1.CC.C.C.C1.S..O...O.C2.CC.C.C.C2.NC.C.C.N.C..O.OCC.C.N	0.0454	0.00206116	137.014	69.0214	1164	166.76	494.522	4752	54	168	-6.6	-5.245	-8.6598	4.94769
CMP123	COC1.CC..CC..C1O.OC.C.NNC..O.C..CC2.CC.CC.C2.NC..O.C3.CC.CC.C3	0.5731	0.328444	137.78	66.6462	836	109.25	445.468	3562	49	162	-7.9	-6.402	-8.4363	4.26481
CMP124	CC.C.C1.CC2.CC.C.H.3.C...C..C..O.O.CCC.C..3.C..C.H.2CC1	5.0682	25.6867	91.2142	56.8078	354	37.3	302.452	943	45	124	-7.4	-4.426	-6.37312	3.87482
CMP125	COC..O..C..1.C.CCC.C..2.C.c3ccc.C.C.C.cc3CC.C.H.21	5.6152	31.5305	94.2131	58.5678	397	26.3	314.462	1074	47	128	-6.4	-4.223	-6.69255	3.83582
CMP126	CC1.C.O.C..O.C.C2C1.CC.C1.C...3.C.CC.C...4.C.CC..O..C.H..C.C.C.H.4.C..3.C.CC.C...21C	4.608	21.2337	127.009	75.6905	665	54.37	420.585	2274	76	190	-8.8	-4.355	-6.68917	5.15574
CMP127	Cc1coc2c1C..O.C..O.c1c.2ccc2c.C.cccc12	4.0844	16.6823	80.0745	42.0875	320	47.28	276.287	789	42	122	-7.3	-4.589	-6.09744	4.56376
CMP128	COC..O..C..1.C.CC.C..2.C.CC.C..3.C.C4.CC.C5C..CC..O.C.O..C5C..C..4.C.CC.C...3.C..C..H.2C1	5.5355	30.6418	137.304	82.6797	774	63.6	464.637	2959	83	206	-7.9	-4.636	-7.11107	5.41145
CMP129	C.C.H.1COC2.C1C..O.C..O.c1c2ccc2c1CCCC2.C.C	3.435	11.7992	86.4113	49.1819	337	43.37	296.361	891	45	130	-7.6	-4.731	-6.73015	6.24872
CMP130	Cc1coc2c1C..O.C..O.c1c.2ccc2c1CCCC2.C.C	4.661	21.7249	85.089	47.8483	337	47.28	294.345	891	45	130	-7.7	-4.748	-6.66515	5.94769
CMP131	Cc1coc2c1C..O.C..O.c1c.2ccc2c1CCCC2.C.CO	3.5703	12.747	86.8637	48.6503	381	67.51	310.345	1015	48	134	-7.6	-5.092	-6.79778	5.12243
CMP132	CC.C.c1cc2c.cc1O..C...1.C.CCCC.C..C..C..H.1CC2	5.9786	35.7437	89.4209	56.0058	312	20.23	286.452	816	42	120	-6.5	-4.133	-6.49196	4.45677
CMP133	C.C.C...1.C.CC.C.H.2C..CC.C.H.3.C...C..C..O.O.CCC.C..23C.C1	4.8819	23.8329	90.3348	56.8078	352	37.3	302.452	926	46	126	-6.7	-4.532	-6.52604	3.69926
CMP134	O.C.CSc1ncnc2c1sc3nc.N4CCOCC4.c5CCCCc5c23.NCc6occc6	4.6852	21.9511	136.266	72.6158	1004	146.92	495.62	3645	56	188	-7.9	-4.689	-8.45716	4.19411
CMP135	Nc1nc.CSc2nnc.c3cccc4ccccc34.n2c5ccccc5.cs1	5.156	26.5843	122.914	61.3555	651	122.64	415.537	2190	45	158	-7.4	-5.82	-7.12579	4.38584
CMP136	Cc1oc.C.C..C.C.cc1.c1cc.NS..O...O.c2cccs2..nH.n1	3.5607	12.6786	94.7029	52.3351	485	124.61	365.473	1417	34	132	-7	-4.546	-7.62789	5.15181
CMP137	O.C.Oc1ccc.S..O...O.c2ccc.OC..O.C.Cl..C.Cl.Cl.cc2.cc1.C.Cl..C.Cl.Cl	6.0822	36.9932	121.703	57.8063	860	95.12	565.037	3228	50	156	-7.3	-5.869	-7.39642	6.19757
CMP138	O.C.O.c1ccc.S..O...O.c2cc.Br.c.O.c.Br.c2.cc1	3.7664	14.1858	83.2883	41.2243	363	100.05	436.073	930	36	110	-7	-6.007	-6.15888	4.94769
CMP139	CCOC..O.C..CNc1ccc.S..O...O.c2ccc..N.C.C.C..O.OCC..C..O.OCC.cc2.cc1.C..O.OCC	3.7471	14.0408	151.085	83.7374	1410	175.27	588.628	7208	64	196	-6	-3.922	-8.69348	4.6468
CMP140	O.C.Oc1cncc.Cl.c1.c1cc2ccccc2s1	3.929	15.437	75.1729	37.7583	331	67.43	289.738	745	26	100	-6.9	-5.472	-5.94051	7.15181
CMP141	Nc1ncc.S..O...O.c2ccc.Cl.cc2.c.N.n1	1.3852	1.91878	70.7196	34.6851	277	120.34	284.723	587	29	94	-6.4	-4.64	-5.8631	5.37366
CMP142	CC1.C.CC..O.c2c.NCc3ccco3.sc.C.N.c2C1	3.5536	12.6281	84.3729	45.5327	355	94.27	300.377	915	31	114	-7.3	-6.008	-6.81541	4.94769
CMP143	FC.F..F.c1nnc.SC..O.c2ccc.o2.C.Cc2ccccc2..nH.1	4.8702	23.7188	87.8696	42.9693	621	97.08	363.316	1794	32	130	-7.4	-3.781	-7.06607	5.67469
CMP144	CCC.C.c1ccc.N.C..O.c2ccco2.C.C..O.NC2CCCC2.c2cccnc2.cc1	5.0031	25.031	126.884	73.8966	715	75.44	445.554	2974	50	170	-7.6	-4.418	-8.29335	5.80939
CMP145	O.C1Nc2ccc.S..O...O.N3CCCCC3.cc2C1.O	0.7047	0.496602	72.7867	40.5231	333	91.93	294.328	773	34	110	-7.3	-3.735	-6.1141	5.50345
CMP146	CC1CCN.S..O...O.c2ccc3c.c2.C..O.C..O.N3.CC1	0.9565	0.914892	77.3353	43.6167	379	91.93	308.354	900	36	116	-7.1	-3.825	-6.44106	6.07993
CMP147	CC..O.c1ccccc1S..O...O.c1ccccc1C..O.O	2.2769	5.18427	76.7514	41.3115	278	96.89	304.319	840	36	108	-6.8	-4.622	-6.04066	4.94769
CMP148	O.C1C..O.N.Cc2ccccc2.c2ccc.S..O...O.N3CCOCC3.cc21	1.2646	1.59921	99.2293	54.5523	619	92.37	386.423	1850	47	148	-7.7	-4.421	-6.97429	5.00973
CMP149	CN1C..O.C..O.c2cc.S..O...O.N3CCOCC3.ccc21	-0.3189	0.101697	74.6167	41.3251	352	92.37	310.327	878	38	116	-7.1	-3.916	-6.31088	5.15574
CMP150	COc1cc.O.c2c..O.cc..c3ccc.OC.c..c4c.O.cc.O.c5c..O.cc..c6ccc.O.cc6.oc45.c3.oc2c1	6.2444	38.9925	149.485	79.0094	1251	159.8	566.512	5870	81	234	-9.1	-6.303	-8.36473	4.6468
CMP151	O.c1c.O.c..c2ccc.O.c.O.c2.oc2cc.O.cc.O.c12	2.4922	6.21106	73.8226	38.6819	368	131.36	302.236	986	40	120	-7.8	-7.72	-6.20175	4.77487
CMP152	O.c1cc..c2ccc.O.cc2.oc2cc.O.cc.O.c12	3.027	9.16273	70.4344	37.0779	338	90.9	270.237	788	33	108	-7.9	-7.58	-6.0211	3.70382
CMP153	O.c1cc..c2ccc.O.c.O.c2.oc2cc.O.cc.O.c12	2.7596	7.61539	72.1285	37.8799	355	111.13	286.237	896	36	114	-7.6	-7.065	-6.15523	4.85078
CMP154	O.c1cc..c2ccc.O.c..c3c.O.cc.O.c4c..O.cc..c5ccc.O.cc5.oc34.c2.oc2cc.O.cc.O.c12	5.7424	32.9752	139.947	72.8223	1148	181.8	538.459	5176	77	226	-9.4	-6.99	-8.5512	5.23273
CMP155	COc1ccc..c2cc..O.c3c.O.cc.O.c..c4cc..c5cc..O.c6c.O.cc.OC.cc6o5.ccc4OC.c3o2.cc1	6.4954	42.1902	154.254	82.103	1337	148.8	580.539	6328	83	238	-8.8	-6.494	-8.27315	4.56782
CMP156	COc1cc..C.C.C..O..C.C.O..C.C.c2ccc.O.c.OC.c2.ccc1O	3.3573	11.2715	105.416	55.1079	704	96.22	368.381	2324	38	130	-7	-6.396	-7.45104	4.78074
CMP157	COc1ccc..c2cc..O.c3c.O.cc.O.cc3o2.cc1.c1c.O.cc.O.c2c..O.cc..c3ccc.O.cc3.oc12	5.9934	35.9208	144.716	75.9159	1171	170.8	552.486	5466	79	230	-9.2	-7.021	-8.00824	4.29279
CMP158	O.C.Oc1cncc.Cl.c1.c1ccco1	2.171	4.71324	52.4019	27.2868	205	52.33	223.613	389	17	74	-6	-4.263	-5.58838	7.37366
CMP159	O.C1Nc2ccc.S..O...O.N3CCOCC3.cc2C1.O	-0.5248	0.275415	69.72	38.2315	333	101.16	296.301	773	34	110	-7.4	-4.285	-6.11785	5.04972
CMP160	CCOC..O..C.C..C.H..C.C..H.1CCNC1.O.NC..O..C.H..CC.C.C.C.CC..O..C..H..NC..O.c1cc.C.on1.C.C.C	2.6446	6.99391	150.875	89.0593	1115	156.7	558.668	5758	54	192	-7.8	-6.384	-9.21291	4.30671
CMP161	Cc1c.O.c.O.cc2c1CC.C1.C...3.C.CC.C...4.C.CC.C....C..C..O.O.C.C.H.4.C..3.C.CC.C..12C	6.5788	43.2806	130.952	80.9197	713	77.76	452.627	2702	81	202	-8	-5.955	-6.75833	4.81575
CMP162	O.C.Oc1cncc.Cl.c1.c1cc2ccccc2oc1.O	3.1152	9.70447	73.869	38.2223	390	69.4	301.682	956	32	110	-7.5	-4.781	-6.10004	7.11042
CMP163	CC.C.c1cc2c.cc1O..C...1.C.CC.C.H..O.C.C..C..C..H.1CC2	4.8767	23.7822	90.936	56.8078	350	40.46	302.452	927	46	126	-6.6	-4.027	-6.5053	3.7838
CMP164	CCN.CC.c1ccc.C..O.On2nnc3ccccc32.cc1	3.9814	15.8515	90.5778	47.9263	499	60.25	310.351	1319	35	118	-7	-4.427	-6.74838	5.10688
CMP165	O.C.Oc1cncc.Cl.c1.c1ccc.Cl.cc1	3.4402	11.835	64.8158	32.8516	276	39.19	268.096	562	22	84	-6.2	-4.38	-6.11193	6.51834
CMP166	O.C.Oc1cncc.Cl.c1.c1cscn1	1.6598	2.75494	56.7917	28.058	205	80.32	240.668	389	17	74	-6	-2.929	-5.59785	6.72045
CMP167	O.C.Oc1cncc.Cl.c1.c1ccncc1	1.6252	2.64128	57.8541	30.0116	240	52.08	234.639	469	20	78	-6.3	-3.893	-5.62793	6.94769
CMP168	O.C.Oc1cncc.Cl.c1.c1cccc2ccccc12	3.6842	13.5733	76.4612	39.7119	344	39.19	283.71	823	30	104	-7.4	-4.536	-6.26703	7.07263
CMP169	O.C.Oc1cncc.Cl.c1.c1cc2ccccc2o1	3.3708	11.3623	68.7296	35.6603	331	52.33	273.672	745	26	100	-6.9	-5.01	-6.02308	6.92136
CMP170	O.C.Oc1cncc.Cl.c1.c1cc2ccccc2.nH.1	3.3607	11.2943	70.975	36.6251	331	54.98	272.687	745	26	100	-6.9	-7.391	-5.97254	7.30671
CMP171	COc1cccc.C..O.Oc2cncc.Cl.c2.c1	2.7594	7.61429	66.4742	35.2339	293	48.42	263.677	652	24	88	-6.6	-5.041	-6.20248	6.62033
CMP172	O.C.Oc1cncc.Cl.c1.c1cccnc1	1.6252	2.64128	57.8541	30.0116	240	52.08	234.639	469	20	78	-6.4	-4.451	-5.65525	6.31296
CMP173	CC.C.c1cc2c.cc1O..C...1.C.CCC.C....C..CO..C..H.1CC2	4.8879	23.8916	91.1956	56.8078	350	40.46	302.452	931	45	124	-6.5	-4.664	-6.4441	3.80781
CMP174	CC.C.C.C.H..NC..O..C..H..NC..O..C.H..C.NC..O.OCc1ccccc1.C.C.C.C..O.NC.Cc1ccccc1.C..O.C.F..F.F	5.3043	28.1356	160.218	94.5415	1542	142.7	634.688	8364	65	218	-7.3	-6.334	-9.71029	5.15181
CMP175	Cc1ccc.N.cc1C..O.N.C.H..C.c1cccc2ccccc12	3.6471	13.3013	94.7579	51.5379	434	55.12	304.386	1210	37	120	-7.1	-5.46	-6.39454	6.37366
CMP176	O.C1C..O.N.Cc2ccccc2.c2ccc.S..O...O.N3CCCCC3.cc21	2.4941	6.22053	102.296	56.8439	619	83.14	384.451	1850	47	148	-7.7	-4.48	-6.81309	5.00568
CMP177	CSc1.nH.nc.NC..O.c2cccs2.c1S..O...O.c1ccccc1	3.3201	11.0231	97.84	49.4743	434	153.84	379.481	1290	37	126	-7	-5.441	-6.39614	4.97572
CMP178	O.C.Cc1nccs1.c1nccs1	0.9934	0.986844	54.4425	26.8828	159	99.33	210.279	260	12	64	-5.2	-2.387	-5.10709	4.54986
CMP179	CCOC..O..C.C..C.H..C.C..H.1CCNC1.O.NC..O..C.H..CC.C.C.NC..O..C..H..NC..O..C.H..CO.NC..O.OC.C..C.C.C.C.C	1.5329	2.34978	161.96	99.5244	1337	201.26	625.755	7668	60	208	-7.9	-10.216	-9.71201	5.15181
CMP180	CCOC..O..C.C..C.H..C.C..H.1CCNC1.O.NC..O..C.H..Cc1ccccc1.NC..O..C..H..NC..O..C.H..CO.NC..O.OC.C..C.C.C.C.C	1.8571	3.44882	172.906	103.471	1457	201.26	659.772	8914	65	226	-8.1	-8.465	-9.93646	4.97572
CMP181	O.C.Cc1cncc.Cl.c1.c1cccs1	2.7362	7.48679	62.6648	31.6763	205	58.2	237.707	389	17	74	-6.1	-3.693	-5.40004	6.45284
CMP182	CC.C.c1ccc.N.C..O.c2ccco2.C.C..O.NC.C..C.C.c2cccnc2.cc1	4.0761	16.6146	119.675	69.043	571	75.44	419.517	2457	47	160	-7	-5.078	-8.14973	4.7028
CMP183	CC.C.C.C.H..NC..O..C..H..NC..O.OCc1ccccc1.C.C.C.C..O.N.C..H..C.C..H.1CCNC1.O.C..O.c1nccs1	3.017	9.10229	154.464	90.2569	1225	183.83	585.717	6209	57	202	-8.1	-9.064	-9.12842	5.17409
CMP184	CC..O.Nc1ccc.N.C..O.Cn2nnc3ccccc32.C.C..O.NC.C..C.C.c2ccsc2.cc1	3.2956	10.861	141.168	76.3362	817	137.46	504.606	3838	54	190	-7.9	-5.936	-8.10752	5.26419
CMP185	CC.C..C.NC..O.C.c1ccsc1.N.C..O.Cn1nnc2ccccc21.c1ccc.NS.C...O..O.cc1	3.0863	9.52525	145.141	78.2782	844	162.91	540.661	4148	55	198	-7.3	-4.53	-9.01103	4.74886
CMP186	CCC..O.Nc1ccc.N.C..O.Cn2nnc3ccccc32.C.C..O.NC.C..C.C.c2ccsc2.cc1	3.9625	15.7014	145.795	79.4298	903	137.46	518.633	4182	56	194	-7.9	-4.469	-8.343	5.31296
CMP187	CC.C.C..O.Nc1ccc.N.C..O.Cn2nnc3ccccc32.C.C..O.NC.C..C.C.c2ccsc2.cc1	4.425	19.5806	150.37	82.5234	932	137.46	532.659	4528	58	200	-7.9	-4.898	-8.17126	5.53903
CMP188	CC.C..C.NC..O.C.c1cccnc1.N.C..O.c1cnco1.c1ccc.C.C..C.C.cc1	3.0758	9.46055	122.346	70.8098	592	88.33	434.532	2683	49	168	-7.1	-4.453	-7.90336	4.56086
CMP189	CC.C..C.NC..O.C.c1cccnc1.N.C..O.c1cccs1.c1ccc.C.C..C.C.cc1	4.8405	23.4304	130.593	74.2346	592	90.54	449.61	2683	49	168	-6.9	-5.502	-7.64305	4.45284
CMP190	CC.C..C.NC..O.C.c1ccsc1.N.C..O.Cn1nnc2ccccc21.c1ccc.NC..O.C.C..C.C.cc1	4.8419	23.444	154.871	85.617	961	137.46	546.686	4876	60	208	-6.9	-4.985	-8.09659	4.79982
CMP191	CC.C..C.NC..O.C.c1ccsc1.N.C..O.Cn1nnc2ccccc21.c1ccc.NC..O.C2CC2.cc1	4.0534	16.4301	148.567	81.1898	962	137.46	530.643	4527	58	206	-7.9	-4.262	-8.29547	5.19277
CMP192	CC.C..C.NC..O.C.c1ccsc1.N.C..O.Cn1nnc2ccccc21.c1ccc.NC..O.C2CCC2.cc1	4.5096	20.3365	153.168	84.2834	1051	137.46	544.67	4910	59	210	-8.4	-5.461	-8.23095	5.57203
CMP193	CC.C..C.NC..O.C.c1ccsc1.N.C..O.Cn1nnc2ccccc21.c1ccc.NC..O.c2ccno2.cc1	3.7054	13.73	152.661	81.0914	1083	163.49	557.626	5295	60	214	-7.4	-4.067	-8.24962	4.73684
CMP194	CC.C..C.C..O.Nc1ccc.N.Cc2ccsc2.C..O.Cn2nnc3ccccc32.cc1	4.6087	21.2401	128.443	68.9138	802	108.36	447.555	3133	47	170	-7.5	-4.912	-7.66768	5.02796
CMP195	O.C.Nc1ccc.N.Cc2ccsc2.C..O.Cn2nnc3ccccc32.cc1.C1CC1	3.8202	14.5939	122.14	64.4867	803	108.36	431.512	2867	45	168	-7.4	-3.834	-7.38153	5.53903
CMP196	O.C.Nc1ccc.N.Cc2ccsc2.C..O.Cn2nnc3ccccc32.cc1.C1CCC1	4.2764	18.2876	126.741	67.5802	878	108.36	445.539	3160	46	172	-7.9	-4.724	-7.79285	5.24386
CMP197	O.C.Nc1ccc.N.Cc2ccsc2.C..O.Cn2nnc3ccccc32.cc1.C1CCCCC1	5.1888	26.9236	135.943	73.7674	990	108.36	473.592	3783	50	180	-8.1	-4.346	-7.77372	4.80781
CMP198	CC.C.C..O.Nc1ccc.N.Cc2ccsc2.C..O.Cn2nnc3ccccc32.cc1	4.1918	17.5712	123.942	65.8202	773	108.36	433.528	2868	45	162	-7.5	-4.408	-7.64098	5.59551
CMP199	CC.C.COC..O.Nc1ccc.N.Cc2ccsc2.C..O.Cn2nnc3ccccc32.cc1	4.8974	23.9845	130.108	69.7158	930	117.59	463.554	3542	46	170	-7.2	-5.078	-7.99143	5.13897
CMP200	CC1.CC.C..2.C.CC.C..3.C.C4.CC.C5C..CC..O.C.O..C5C..C..4.C.CC.C...3.C..C..H.2C1	5.7101	32.6052	127.192	74.8885	606	37.3	404.585	2065	73	184	-8.3	-3.372	-6.24115	5.73684
CMP201	CC.C..C.NC..O.C.c1cccnc1.N.C..O.c1ccc.Cl.o1.c1ccc.C.C..C.C.cc1	4.7413	22.4799	128.956	73.6498	613	75.44	467.989	2915	51	174	-7.3	-4.415	-7.82055	5.43581
CMP202	CC.C..C.NC..O.C.c1cccnc1.N.C..O.c1ncco1.c1ccc.C.C..C.C.cc1	3.1911	10.1831	121.945	70.8098	592	88.33	434.532	2683	49	168	-7.2	-4.883	-7.73822	4.47981
CMP203	CC.C..C.NC..O.C.c1ccnnc1.N.C..O.c1ccco1.c1ccc.C.C..C.C.cc1	3.8149	14.5535	124.013	70.8098	592	88.33	434.532	2683	49	168	-7.1	-4.865	-7.91481	5.15181
CMP204	CC.C..C.NC..O.C.c1cnccn1.N.C..O.c1ccco1.c1ccc.C.C..C.C.cc1	3.5602	12.675	121.621	70.8098	592	88.33	434.532	2683	49	168	-7.2	-4.131	-7.78727	5.41145
CMP205	CC.C..C.NC..O.C.c1ccncc1.N.C..O.c1ccco1.c1ccc.C.C..C.C.cc1	4.2823	18.3381	124.15	72.1366	592	75.44	433.544	2683	49	168	-7.1	-5.388	-7.53468	4.49879
CMP206	Cn1cnc.C..O.N.c2ccc.C.C..C.C.cc2.C.C..O.NC.C..C.C.c2cccnc2.c1	3.4087	11.6192	129.238	74.8682	613	80.12	447.574	2915	51	174	-6.9	-4.672	-8.0181	4.27681
CMP207	CC..O.Oc1cc2c.cc1C.C.C.CC.C..H.1.C..2.C.CCC.C...1.C.CO	4.923	24.2359	100.634	62.4634	413	46.53	344.489	1336	49	138	-6.6	-2.5	-7.1938	4.04183
CMP208	CC.C.c1cc2c.cc1O..C...1.C.CCC.C....C..C.O..C..H.1CC2	5.1442	26.4628	90.2127	55.4742	350	37.3	300.436	931	45	124	-6.5	-4.198	-6.68039	3.9388
CMP209	C.C1CC.C.H.2.C...C..CO.CCC.C..2.C..C.H.1CC.C.C..C.CO	4.3985	19.3468	93.8285	59.475	380	40.46	306.484	1007	40	114	-6.8	-4.495	-7.14308	4.01281
CMP210	CC..O.Nc1ccc.N.C..O.Cn2cc..c3ccccc3.nn2.C.C..O.NC.C..C.C.c2ccsc2.cc1	3.6142	13.0624	149.977	81.1898	991	137.46	530.643	4641	55	198	-7.7	-5.256	-8.56505	5.11081
CMP211	CC..O.N.C..H..CO.C..O.N.C..H..C.C..O.N.C.H..C..O.N.C..H..CC1CCCCC1.C..O.N.C.H..C.O.Cc1c.nH.cn1.C.C.C	-0.1603	0.0256961	151.789	92.5997	1257	211.48	591.701	6761	59	200	-8.4	-9.064	-9.03339	7.30671
CMP212	CC..O.N.C..H..CO.C..O.N.C..H..C.C..O.N.C.H..C..O.N.C..H..Cc1ccccc1.C..O.N.C.H..C.O.Cc1c.nH.cn1.C.C.C	-0.8331	0.694056	150.734	88.5989	1257	211.48	585.653	6761	59	200	-8.2	-10.439	-9.22883	6.56075
CMP213	CC..O.N.C..H..CO.C..O.N.C..H..C.C..O.N.C.H..C..O.N.C..H..CC.C.C.C..O.N.C.H..C.O.Cc1c.nH.cn1.C.C.C	-1.1573	1.33934	139.788	84.6525	1129	211.48	551.637	5667	54	182	-7.4	-9.429	-8.96435	5.39594
CMP214	CC..O.N.C..H..CO.C..O.N.C..H..C.C..O.N.C.H..C..O.N.C..H..CC.C.C.C..O.N.C.H..C.O.CC1CCCCC1.C.C.C	1.4862	2.20879	148.466	93.0669	1206	182.8	567.719	6097	57	186	-7.5	-8.698	-8.51052	4.35984
CMP215	CC..O.N.C..H..CO.C..O.N.C..H..C.C..O.N.C.H..C..O.N.C..H..CC.C.C.C..O.N.C.H..C.O.Cc1ccccc1.C.C.C	0.8134	0.66162	147.411	89.0661	1206	182.8	561.671	6097	57	186	-7.6	-7.947	-9.2411	2.85081
CMP216	CC..O.N.C..H..CO.C..O.N.C..H..C.C..O.N.C.H..C..O.N.C..H..CC.C.C.C..O.N.C.H..C.O.Cc1cccs1.C.C.C	0.4804	0.230784	146.04	87.1125	1129	211.04	567.7	5667	54	182	-7.4	-9.69	-8.83437	4.47084
CMP217	CC..O.N.C..H..CC.N..O.C..O.N.C.H..C..O.N.C..H..CC1CCCCC1.C..O.N.C.H..C.O.Cc1c.nH.cn1.C.C.C	-0.1695	0.0287302	140.731	85.6105	999	205.24	547.648	5303	53	186	-7.5	-8.714	-9.18378	5.15181
CMP218	CC..O.N.C..H..CO.C..O.N.C.H..C..O.N.C..H..CC1CCCCC1.C..O.N.C.H..C.O.Cc1c.nH.cn1.C.C.C	0.189	0.035721	134.417	82.0837	937	182.38	520.623	4607	51	176	-8	-9.17	-8.99722	6.62033
CMP219	CC..O.N.C..H..C.C..O.N.C.H..C..O.N.C..H..CC1CCCCC1.C..O.N.C.H..C.O.Cc1c.nH.cn1.C.C.C	1.0772	1.16036	132.873	81.2817	908	162.15	504.623	4297	49	172	-8	-8.163	-8.58983	6.72045
CMP220	CCC..O.Nc1ccc.N.Cc2ccsc2.C..O.Cn2nnc3ccccc32.cc1	3.7293	13.9077	119.368	62.7267	744	108.36	419.501	2605	43	156	-7.4	-5.572	-7.81032	5.68941
CMP221	O.C.Cn1nnc2ccccc21.N.Cc1ccsc1.c1ccc.NCc2ccccc2.cc1	5.3342	28.4537	136.465	70.2982	963	91.29	453.561	3532	47	174	-7.6	-6.025	-7.44655	5.97572
CMP222	COc1ncc..c2ccc.N.Cc3ccsc3.C..O.Cn3nnc4ccccc43.cc2.cn1	4.1863	17.5251	129.868	66.6799	951	114.27	456.522	3432	50	176	-7.9	-5.024	-7.76197	5.0549
CMP223	CNc1ccc.N.Cc2ccsc2.C..O.Cn2nnc3ccccc32.cc1	3.7507	14.0678	111.852	57.0711	591	91.29	377.465	1882	39	142	-7.4	-5.802	-6.96289	5.82959
CMP224	O.C.Cn1nnc2ccccc21.N.Cc1ccsc1.c1ccc..c2cccnc2.cc1	4.3098	18.5744	124.638	64.1111	798	92.15	425.508	2816	46	166	-8.3	-4.692	-7.50507	6.16504
CMP225	COc1ncccc1.c1ccc.N.Cc2ccsc2.C..O.Cn2nnc3ccccc32.cc1	4.8325	23.3531	131.414	68.0067	854	101.38	455.534	3332	51	176	-7.9	-5.043	-7.89278	6.30671
CMP226	O.C.Cn1nnc2ccccc21.N.Cc1ccsc1.c1ccc..c2ccncc2.cc1	4.3098	18.5744	124.638	64.1111	798	92.15	425.508	2816	46	166	-7.7	-5.306	-7.70678	5.85078
CMP227	CN1CCN.S..O...O.c2ccc3c.c2.C..O.C..O.N3.CC1	-0.2552	0.065127	76.6956	42.2899	379	95.17	309.342	900	36	116	-7	-4.394	-6.07014	4.26679
CMP228	Cc1cc.C..O.N.C..H..C.C..O.N.C.H..C..O.N.C..H..CC.C.C.C..O.N.C.H..C.N.CCC.N..O.C.C.C.no1	0.489	0.239121	132.477	79.4233	1055	209.31	519.595	4915	51	174	-6.9	-7.111	-8.23422	4.46179
CMP229	CC.C.C.C.H..NC..O..C..H..NC..O..C.H..C.NC..O.OC.C..C.C.C.C.C.C..O.N.C.H..C.N.CCC.N..O	1.3711	1.87992	131.821	81.6573	947	192.51	510.628	4566	48	166	-6.9	-8.822	-9.03	4.46179
CMP230	CC.C.C.C.H..NC..O..C..H..NC..O..C.H..C.NC..O.OCc1ccccc1.C.C.C.C..O.N.C.H..C.N.CCC.N..O	2.0233	4.09374	142.629	85.6037	1230	192.51	544.644	5910	53	180	-6.7	-7.42	-9.11853	5.48905
CMP231	CC.C.C.C.H..NC..O..C..H..NC..O..C.H..C.NC..O..C.H..CO.NC..O..C..H..NC..O.OCc1ccccc1..C..H..C.O.C.C.C.C..O.N.C.H..C.N.CCC.N..O	-0.0742	0.00550564	184.88	111.333	2119	291.17	732.826	13284	75	242	-6.7	-6.474	-10.4507	4.56086
CMP232	O.C.Oc1cncc.Br.c1.c1cccs1	2.8132	7.91409	61.6632	30.2548	205	67.43	284.13	389	17	74	-6	-4.476	-5.70111	6.45284
CMP233	C.C.Cc1cccc.C.c1.C1.CC.C.c2ccc.C.cc2.C1	6.2895	39.5578	97.6027	53.3894	473	0	286.411	1179	30	114	-7.3	-4.6	-6.46546	5.03787
CMP234	CC.C..C.NC..O.C.c1cccnc1.N.C..O.C1.NC.NC1.c1ccc.C.C..C.C.cc1	3.0847	9.51537	125.028	71.7746	592	87.02	433.547	2683	49	168	-7	-4.787	-7.6435	5.37366
CMP235	O.C1Nc2ccc.S..O...O.N3CCN.Cc4cccc.Cl.c4.CC3.cc2C1.O	1.9927	3.97085	106.113	57.0303	714	95.17	419.884	2230	47	154	-7.9	-5.127	-7.17362	4.65075
CMP236	COc1cc.CN2CCN.S..O...O.c3ccc4c.c3.C..O.C..O.N4.CC2.cc.OC.c1OC	1.2791	1.6361	120.698	67.2038	941	122.86	475.517	3538	59	178	-7.6	-4.028	-7.32151	4.64585
CMP237	O.C1Nc2ccc.S..O...O.N3CCN.CCc4ccccc4.CC3.cc2C1.O	1.6495	2.72085	106.063	58.6107	756	95.17	399.465	2293	46	152	-7.9	-3.651	-6.79416	4.60886
CMP238	O.C1Nc2ccc.S..O...O.N3CCN.C..O.c4ccco4.CC3.cc2C1.O	0.0639	0.00408321	93.5304	50.9339	644	125.38	389.384	1945	46	150	-8.1	-4.859	-7.31056	5.14878
CMP239	O.C1Nc2ccc.S..O...O.N3CCN.c4ccccn4.CC3.cc2C1.O	0.8054	0.648669	95.3507	51.0967	616	108.06	372.4	1742	45	144	-8.1	-3.978	-7.36603	4.44178
CMP240	CC1CCCCN1S..O...O.c1ccc2c.c1.C..O.C..O.N2	1.0822	1.17116	77.2049	43.6167	350	91.93	308.354	872	37	116	-7.3	-3.761	-6.42091	5.79963
CMP241	CN1CCN.S..O...O.c2ccc3c.c2.C..O.C..O.N3C.CC1	-0.0493	0.00243049	81.5923	45.3835	400	86.38	323.369	1016	40	122	-7.2	-4.26	-6.43817	5.07883
CMP242	CN1CCN.S..O...O.c2ccc3c.c2.C..O.C..O.N3Cc2ccccc2.CC1	1.5342	2.35377	106.205	58.6107	682	86.38	399.465	2069	49	154	-7.9	-3.527	-7.34127	4.32483
CMP243	CN1CCN.S..O...O.c2ccc3c.c2.C..O.C..O.N3Cc2ccc3ccccc3c2.CC1	2.4426	5.96629	122.655	66.9842	900	86.38	449.524	3055	58	180	-9	-5.754	-7.88505	4.23279
CMP244	CN1C..O.C..O.c2cc.S..O...O.N3CCN.CCc4ccccc4.CC3.ccc21	1.8554	3.44251	110.96	61.7042	787	86.38	413.492	2508	50	158	-7.6	-5.293	-6.85667	5.00973
CMP245	CN1C..O.C..O.c2cc.S..O...O.N3CCN.c4ccccn4.CC3.ccc21	1.0113	1.02273	100.247	54.1903	643	99.27	386.427	1922	49	150	-8	-3.085	-7.51729	5.40987
CMP246	O.C1C..O.N.Cc2ccc3ccccc3c2.c2ccc.S..O...O.N3CCOCC3.cc21	2.173	4.72193	115.68	62.9259	832	92.37	436.482	2772	56	174	-9.1	-4.844	-7.30782	4.55084
CMP247	CC1CCN.S..O...O.c2ccc3c.c2.C..O.C..O.N3C.CC1	1.1624	1.35117	82.232	46.7103	400	83.14	322.381	1016	40	122	-7.2	-3.472	-6.52485	6.13478
CMP248	CC1CCN.S..O...O.c2ccc3c.c2.C..O.C..O.N3Cc2ccccc2.CC1	2.7459	7.53997	106.845	59.9374	682	83.14	398.477	2069	49	154	-7.9	-4.586	-7.06054	5.92392
CMP249	CC1CCN.S..O...O.c2ccc3c.c2.C..O.C..O.N3Cc2ccc3ccccc3c2.CC1	3.6543	13.3539	123.295	68.311	900	83.14	448.536	3055	58	180	-9.1	-5.181	-7.01865	4.9009
CMP250	CC1CC.C.CN.S..O...O.c2ccc3c.c2.C..O.C..O.N3C.C1	1.5492	2.40002	86.627	49.8039	390	83.14	336.408	1128	42	128	-6.9	-2.799	-6.54795	5.70156
CMP251	CC1CC.C.CN.S..O...O.c2ccc3c.c2.C..O.C..O.N3Cc2ccccc2.C1	3.1327	9.81381	111.24	63.031	673	83.14	412.504	2250	51	160	-8.2	-4.729	-6.85027	5.47971
CMP252	COCCC..O.Nc1ccc.N.C..O.Cn2nnc3ccccc32.C.C.c2ccsc2.cc1	3.4246	11.7279	130.312	69.7158	920	117.59	463.554	3404	49	170	-7.5	-4.933	-7.72251	5.62033
CMP253	COC..O..C.C..C.H..C.C..H.1CCNC1.O.NC..O..C.H..CC.C.C.NC..O..C..H..NC..O.OCc1ccccc1.C.C.C	3.0738	9.44825	149.105	89.0593	1197	151.93	558.668	5984	54	190	-7.9	-7.57	-8.80969	5.19277
CMP254	CCC.C..C.NC..O..C..H..c1ccn.C.c1.N.C..O.Cn1nnc2ccccc21.c1ccc.NC.C..O.cc1	3.4569	11.9502	146.391	81.3902	865	114.15	515.608	4405	59	200	-7.8	-4.959	-8.32258	5.36012
CMP255	CC1CC.C.CN.S..O...O.c2ccc3c.c2.C..O.C..O.N3.C1	1.3433	1.80445	81.7303	46.7103	371	91.93	322.381	1003	38	122	-7.7	-2.951	-6.82288	5.51834
CMP256	Brc1ccc.cc1.C..O.N1C.C.H.2CCCC.C..H.2C.C.H.1CN.C..H..Cc1cnc.nH.1.C.O	3.1955	10.2112	119.984	68.871	700	78.09	473.406	2545	45	156	-7.3	-5.176	-7.27379	4.35247
CMP257	O.C.C.H..Cc1cnc.nH.1.NC.C.H.1C.C..H.2CCCC.C.H.2CN1C..O.c1ccc.cc1..c1ccccc1	3.9655	15.7252	137.498	79.715	1003	78.09	470.607	4023	54	184	-8.3	-6.54	-7.91859	3.7716
CMP258	O.C.C.H..Cc1c.nH.cn1.NC.C..H.1C.C.H.2CCCC.C..H.2CN1C..O.c1ccc.F.cc1	2.7897	7.78243	112.329	66.378	700	78.09	412.501	2545	45	156	-7.7	-6.807	-7.48831	4.39578
CMP259	O.C.C.H..Cc1cnc.nH.1.NC.C..H.1C.C.H.2CCCC.C..H.2CN1C..O.c1ccc.cc1..c1ccccc1	3.9655	15.7252	137.498	79.715	1003	78.09	470.607	4023	54	184	-7.8	-5.384	-8.04215	4.11839
CMP260	O.C.C.H..Cc1c.nH.cn1.NC.C..H.1C.C.H.2CCCC.C..H.2CN1C..O.c1cccc..c2ccccc2.c1	4.1026	16.8313	137.248	79.715	942	78.09	470.607	3885	54	184	-8.1	-6.827	-8.23651	4.0218
CMP261	O.C.C.H..Cc1c.nH.cn1.NC.C..H.1C.C.H.2CCCC.C..H.2CN1C..O.c1ccccc1.c1ccccc1	4.1026	16.8313	137.248	79.715	893	78.09	470.607	3747	55	184	-7.2	-6.155	-8.31507	4.0218
CMP262	O.C.C.H..Cc1c.nH.cn1.NC.C..H.1C.C.H.2CCCC.C..H.2CN1C..O.c1ccccc1	2.5842	6.67809	112.112	66.4878	650	78.09	394.511	2307	43	150	-7.9	-6.629	-7.66006	4.31879
CMP263	O.C.C.H..Cc1c.nH.cn1.NC.C.H.1C.C..H.2CCCC.C.H.2CN1C..O.c1ccc.Br.cc1	3.3326	11.1062	119.735	68.871	700	78.09	473.406	2545	45	156	-7.8	-6.003	-7.36858	3.90882
CMP264	CCOC..O.c1ccccc1SSc1nc.C..O.OC.c.C..nH.1	3.6015	12.9708	91.2357	48.2767	472	131.88	352.431	1311	33	112	-6.3	-5.252	-7.30143	5.37657
CMP265	COC..O.c1ccccc1SSc1nc.C..O.OC.c.C..nH.1	3.2527	10.5801	86.4877	45.1831	424	131.88	338.405	1150	32	108	-6.2	-4.957	-6.80348	5.55521
CMP266	O..N....O...c1ccccc1SSc1nccs1	3.4306	11.769	70.4863	32.3448	222	134.87	270.355	466	19	78	-5.8	-3.979	-5.86752	5.84432
CMP267	Cc1csc.SSc2ccccc2.N....O..O...n1	3.7132	13.7879	75.0778	35.4383	260	134.87	284.381	557	21	84	-6.1	-3.865	-6.02563	5.74527
CMP268	COC..O.c1nc.SSc2ccc.Cl.cc2..nH.c1C	4.0617	16.4974	79.765	40.2387	363	105.58	314.814	801	25	94	-6.4	-5.76	-6.20736	5.53586
CMP269	COC..O.c1nc.SSc2ccccc2.N....O..O....nH.c1C	3.2917	10.8353	82.2849	40.7627	380	148.72	325.366	1011	30	104	-6.6	-4.717	-6.89046	5.83584
CMP270	O..N....O...c1ccccc1SSc1ncccn1	3.1757	10.0851	70.4706	32.9716	261	119.52	265.314	558	22	82	-6.2	-3.732	-5.90725	6.20733
CMP271	CC..O.Nc1cnc.SSc2ccccc2.N....O..O...s1	2.6755	7.1583	82.8218	39.7671	365	163.97	327.406	919	25	98	-6.1	-4.481	-6.63835	5.86178
CMP272	CC..O.n1nc.SSc2ccccc2.N....O..O...nc1.c1cccnc1	3.4789	12.1027	98.6902	47.4407	508	154.41	373.412	1585	37	128	-7.3	-3.845	-7.23739	5.9063
CMP273	Cc1nnc.SSc2ccccc2.N....O..O...o1	2.6513	7.02939	69.1742	32.0136	260	132.66	269.303	557	21	84	-6.3	-4.183	-5.97908	5.91882
CMP274	Cc1cc.C.nc.SSc2ccccc2.N....O..O...n1	3.7409	13.9943	79.6536	39.1587	295	119.52	293.367	752	26	94	-6.7	-3.509	-6.26627	6.18802
CMP275	O.C.Oc1cncc.Cl.c1.c1cccc..N....O..O...c1	2.6702	7.12997	67.3357	33.3756	312	82.33	278.648	754	26	94	-6.7	-4.194	-6.31447	6.3193
CMP276	O.C.Oc1cncc.Br.c1.c1ccco1	2.255	5.08502	55.2199	28.1568	205	52.33	268.063	389	17	74	-5.9	-4.26	-5.67313	7.45284
CMP277	O.C.Oc1cncc.Cl.c1.c1ccc..c2ccc.Cl.cc2.o1	4.6452	21.5779	82.2204	42.0271	473	52.33	334.154	1179	30	114	-7.3	-4.605	-6.55317	7.37366
CMP278	O.C.Oc1cncc.Cl.c1.c1ccc..c2cccc..N....O..O...c2.o1	3.8752	15.0172	84.7403	42.5511	521	95.47	344.707	1488	34	124	-7.5	-4.087	-7.07021	6.45284
CMP279	O.C.Oc1cncc.Cl.c1.c1ccccc1.N....O..O..	2.6702	7.12997	67.3357	33.3756	289	82.33	278.648	724	27	94	-6.4	-4.311	-6.08016	6.6333
CMP280	O.C.Oc1cncc.Cl.c1.c1ccc..c2ccc.Cl.cc2.N....O..O...o1	4.5396	20.608	89.5451	44.0643	540	95.47	379.152	1611	37	130	-7.5	-4.11	-6.95704	7.07263
CMP281	O.C.Oc1cncc.Cl.c1.c1ccc..c2ccccc2.N....O..O...o1	3.8752	15.0172	84.7403	42.5511	491	95.47	344.707	1443	35	124	-7.2	-3.883	-6.68702	6.82959
CMP282	O.C.Oc1cncc.Cl.c1.c1ccc..c2ccc..N....O..O...cc2.o1	3.8752	15.0172	84.7403	42.5511	553	95.47	344.707	1533	34	124	-7.6	-4.228	-6.93075	7.37366
CMP283	CN.C.CCCNC..O..C..C.c1oc.cc1.c2cccc.c2..N....O..O....NC..O.c3ccc.C.cc3	3.7816	14.3005	135.675	72.8402	918	117.72	476.525	4205	49	174	-8.1	-6.069	-8.62065	4.56579
CMP284	CN.C.CCCNC..O..C..C.c1oc.cc1.c2ccccc2.N....O..O....NC..O.c3ccc.C.cc3	3.7816	14.3005	135.675	72.8402	871	117.72	476.525	4127	50	174	-7.6	-5.288	-7.74363	4.53481
CMP285	Cc1nc.S..O...O.c2ccccc2.c.C.N.c.C.c1.N....O..O..	2.8632	8.19791	80.4419	41.3827	343	122.34	317.321	962	40	114	-6.3	-3.699	-6.51159	5.03787
CMP286	Cc1ccc.S..O...O.c2nc.C.c..N....O..O...c.C.c2C.N.cc1	3.3494	11.2185	85.4831	44.4763	391	122.34	331.348	1106	42	120	-6.3	-4.152	-6.51029	5.03787
CMP287	O..N....O...c1cc.C.F..F.F.ccc1S..O...O.c1ccc.Cl.cc1	4.4337	19.6577	77.6934	38.6066	395	85.66	365.714	1136	39	122	-6.7	-3.624	-6.11799	5.07299
CMP288	Cc1cc.c.Cl.cc1Cl.S..O...O.c1c.cc.cc1.N....O....O.C.F..F.F..N....O....O	5.4787	30.0162	94.8641	45.2506	480	128.8	459.183	1785	52	150	-6.8	-4.6	-6.72299	6.67469
CMP289	Cc1nc.C.c.s1.C..O.C2.C.O.C..O.N.CCCN3CCOCC3.C2c4cccc.c4..N....O..O..	1.4753	2.17651	129.694	69.9286	791	154.35	486.543	3337	56	180	-7.5	-6.055	-7.98047	4.14586
CMP290	Cc1noc.NC..O.c2ccc..c3cc.C.F..F.F.nn3C.s2.c1.N....O..O..	3.4456	11.8722	89.8356	44.5869	590	144.33	401.322	1989	41	146	-7.4	-3.415	-7.01325	5.45284
CMP291	Cc1nn.C.c.NCc2ccc..c3cccs3.s2.c1.N....O..O..	3.8902	15.1337	93.3001	45.7791	424	129.47	334.419	1141	30	116	-6.8	-5.4	-6.48116	4.85078
CMP292	CSc1nn..c2c..N....O..O...c.C.nn2C.c..c2cccs2.c1C.N	3.7309	13.9196	96.9789	46.6455	333	156.11	360.417	1170	40	128	-6.1	-3.626	-6.84179	4.89678
CMP293	O.C1C..O.N.Cc2cc3ccccc3s2.c2c1cccc2.N....O..O..	3.5075	12.3026	90.6901	44.8959	432	108.76	338.339	1266	41	134	-8.1	-3.314	-6.59496	5.85078
CMP294	O.C.Cn1nnc2ccccc21.N.Cc1ccsc1.c1ccc..c2ccccc2.cc1	5.4604	29.816	126.795	65.4379	798	79.26	424.52	2816	46	166	-8.3	-4.123	-7.28381	7.45284
CMP295	O..N....O...c1ccc.S..O...O.c2ccc..N....O..O...cc2.cc1	2.7214	7.40602	74.2396	36.3663	390	128.8	308.268	984	34	108	-6.4	-3.577	-6.15292	4.75387
CMP296	CC..O.N.C.H..C..O.N.C.H..C..O.N.C..H..CC.C.C.C..O.N.C..H..CCC..O.N.C.C.C..O.Cn1.nH.c..O.c2c..N....O..O...cccc2c1.O..C.H..C.OCc1ccccc1.C.C.C	2.7168	7.381	214.108	124.029	2081	261.01	822.905	15960	95	292	-8.1	-5.188	-10.6182	6.37366
CMP297	CC1.COC2.C1C..O.C..O.C3.C2C.CC4.C3CCCC4.C.C..O.OC	1.8099	3.27574	94.569	51.2123	451	69.67	338.355	1291	53	144	-7.3	-3.733	-6.9978	4.82753
CMP298	CC1.C.C..O.C.C2C1.CC.C3C2.CCC4.C3.CCC5.C4CC.CC5..C.C..O.O.C.C.C.C.O	5.2845	27.9259	132.534	79.5861	713	74.6	450.611	2702	81	202	-8.1	-4.737	-6.45784	5.13897
CMP299	CC.C.C1.CC2.C.C3.C.C.C2.C.CCC3..C.C.C..O.C1.O	3.9984	15.9872	87.9453	49.7134	310	34.14	282.377	820	41	118	-7	-4.114	-6.75482	4.67469
CMP300	CC1COC2.C1C..O.C..O.C3.C2C.CC4.C.C.CC.C43.C	1.7988	3.23568	85.6705	43.4211	320	43.37	278.303	789	42	122	-8.4	-4.249	-6.33825	5.46162
CMP301	CC1.COC2.C1C..O.C..O.C3.C2C.CC4.C3CCCC4.C.C..O.OC.1	1.8099	3.27574	94.569	51.2123	451	69.67	338.355	1291	53	144	-7.7	-4.748	-6.66784	4.20193

## Sheet: test_set_descriptions
Molecule ID	SMILES string	ALogP	ALogp2	AMR	apol	ECCEN	TopoPSA	MW	WPATH	WPOL	Zagreb	SARS-CoV-2 VINA	SARS-CoV-2 Schrodinger	SARS-CoV-2 MOE	pIC50
CMP1	FC.F..C..H....H..C..H....H...C...C1.C..H..C..H...C.C.N..H..C..H....H..C..H....H..C.O.H...O..O.C..H...C1.H....H..OC2.C..H..C.C..H....H...H...C.C.C..H....H...H...C2.H..C3.C..H..C..H...C.C..H...C3.H..C.C..H....H...H...C..H....H...H..C..H....H...H..F	5.773	33.3275	159.166	86.3035	1305	75.63	555.629	6198	61	206	-7.9	-8.136	-8.16718	4.71715
CMP2	O.C.C.C.C..H....H..C.O.H...O..C.O.H...O.O.H....H..C..H....H..C..H....H..C..H....H..C..H....H..C..H....H..C..H....H..C..H....H..C..H....H..C..H....H..C..H....H..C..H....H..C..H....H..C..H....H..C..H....H..C..H....H..C..H....H...H..O.H.	5.9105	34.934	109.213	71.0057	886	132.13	416.55	3158	37	124	-5.8	-7.366	-8.2405	4.62819
CMP3	FC.F..C1.C..H..C..H...C.C..H...C1.H..C2.C..H..C..H...C..H..C.C..H....H..OC3.C..H..C..H...C.C..H...C3.H...C...C.CC..H....H...H....H..C..H....H..C.O.H...O..C2.H..F	4.8344	23.3714	128.342	63.8397	946	46.53	438.439	3618	47	162	-8	-5.941	-7.7494	4.61708
CMP4	O.C.C1.C.C..H...C..H..C..H...C1O.H..C..H....H..C..H....H..C..H....H..C..H....H..C..H....H..C..H....H..C..H....H..C..H....H..C..H....H..C..H....H..C..H....H..C..H....H..C..H....H..C..H....H..C..H....H...H..O.H.	7.2381	52.3901	107.257	65.1305	723	57.53	348.52	2174	30	108	-5.8	-6.466	-7.43194	4.95703
CMP5	O.C1C2.C.C3.C..H..C..H...C..H..C..H...C3C1.O.OC.C..H....H...H...C..H....H...H..C..H....H..C2..H...H.	1.5274	2.33295	72.3765	38.1411	222	43.37	242.27	522	33	102	-6.8	-4.334	-5.96371	4.87517
CMP6	O.C.C1.C..H..C..H...C..H..C..H...C21.C3.C.C2.O.OC.C..H....H...H...C..H....H...H...C....C...3..H..N..H..C..H....H..C4.C..H..C..H...C..H..C..H...C4.H....H..O.H.	0.9879	0.975946	110.129	57.0307	540	75.63	363.407	1690	51	150	-8.8	-5.644	-7.05732	5.03621
CMP7	ClC1.C.C.C.N.C..H..C..H...C2.H...C2C1.O..O.N..H..C..H....H..C..H....H..N3C..H....H..C..H....H..OC..H....H..C3..H...H.	-0.3706	0.137344	87.4406	44.9547	446	71	321.759	1107	36	114	-6.9	-3.874	-6.58546	5.58004
CMP8	O.C1C.C2.C3C4.C..H..C..H...C..H..C..H...C4N2.H....N...C..H...C3.H..C5.C..H..C..H...C..H..C..H...C51..Cl..	-3.7481	14.0483	88.6624	44.1967	-1539607602	32.11	306.746	21000000788	40	126	-7.7	-3.157	-5.86804	5.00174
CMP9	ClC1.C.C..H...C..H..C..H...C1C.F..F.F.C..H....H..N.C..H....H..C..H....H..C..H....H..OC2.C..H..C..H...C..H..C.C..H....H..C.O.H...O..C2.H..C..H....H..C.C3.C..H..C..H...C..H..C..H...C3.H....H..C4.C..H..C..H...C..H..C..H...C4.H.	5.417	29.3439	171.925	86.1076	1158	49.77	582.054	6110	61	208	-8.4	-6.393	-7.94209	4.66716
CMP10	O.C.C..H....H...C....C...1..H..C..H....H..C..H....H..C.N..H...H...O..C..H....H...H...C...2.C..H....H...H...N..C1.C.C..H....H...H...C..C...C..H....H..C.N..H...H...O..C..H....H...H...C...3..H..C..H....H..C..H....H..C.N..H...H...O..NC3.C..H...C4.N.C..C...C..H....H..C..H....H..C.N..H...H...O...H..C4.C..H....H...H..C..H....H...H...C.C..H....H...H...C5.N.C..2..H...C....C..H....H..C.N..H...H...O...H...C…	-2.2416	5.02477	334.171	207.316	-1568495812	482.2	1355.37	272000000000	174	500	-6.6	-6.714	-8.81806	4.65228
CMP11	IC1.C..H..C..C2.C..H...C.C..H...C3Br..C..H..C.Br..C3O.H...C.C..H...C1.H..N..H..C2.O	2.1274	4.52583	105.132	45.8883	358	49.33	520.942	911	34	114	-7.1	-4.004	-6.5473	4.66716
CMP12	ClC.C.C..H....H..C.C.Cl..C1Cl..C.C.Cl..C1.H..O.H...C.C.Cl..C2.H..O.H...C2Cl	3.9578	15.6642	95.5806	41.5648	286	40.46	406.904	860	38	110	-6.1	-6.892	-5.42919	4.66716
CMP13	O.C.C..H....H...C..1.C..H....H...H...C.....C....C....C..H....H..C.N..H...H...O...H...C....2.C..H....H...H..C..H....H..C..H....H..C.N..H..C..H....H...C...C..H....H...H....H..OP.O.C.....C...C..H....H..O.H....H..O.C..3..H..N4C.C..H...C.C..H....H...H..C.C..H....H...H...C5.H...C5N.C4.H....H...C...3..H..O.H....O....O..O...H...N..C2.C.C..H....H...H...C..C...C..H....H..C..H....H..C.N..H...H...O...H..C.6.…	-2.8061	7.8742	331.163	206.591	726471486	458.41	1347.37	181000000000	174	498	-6.9	-7.69	-9.79593	5.4828
CMP14	O.C.C1.C2C.O.H...C..H..C..H...C1.H..C.C.S..O..N..H...H...O..C..H..C..H...C3.H...C3C2.O	-0.6568	0.431386	81.398	38.6511	282	122.91	303.292	786	41	118	-7.4	-5.814	-5.86792	5.007
CMP15	O.C..C....C..H....H..C.C..H....H...H....H..C..H....H...H....H..N..H..C.OC..H....H..C1.C..H..C..H...C..H..C..H...C1.H...O.N..H...C....C.N..H...C....C..H...O...H..C..H....H..C..H....H..C..H....H...H...O...H..C..H....H..C.C..H....H...H....H..C..H....H...H.	3.9732	15.7863	130.682	77.3149	842	113.6	461.595	3568	43	150	-7.1	-7.929	-8.42012	4.8962
CMP16	O.C.C1.C.C..H...C..H..C..H...C1O.H..C..H....H..C..H....H..C2.C..H..C..H...C.C..H...C2.H..C..H....H..C..H....H..C..H....H..C..H....H..C..H....H..C..H....H..C..H....H...H..O.H.	5.5131	30.3943	108.166	59.7962	646	57.53	340.457	1884	34	118	-6.7	-6.766	-6.56844	4.56703
CMP17	ClC1.C..H..C.C2.NN.C.C3.C..H..C.C..H...C..H..C.OC..H....H...H...C4.H...C4C..H...C3.H...C2.H...C...C..H....H...H....H..C5.C..H..C..H...C.C.N..H..C..H....H..C..H....H..C.O.H...O..O.C..H...C5.H...C..H..C.Cl..C1.H.	3.5969	12.9377	175.26	85.1914	1330	91.23	588.482	6175	67	218	-8.7	-4.927	-8.10594	4.61386
CMP18	ClC1.C..H..C..H...C.C..H...C1.H..C..H....H..N.C.C..H...C2.H...C3C..H...C2C.C..H....H...H....H..C..H....H...H..C.C..H....H..C.C..H....H...H...C.O.H...O.C..H....H...H...C3SC.C..H....H...H...C..H....H...H..C..H....H...H.	5.7107	32.6121	146.424	77.975	621	65.84	472.084	2674	52	172	-7.5	-6.077	-8.33387	4.66716
CMP19	O.C.C.SC..H....H..C..H....H..O.H...C1SC..H....H..C..H....H..O.H..C2.C..H..C..H...C..H..C..H...C2C1.O	0.3658	0.13381	87.7466	42.9831	292	125.2	310.391	772	33	98	-6.1	-5.723	-6.64023	4.74642
CMP20	O.C.C1.C..H..C..H...C..H..C..H...C21.C3.C.C2.O..N...C..H....H..C4.NC..H...C..H..N.C4.H...C.C..H....H...H..N3C..H....H..C..H....H..OC..H....H...H...Br..	-5.1355	26.3734	104.013	57.7251	-129542204	74.34	443.294	27000001645	49	146	-8	-3.351	-7.78466	4.86646
CMP21	ClC.N.C1C.F..F.F..NC..H...C1C.N..H..C2.C..H..C.C.F..F.F..C..H..C.C.F..F.F..C2.H...O	3.8056	14.4826	82.6679	39.269	514	53.82	437.648	1996	45	150	-8	-5.479	-6.57352	4.53985
CMP22	O.C1N..H..C2.C.C..H...C..H..C.C3.C..H..C..H...C..H..C..H...C3.H...C2.H...C1.C..H...C4.C.C..H....H...H..C.C..H....H..C..H....H..C.O.H...O..C.C..H....H...H..N4.H.	1.8701	3.49727	122.675	61.5154	756	78.43	386.444	2416	46	156	-7.9	-5.755	-6.88563	4.60258
CMP23	X.O..S..O..C1.C..H..C.S..O.....O..O..C..H..C.C1.C.C..H...C2.H..N..H..C.C3.C..H..C.N..H..C.C4.C..H..C.N..H..C.N..H..C5.C..H..C..H...C..H..C.C.N..H..C6.C.C..H....H...H..C..H...C..H..C.C.N..H..C.C..H...C7.H...C.C.S..O.....O..O..C..H..C.S..O.....O..O..C8.H..C8.C7S..O.....O..O..O..C6.H...O..C5.H...O..C..H..C..H...C4.H...O..C.C..H....H...H..C..H...C3.H...O..C2S..O.....O..O..O..Na....Na....Na....Na....N…	-6.8463	46.8718	314.103	296.477	1316406086	551.01	1429.18	531000000000	156	476	-9.3	-3.976	-11.6729	5.18709
CMP24	O.C.C..H....H...C....C...1..H..C..H....H..C..H....H..C.N..H...H...O..C..H....H...H...C...2.C..H....H...H...N..C1.C.C..H....H...H...C..C...C..H....H..C.N..H...H...O..C..H....H...H...C...3..H..C..H....H..C..H....H..C.N..H...H...O..NC3.C..H...C4.N.C..C...C..H....H..C..H....H..C.N..H...H...O...H..C4.C..H....H...H..C..H....H...H...C.C..H....H...H...C5.N.C..2..H...C....C..H....H..C.N..H...H...O...H...C…	-2.2416	5.02477	334.171	207.316	-1568495812	482.2	1355.37	272000000000	174	500	-6.7	-6.714	-10.6978	4.74425
CMP25	FC.F..C1.C..H..C..H...C.C..H...C1.H..C.N.C23..NN.C..H....H...H..C2.NC.N.C..H....H...H..C3.O..O.F	1.5275	2.33326	80.228	40.0829	472	77.7	337.257	1343	43	132	-7.8	-4.281	-6.31846	6.58503
CMP26	FC..H....H..C..C....C..H....H..C.OC..H....H...H...O...H..N..H..C..C....C.C..H....H...H....H..C..H....H...H....H..N..H..C..C....C..H....H..C..H....H..C.OC..H....H...H...O...H..N..H..C..C....C..H....H..C.OC..H....H...H...O...H..N..H..C.OC..H....H..C1.C..H..C..H...C..H..C..H...C1.H...O..O..O..O..O	0.5842	0.34129	162.383	94.7195	1484	221.6	668.666	9062	67	216	-6.9	-8.05	-9.81297	5.16685
CMP27	FC..H....H..C.C.C..H....H...H....H..N..H..C..C....C..H....H..C1.C..H..C..H...C..H..C..H...C1.H....H..N..H..C.OC..H....H..C2.C..H..C..H...C..H..C..H...C2.H...O..O..O	2.3886	5.70541	110.231	58.2612	627	84.5	386.418	2268	37	132	-7.4	-8.359	-7.5718	4.94348
CMP28	X.H.C.C..H....H..N.C1.C..H..C..H...C..H..C..H...C1.H..C..H....H..C2.C..H..C..H...C..H..C..H...C2.H...C..H....H..OC..H....H..C.C..H....H...H....H..C..H....H...H..N3C..H....H..C..H....H..C..H....H..C3..H...H.	3.9808	15.8468	123.343	67.913	538	15.71	366.54	1895	34	132	-6.9	-4.552	-7.20571	4.14267
CMP29	ClC1.C..H..C..H...C.C..H...C1.H...C...C2.C..H..C..H...C..H..C..H...C2.H...C..H....H...H..OC..H....H..C..H....H...C..3..H..N.C..H....H...H..C..H....H..C..H....H..C3..H...H.	3.5779	12.8014	109.634	58.3786	444	12.47	343.891	1362	36	124	-7.1	-5.563	-6.85967	3.30364
CMP30	X.H..C...C..H....H..C..H....H..N..H..C..H....H...H...C1.C..H..C..H...C..H..S1.OC2.C..H..C..H...C..H..C3.C..H..C..H...C..H..C..H...C23	1.6108	2.59468	99.0719	49.1511	358	46.56	297.416	931	29	106	-6.5	-5.845	-6.24439	2.51613
CMP31	O.C.C.C..H...C1.H...C..H..C..H...C1C.C..H....H...H...C..H....H...H..C..H....H...H..C..H....H..C..H....H..C..H....H..N2C..H....H..C..H....H..C.C..H....H..C2..H...H....H..OC.C3.C..H..C..H...C..H..C..H...C3.H....H..C4.C..H..C..H...C..H..C..H...C4.H.	4.9941	24.941	156.944	85.0289	1151	29.54	469.659	4676	52	180	-6.8	-5.157	-7.92274	4.24413
CMP32	FC.C..H...C1.H...C.C..H...C1F..C....C....C2.NC.C3.C..H..C..H...C.C.N.C..H...C3.H...C..H..S2...H..C..H....H...H...C..H....H..N4N.C..H..N.C4.H..O.H.	1.3836	1.91435	123.891	60.3715	748	109.64	437.467	2674	50	166	-7.7	-4.402	-7.32225	3.35853
CMP33	ClC1.C.C..H...C..H..C.Cl..C1.H..C2.C..H....H..N3N.C..H..N.C3.H..OC.C..H....H..OC4.C..H..C..H...C.C..H...C4.H..N5C..H....H..C..H....H..N.C.C..H...C6.H...C..H..C..H...C6N7C.N.C.C..H....H...H....H..C..H....H..C..H....H...H..N.C7.H...O.C..H....H..C5..H...H....H..C..H....H..O2	2.6904	7.23825	202.21	103.306	2303	98.04	705.635	12096	81	268	-7.4	-3.537	-7.70423	3.95468
CMP34	X.H.C1.C..H....H..C..H....H..C..H....H..N.C..H....H...H..C1..H...H..C..H....H..C2..H..C3.C..H..C..H...C..H..C..H...C3SC4.C..H..C..H...C..H..C..H...C24	3.5494	12.5982	105.268	54.5362	360	28.54	309.47	982	36	120	-7.3	-3.673	-6.35868	3.19723
CMP35	O.C..C...1..H..N.C..H....H...C.....C....C..H....H..SC2.C..H..C..H...C..H..C..H...C2.H....H..N..H..C.C3.C.C..H....H...H..C.O.H...C..H..C..H...C3.H...O...H..O.H..C..H....H...C..4..H...C...C..H....H..C..H....H..C..H....H..C4..H...H....H..C1..H...H..N..H..C.C..H....H...H...C..H....H...H..C..H....H...H.	3.8421	14.7617	170.007	95.7337	975	127.2	567.785	5398	63	208	-8.7	-8.495	-8.35853	3.63078
CMP36	ClC1.C.C..H...C..H..C.Cl..C1.H...C.C..H....H..N2C..H...C..H..N.C2.H...N.OC..H....H..C.C..H...C..H..C.Cl..C3.H...C3Cl	2.5342	6.42217	114.836	53.1703	570	37.19	429.128	1794	36	132	-7.5	-4.827	-7.24175	4.00436
CMP37	FC1.C..H..C..H...C.C..H...C1.H..C.C.C..H...C2.H...C..H..C..H...C2F...H..C..H....H..C..H....H..C..H....H..N3C..H....H..C..H....H..C.C..H....H..C3..H...H....H..N4C5.C..H..C..H...C..H..C..H...C5N..H..C4.O	2.9795	8.87742	143.247	73.833	1024	35.58	461.547	3961	54	182	-8.7	-5.873	-7.43043	4.37675
CMP38	ClC1.C.C..H...C..H..C.Cl..C1.H..N2N.C.C.C..H....H...H...C2C.C..H...C3.H...C..H..C..H...C3Cl.C.N..H..N4C..H....H..C..H....H..C..H....H..C..H....H..C4..H...H...O	4.0421	16.3386	132.271	64.4647	652	47.94	463.788	2387	49	160	-7.3	-3.787	-7.5878	4.07058
CMP39	FC1.C..H..C..H...C.C..H...C1.H..C..H....H...C...C.N..H...C.....C..H...C..H...C.OC..H....H..C..H....H...H...O...H..C..H....H...C..2..H..C..H....H..C..H....H..N..H..C2.O..O...H..C..H....H..C..C....C.C..H....H...H....H..C..H....H...H....H..N..H..C.C3.NOC.C..H....H...H...C3.H...O..O	1.7045	2.90532	162.729	91.1359	1221	152.26	598.664	6829	60	212	-8	-7.824	-8.74309	4.16749
CMP40	O.C..C...1..H..N.C..H....H...C.....C....C..H....H..C2.C..H..C..H...C..H..C..H...C2.H....H..N..H..C..C....C..H....H..C.N..H...H...O...H..N..H..C.C3.NC4.C..H..C..H...C..H..C..H...C4C..H...C3.H...O..O...H..O.H..C..H....H...C..5..H...C...C..H....H..C..H....H..C..H....H..C5..H...H....H..C1..H...H..N..H..C.C..H....H...H...C..H....H...H..C..H....H...H.	2.2484	5.0553	197.3	110.83	1578	166.22	670.842	9512	77	256	-8.7	-9.446	-9.73064	3.38616
CMP41	ClC1.C.C..H...C..H..C.Cl..C1.H..C.C..H....H..N2C..H...C..H..N.C2.H....H..OC..H....H..C3.C..H..SC4.C3C..H...C..H..C..H...C4Cl	2.1157	4.47619	122.376	57.6439	568	50.13	437.772	1886	40	144	-7.7	-5.416	-6.97396	4.11919
CMP42	FC.F..C1.C..H..N.C.C..H...C1.H..S..O..N..H..C2.C..H..C..H...C..H..C..C...C..H....H..C..H....H...H....H..C3.C.C..H....H...C...C..H....H..C..H....H..C4.C..H..C..H...C..H..C..H...C4.H...C..H....H..C..H....H..C..H....H...H..OC3.O.O.H...C2.H...O.F	5.037	25.3714	164.161	87.3452	1412	113.44	602.667	6752	71	222	-7.9	-5.615	-8.60064	3.74473
CMP43	X.H.C1.C..H....H..C..H....H..C..H....H..C..H....H..C1..H...H..C.C..H....H..C..H....H..N2C..H....H..C..H....H..C..H....H..C..H....H..C2..H...H...C3.C..H..C..H...C..H..C..H...C3.H..O.H.	3.9511	15.6112	97.3428	57.7726	380	23.47	301.467	1039	33	112	-7	-6.413	-6.62282	3.4318
CMP44	ClC1.C..H..N.C.C..H...C1.H..N2C.C3.NC..H...C..H..N.C3C2.O...H..OC.N4C..H....H..C..H....H..N.C..H....H...H..C..H....H..C4..H...H...O	-0.3921	0.153742	99.6572	52.4415	580	90.17	388.809	1782	45	146	-7.4	-3.701	-7.27031	3.45717
CMP45	C1.CC.C.C.C1.C2.CC..O.C3.C.C..C.C.C3O2.OC4C.C.C.C.O4.C..O.O.O.O.O.O.O	-1.9994	3.9976	112.87	57.7843	751	183.21	446.362	2888	60	174	-8.3	-8.323	-7.82437	5.19314
CMP46	C1.CC.C.C.C1.C2.CC..O.C3.C.O2.C.C.C..C3O.O.O	-0.1174	0.0137828	80.227	37.0779	330	86.99	270.237	767	35	108	-7.7	-7.463	-5.90546	6.02687
CMP47	CC.C.CC.C..O.NC.CC1CCNC1.O.C.O.S..O...O..O...NC..O.OCC2.CC.CC.C2..Na..	0.0873	0.00762129	118.953	93.1798	-719476804	182.34	507.535	33000003387	45	162	-7.5	-7.332	-8.68034	6.85699
CMP48	Clc1cc.OC..O.c2sccc2.cnc1	2.7292	7.44853	58.8452	29.3848	205	67.43	239.68	389	17	74	-6.1	-3.881	-5.55738	7.05552
CMP49	O.C.N.C.H..C.N.C..H..C.C..H.1CCNC1.O.C.O..O.CC2CCCCC2.C3.CC4.C.N3.C.CC.C4	1.0307	1.06234	129.074	72.9454	787	116.4	452.547	3359	47	170	-7.7	-6.413	-8.10456	7.27572
CMP50	O.C.N.C.H..C.N.C..H..C.C..H.1CCNC1.O.C.O..O.CC2.CC.F..CC.C2.C3.CC4.C.N3.C.CC.C4	-0.1987	0.0394817	132.285	68.8348	810	116.4	464.49	3620	49	176	-8.4	-7.816	-8.35429	7.39794
CMP51	CCCCCCNC..O.N1C.C.C..O.NC1.O.F	1.1252	1.26608	62.3867	36.2917	328	78.51	257.262	708	24	82	-6.5	-5.13	-6.47787	5.73993
CMP52	CC..CCC.C1.CC..O.C2.C.C.CC..C2C1.O.O.O.O.C	0.9973	0.994607	82.3369	42.8387	336	94.83	288.296	894	36	108	-6.8	-6.142	-6.55957	4.80272
CMP53	CCC.C.SSC1.NC.CN1	1.8975	3.60051	53.2758	28.3215	123	74.99	188.316	177	9	48	-4.4	-4.338	-5.50141	4.66979
CMP54	C1.CC.C.C.C1.N2C..O.C3.CC.CC.C3.Se.2	1.0828	1.17246	66.7884	34.5531	222	20.31	274.177	415	24	86	-6.7	-5.45	-5.59257	6.17393
CMP55	CCN.CC.C..S.SSC..S.N.CC.CC	4.551	20.7116	88.2328	44.7359	212	121.26	296.544	502	21	66	-4.2	-2.997	-6.62295	5.02919
CMP56	C1.CC.C.C.C1.CN2C..O.N.SC2.O.C3.CC.CC4.CC.CC.C43	3.0782	9.47532	105.607	49.4791	490	65.92	334.393	1320	39	130	-7.9	-4.364	-6.42436	5.80967
CMP57	C1C.C.C.CC1.C..O.O.O.OC..O.C.CC2.CC..C.C.C2.O.O.O.O	-1.4737	2.17179	86.6976	47.3803	533	164.75	354.309	1646	40	128	-7.3	-8.931	-6.755	4.40362
CMP58	C1.CC..CC.C1C2.CC..O.C3.C.O2.C.C.C..C3O.O.O.O	-0.6805	0.46308	81.8325	37.8799	377	107.22	286.237	896	37	114	-8.1	-8.015	-6.04909	5.51999
CMP59	CC1C.C.C.C.O1.OCC2C.C.C.C.O2.OCCC3.CC..C.C.C3.O.O.O.O.OC..O.C.CC4.CC..C.C.C4.O.O.O.O.O	-1.7329	3.00294	155.253	87.0745	1387	245.29	624.588	7698	74	228	-9	-9.603	-8.78664	5.49757
CMP60	CC1C.C.C.C.O1.OC2C.C.OC.C2OC..O.C.CC3.CC..C.C.C3.O.O.COC4C.C.CO4..CO.O.O.OCCC5.CC..C.C.C5.O.O.O.O.O.O	-3.1416	9.86965	181.923	104.417	1656	304.21	756.703	11546	92	280	-8.7	-10.406	-10.0705	5.54061
CMP61	CC1C.C.C.C.O1.OCC2C.C.C.C.O2.OCCC3.CC..C.C.C3.O.O.O.O.O.O.O.O	-2.6515	7.03045	108.26	64.8278	876	198.76	462.446	3316	55	166	-7.8	-10.231	-7.96804	5.17522
CMP62	CC1C.C.C.C.O1.OCC2C.C.C.C.O2.OCCC3.CC..C.C.C3.O.O.OC..O.C.CC4.CC..C.C.C4.O.O.O.O.O.O.O	-1.7329	3.00294	155.253	87.0745	1361	245.29	624.588	7722	74	228	-8.5	-9.784	-8.41259	4.99268
CMP63	CC1C.C.C.C.O1.OCC2C.C.C.C.O2.OCCC3.CC..C.C.C3.O.O.O.OC..O.C.CC4.CC..C.C.C4.O.O.O.O.O.O	-1.7329	3.00294	155.253	87.0745	1361	245.29	624.588	7698	74	228	-8.9	-9.003	-9.57067	5.26201
CMP64	CC1C.C.C.C.O1.OCC2C.C.C.C.O2.OCCC3.CC..C.C.C3.O.O.O.OC..O.C.CC4.CC..C.C.C4.O.O.O.O.O.O.1	-1.7329	3.00294	155.253	87.0745	1361	245.29	624.588	7698	74	228	-9.1	-9.335	-8.46636	5.23284
CMP65	C1.C.C.C.C..C1O.O.O.C2C.C..O.C3.C.C.C.C.C3O2.O.O.O	-1.8257	3.33318	83.1521	40.8175	385	147.68	320.252	1104	43	126	-7.8	-7.395	-6.19439	5.92082
CMP66	C1.CC..C.C.C1C2.C.C..O.C3.C.O2.C.C.C..C3O.O.O.O.O.O	-1.8067	3.26416	85.0435	39.4839	409	147.68	318.236	1110	44	126	-8.2	-9.444	-5.99441	5.90658
CMP67	C1.C.C.C.C..C1O.O.O.C2.C.C..O.C3.C.C.C.C.C3O2.O.O.O	-1.8067	3.26416	85.0435	39.4839	385	147.68	318.236	1104	43	126	-7.6	-7.105	-6.10153	5.54363
CMP68	C1.CC.C.C.C1.CN2C..O.N.SC2.O.C3.CC.CC4.CC.CC.C43.1	3.0782	9.47532	105.607	49.4791	490	65.92	334.393	1320	39	130	-7.9	-4.364	-6.42381	5.71897
CMP69	O.C.C1.CC.I..CC.C1N2CCCC.C2.O	1.5759	2.48346	73.7403	37.1755	218	37.38	329.134	420	25	82	-5.7	-4.656	-6.01822	4.37882
CMP70	O.C.C1.CC.C.ON2C.CCC2.O..O..O..CC.C1N3CC4.CC.CC.C4.C3.O	0.1064	0.011321	102.852	51.5471	657	101.06	378.336	2138	46	152	-8	-4.507	-7.23718	4.80967
CMP71	O.C.C1.CC.C.N..O..CC.C1N2CC3.CC4.C.C.CC.C4.S3.C2.O	0.209	0.043681	100.888	47.1875	490	105.77	336.366	1338	40	134	-8.4	-5.228	-6.47409	7.27572
CMP72	O.C.C1.CC.C.N..O..CC.C1N2CCC.C2.O	-0.2004	0.0401602	64.6412	33.7275	230	80.47	232.236	492	28	88	-6.3	-5.232	-5.95246	4.9914
CMP73	O.C.C1.CC.C.N..O..CC.C1N2CCCC.C2.O	0.2558	0.0654336	69.2422	36.8211	270	80.47	246.262	594	29	92	-6.3	-5.197	-6.01573	4.74958
CMP74	O.C.C1.CC.C.N..O..CC.C1N2CC3.CC.C.C.CC.C4.C4.C3.C2.O	0.5886	0.34645	102.317	49.1411	548	80.47	330.338	1512	43	138	-8.3	-4.558	-6.57865	7.34679
CMP75	O.C.C1.CC2.C.N.CC3.CC.C4C.C.Br.C.CC4.C3.C.C2.O..O.C.C1.N	1.0413	1.08431	109.851	51.5243	606	80.47	409.233	1706	45	144	-8.2	-6.107	-6.58896	7.3279
CMP76	O.C.C1.CC2.C.N.CC3.CC.C4C.C.C5.CC.CC.C5.C.CC4.C3.C.C2.O..O.C.C1.N	1.6008	2.56256	130.833	62.3683	894	80.47	406.434	2928	54	172	-8.4	-4.555	-7.05516	4.6038
CMP77	O.C.N.CC1.CC2.C.N.CC3.CC.C4C.CC.CC4.C3.C.C2.O..O.C.C1	0.6234	0.388628	106.866	52.2347	602	80.47	344.364	1724	43	142	-7.9	-4.774	-6.49828	4.40671
CMP78	CN.CCCC.C.C.H.1O.C..H..CN.C..H..CC2.CNC.N2.C..H...O.C.C...3..H..CCCC.C...31.H.	1.7754	3.15205	114.13	70.0621	675	65.96	390.564	2258	38	138	-6.7	-5.161	-7.67769	3.58503
CMP79	CN.CCCC.C.C.H.1O.C.H..CN.C..H..CC2.CNC.N2.C..H...O.C.C...3..H..CCCC.C...31.H.	1.7754	3.15205	114.13	70.0621	675	65.96	390.564	2258	38	138	-6.4	-4.694	-7.47602	4.02228
CMP80	CN.CCCC.C.C..H.1O.C..H..CN.C..H..CC2.CNC.N2.C..H...O.C.C...3..H..CCCC.C...31.H.	1.7754	3.15205	114.13	70.0621	675	65.96	390.564	2258	38	138	-6.6	-4.374	-7.44482	3.10791
CMP81	CN.CCCC.C.C..H.1O.C.H..CN.C..H..CC2.CNC.N2.C..H...O.C.C...3..H..CCCC.C...31.H.	1.7754	3.15205	114.13	70.0621	675	65.96	390.564	2258	38	138	-6.2	-5.478	-7.35795	3.35655
CMP82	C1.CC..C.C.C1C2.C.C..O.C3.C.C.C.C.C3O2.O.O.OC4C.C.C.C.O4.CO.O.O.O.O.O	-3.3345	11.1189	116.138	59.9199	666	206.6	464.377	2914	63	180	-8.5	-10.864	-8.11675	4.36866
CMP83	C1.CC..CC.C1C2.C.C..O.C3.C.O2.C..C.C.C3O.O.O.O.O	-1.2436	1.54654	83.438	38.6819	368	127.45	302.236	970	41	120	-7.8	-8.976	-6.18286	4.26841
CMP84	CC1C.C.C.C.O1.OCC2C.C.C.C.O2.OC3.C.C..C4C..C3.OC..CC4.O.C5.CC.C.C.C5.OC.O.OC.O.O.O.O.O.O	-3.5011	12.2577	155.478	85.741	1493	223.29	622.572	7323	84	238	-8.2	-9.627	-8.52911	4.28701
