# Supplementary material for: An integrated method for optimized identification of effective natural inhibitors against SARS-CoV-2 3CLpro
Source: Sci Rep. 2021 Nov 23;11:22796. doi: 10.1038/s41598-021-02266-3 (PMC8611036; doi:10.1038/s41598-021-02266-3)
Supplement: Supplementary file 4 — Supplementary Information 4. [file 41598_2021_2266_MOESM4_ESM.xlsx]

## Sheet: pred_rf_SARS-CoV-2_inhibitors
Molecule ID	SMILES string	Pred. act.	Pred. act.
CMP1	FC.F..C..H....H..C..H....H...C...C1.C..H..C..H...C.C.N..H..C..H....H..C..H....H..C.O.H...O..O.C..H...C1.H....H..OC2.C..H..C.C..H....H...H...C.C.C..H....H...H...C2.H..C3.C..H..C..H...C.C..H...C3.H..C.C..H....H...H...C..H....H...H..C..H....H...H..F	0.07	Inact.
CMP2	O.C.C.C.C..H....H..C.O.H...O..C.O.H...O.O.H....H..C..H....H..C..H....H..C..H....H..C..H....H..C..H....H..C..H....H..C..H....H..C..H....H..C..H....H..C..H....H..C..H....H..C..H....H..C..H....H..C..H....H..C..H....H..C..H....H...H..O.H.	0.268	Inact.
CMP3	FC.F..C1.C..H..C..H...C.C..H...C1.H..C2.C..H..C..H...C..H..C.C..H....H..OC3.C..H..C..H...C.C..H...C3.H...C...C.CC..H....H...H....H..C..H....H..C.O.H...O..C2.H..F	0.214	Inact.
CMP4	O.C.C1.C.C..H...C..H..C..H...C1O.H..C..H....H..C..H....H..C..H....H..C..H....H..C..H....H..C..H....H..C..H....H..C..H....H..C..H....H..C..H....H..C..H....H..C..H....H..C..H....H..C..H....H..C..H....H...H..O.H.	0.21	Inact.
CMP5	O.C1C2.C.C3.C..H..C..H...C..H..C..H...C3C1.O.OC.C..H....H...H...C..H....H...H..C..H....H..C2..H...H.	0.388	Inact.
CMP6	O.C.C1.C..H..C..H...C..H..C..H...C21.C3.C.C2.O.OC.C..H....H...H...C..H....H...H...C....C...3..H..N..H..C..H....H..C4.C..H..C..H...C..H..C..H...C4.H....H..O.H.	0.056	Inact.
CMP7	ClC1.C.C.C.N.C..H..C..H...C2.H...C2C1.O..O.N..H..C..H....H..C..H....H..N3C..H....H..C..H....H..OC..H....H..C3..H...H.	0.158	Inact.
CMP8	O.C1C.C2.C3C4.C..H..C..H...C..H..C..H...C4N2.H....N...C..H...C3.H..C5.C..H..C..H...C..H..C..H...C51..Cl..	0.374	Inact.
CMP9	ClC1.C.C..H...C..H..C..H...C1C.F..F.F.C..H....H..N.C..H....H..C..H....H..C..H....H..OC2.C..H..C..H...C..H..C.C..H....H..C.O.H...O..C2.H..C..H....H..C.C3.C..H..C..H...C..H..C..H...C3.H....H..C4.C..H..C..H...C..H..C..H...C4.H.	0.066	Inact.
CMP10	O.C.C..H....H...C....C...1..H..C..H....H..C..H....H..C.N..H...H...O..C..H....H...H...C...2.C..H....H...H...N..C1.C.C..H....H...H...C..C...C..H....H..C.N..H...H...O..C..H....H...H...C...3..H..C..H....H..C..H....H..C.N..H...H...O..NC3.C..H...C4.N.C..C...C..H....H..C..H....H..C.N..H...H...O...H..C4.C..H....H...H..C..H....H...H...C.C..H....H...H...C5.N.C..2..H...C....C..H....H..C.N..H...H...O...H...C…	0.656	Act.
CMP11	IC1.C..H..C..C2.C..H...C.C..H...C3Br..C..H..C.Br..C3O.H...C.C..H...C1.H..N..H..C2.O	0.192	Inact.
CMP12	ClC.C.C..H....H..C.C.Cl..C1Cl..C.C.Cl..C1.H..O.H...C.C.Cl..C2.H..O.H...C2Cl	0.32	Inact.
CMP13	O.C.C..H....H...C..1.C..H....H...H...C.....C....C....C..H....H..C.N..H...H...O...H...C....2.C..H....H...H..C..H....H..C..H....H..C.N..H..C..H....H...C...C..H....H...H....H..OP.O.C.....C...C..H....H..O.H....H..O.C..3..H..N4C.C..H...C.C..H....H...H..C.C..H....H...H...C5.H...C5N.C4.H....H...C...3..H..O.H....O....O..O...H...N..C2.C.C..H....H...H...C..C...C..H....H..C..H....H..C.N..H...H...O...H..C.6.…	0.738	Act.
CMP14	O.C.C1.C2C.O.H...C..H..C..H...C1.H..C.C.S..O..N..H...H...O..C..H..C..H...C3.H...C3C2.O	0.198	Inact.
CMP15	O.C..C....C..H....H..C.C..H....H...H....H..C..H....H...H....H..N..H..C.OC..H....H..C1.C..H..C..H...C..H..C..H...C1.H...O.N..H...C....C.N..H...C....C..H...O...H..C..H....H..C..H....H..C..H....H...H...O...H..C..H....H..C.C..H....H...H....H..C..H....H...H.	0.136	Inact.
CMP16	O.C.C1.C.C..H...C..H..C..H...C1O.H..C..H....H..C..H....H..C2.C..H..C..H...C.C..H...C2.H..C..H....H..C..H....H..C..H....H..C..H....H..C..H....H..C..H....H..C..H....H...H..O.H.	0.182	Inact.
CMP17	ClC1.C..H..C.C2.NN.C.C3.C..H..C.C..H...C..H..C.OC..H....H...H...C4.H...C4C..H...C3.H...C2.H...C...C..H....H...H....H..C5.C..H..C..H...C.C.N..H..C..H....H..C..H....H..C.O.H...O..O.C..H...C5.H...C..H..C.Cl..C1.H.	0.024	Inact.
CMP18	ClC1.C..H..C..H...C.C..H...C1.H..C..H....H..N.C.C..H...C2.H...C3C..H...C2C.C..H....H...H....H..C..H....H...H..C.C..H....H..C.C..H....H...H...C.O.H...O.C..H....H...H...C3SC.C..H....H...H...C..H....H...H..C..H....H...H.	0.144	Inact.
CMP19	O.C.C.SC..H....H..C..H....H..O.H...C1SC..H....H..C..H....H..O.H..C2.C..H..C..H...C..H..C..H...C2C1.O	0.112	Inact.
CMP20	O.C.C1.C..H..C..H...C..H..C..H...C21.C3.C.C2.O..N...C..H....H..C4.NC..H...C..H..N.C4.H...C.C..H....H...H..N3C..H....H..C..H....H..OC..H....H...H...Br..	0.354	Inact.
CMP21	ClC.N.C1C.F..F.F..NC..H...C1C.N..H..C2.C..H..C.C.F..F.F..C..H..C.C.F..F.F..C2.H...O	0.382	Inact.
CMP22	O.C1N..H..C2.C.C..H...C..H..C.C3.C..H..C..H...C..H..C..H...C3.H...C2.H...C1.C..H...C4.C.C..H....H...H..C.C..H....H..C..H....H..C.O.H...O..C.C..H....H...H..N4.H.	0	Inact.
CMP23	X.O..S..O..C1.C..H..C.S..O.....O..O..C..H..C.C1.C.C..H...C2.H..N..H..C.C3.C..H..C.N..H..C.C4.C..H..C.N..H..C.N..H..C5.C..H..C..H...C..H..C.C.N..H..C6.C.C..H....H...H..C..H...C..H..C.C.N..H..C.C..H...C7.H...C.C.S..O.....O..O..C..H..C.S..O.....O..O..C8.H..C8.C7S..O.....O..O..O..C6.H...O..C5.H...O..C..H..C..H...C4.H...O..C.C..H....H...H..C..H...C3.H...O..C2S..O.....O..O..O..Na....Na....Na....Na....N…	0.802	Act.
CMP24	O.C.C..H....H...C....C...1..H..C..H....H..C..H....H..C.N..H...H...O..C..H....H...H...C...2.C..H....H...H...N..C1.C.C..H....H...H...C..C...C..H....H..C.N..H...H...O..C..H....H...H...C...3..H..C..H....H..C..H....H..C.N..H...H...O..NC3.C..H...C4.N.C..C...C..H....H..C..H....H..C.N..H...H...O...H..C4.C..H....H...H..C..H....H...H...C.C..H....H...H...C5.N.C..2..H...C....C..H....H..C.N..H...H...O...H...C…	0.678	Act.
CMP25	FC.F..C1.C..H..C..H...C.C..H...C1.H..C.N.C23..NN.C..H....H...H..C2.NC.N.C..H....H...H..C3.O..O.F	0.254	Inact.
CMP26	FC..H....H..C..C....C..H....H..C.OC..H....H...H...O...H..N..H..C..C....C.C..H....H...H....H..C..H....H...H....H..N..H..C..C....C..H....H..C..H....H..C.OC..H....H...H...O...H..N..H..C..C....C..H....H..C.OC..H....H...H...O...H..N..H..C.OC..H....H..C1.C..H..C..H...C..H..C..H...C1.H...O..O..O..O..O	0.204	Inact.
CMP27	FC..H....H..C.C.C..H....H...H....H..N..H..C..C....C..H....H..C1.C..H..C..H...C..H..C..H...C1.H....H..N..H..C.OC..H....H..C2.C..H..C..H...C..H..C..H...C2.H...O..O..O	0.088	Inact.
CMP28	X.H.C.C..H....H..N.C1.C..H..C..H...C..H..C..H...C1.H..C..H....H..C2.C..H..C..H...C..H..C..H...C2.H...C..H....H..OC..H....H..C.C..H....H...H....H..C..H....H...H..N3C..H....H..C..H....H..C..H....H..C3..H...H.	0.1	Inact.
CMP29	ClC1.C..H..C..H...C.C..H...C1.H...C...C2.C..H..C..H...C..H..C..H...C2.H...C..H....H...H..OC..H....H..C..H....H...C..3..H..N.C..H....H...H..C..H....H..C..H....H..C3..H...H.	0.104	Inact.
CMP30	X.H..C...C..H....H..C..H....H..N..H..C..H....H...H...C1.C..H..C..H...C..H..S1.OC2.C..H..C..H...C..H..C3.C..H..C..H...C..H..C..H...C23	0.21	Inact.
CMP31	O.C.C.C..H...C1.H...C..H..C..H...C1C.C..H....H...H...C..H....H...H..C..H....H...H..C..H....H..C..H....H..C..H....H..N2C..H....H..C..H....H..C.C..H....H..C2..H...H....H..OC.C3.C..H..C..H...C..H..C..H...C3.H....H..C4.C..H..C..H...C..H..C..H...C4.H.	0.052	Inact.
CMP32	FC.C..H...C1.H...C.C..H...C1F..C....C....C2.NC.C3.C..H..C..H...C.C.N.C..H...C3.H...C..H..S2...H..C..H....H...H...C..H....H..N4N.C..H..N.C4.H..O.H.	0.03	Inact.
CMP33	ClC1.C.C..H...C..H..C.Cl..C1.H..C2.C..H....H..N3N.C..H..N.C3.H..OC.C..H....H..OC4.C..H..C..H...C.C..H...C4.H..N5C..H....H..C..H....H..N.C.C..H...C6.H...C..H..C..H...C6N7C.N.C.C..H....H...H....H..C..H....H..C..H....H...H..N.C7.H...O.C..H....H..C5..H...H....H..C..H....H..O2	0.124	Inact.
CMP34	X.H.C1.C..H....H..C..H....H..C..H....H..N.C..H....H...H..C1..H...H..C..H....H..C2..H..C3.C..H..C..H...C..H..C..H...C3SC4.C..H..C..H...C..H..C..H...C24	0.222	Inact.
CMP35	O.C..C...1..H..N.C..H....H...C.....C....C..H....H..SC2.C..H..C..H...C..H..C..H...C2.H....H..N..H..C.C3.C.C..H....H...H..C.O.H...C..H..C..H...C3.H...O...H..O.H..C..H....H...C..4..H...C...C..H....H..C..H....H..C..H....H..C4..H...H....H..C1..H...H..N..H..C.C..H....H...H...C..H....H...H..C..H....H...H.	0.044	Inact.
CMP36	ClC1.C.C..H...C..H..C.Cl..C1.H...C.C..H....H..N2C..H...C..H..N.C2.H...N.OC..H....H..C.C..H...C..H..C.Cl..C3.H...C3Cl	0.044	Inact.
CMP37	FC1.C..H..C..H...C.C..H...C1.H..C.C.C..H...C2.H...C..H..C..H...C2F...H..C..H....H..C..H....H..C..H....H..N3C..H....H..C..H....H..C.C..H....H..C3..H...H....H..N4C5.C..H..C..H...C..H..C..H...C5N..H..C4.O	0.01	Inact.
CMP38	ClC1.C.C..H...C..H..C.Cl..C1.H..N2N.C.C.C..H....H...H...C2C.C..H...C3.H...C..H..C..H...C3Cl.C.N..H..N4C..H....H..C..H....H..C..H....H..C..H....H..C4..H...H...O	0.094	Inact.
CMP39	FC1.C..H..C..H...C.C..H...C1.H..C..H....H...C...C.N..H...C.....C..H...C..H...C.OC..H....H..C..H....H...H...O...H..C..H....H...C..2..H..C..H....H..C..H....H..N..H..C2.O..O...H..C..H....H..C..C....C.C..H....H...H....H..C..H....H...H....H..N..H..C.C3.NOC.C..H....H...H...C3.H...O..O	0.022	Inact.
CMP40	O.C..C...1..H..N.C..H....H...C.....C....C..H....H..C2.C..H..C..H...C..H..C..H...C2.H....H..N..H..C..C....C..H....H..C.N..H...H...O...H..N..H..C.C3.NC4.C..H..C..H...C..H..C..H...C4C..H...C3.H...O..O...H..O.H..C..H....H...C..5..H...C...C..H....H..C..H....H..C..H....H..C5..H...H....H..C1..H...H..N..H..C.C..H....H...H...C..H....H...H..C..H....H...H.	0.07	Inact.
CMP41	ClC1.C.C..H...C..H..C.Cl..C1.H..C.C..H....H..N2C..H...C..H..N.C2.H....H..OC..H....H..C3.C..H..SC4.C3C..H...C..H..C..H...C4Cl	0.018	Inact.
CMP42	FC.F..C1.C..H..N.C.C..H...C1.H..S..O..N..H..C2.C..H..C..H...C..H..C..C...C..H....H..C..H....H...H....H..C3.C.C..H....H...C...C..H....H..C..H....H..C4.C..H..C..H...C..H..C..H...C4.H...C..H....H..C..H....H..C..H....H...H..OC3.O.O.H...C2.H...O.F	0.022	Inact.
CMP43	X.H.C1.C..H....H..C..H....H..C..H....H..C..H....H..C1..H...H..C.C..H....H..C..H....H..N2C..H....H..C..H....H..C..H....H..C..H....H..C2..H...H...C3.C..H..C..H...C..H..C..H...C3.H..O.H.	0.166	Inact.
CMP44	ClC1.C..H..N.C.C..H...C1.H..N2C.C3.NC..H...C..H..N.C3C2.O...H..OC.N4C..H....H..C..H....H..N.C..H....H...H..C..H....H..C4..H...H...O	0.086	Inact.
CMP45	C1.CC.C.C.C1.C2.CC..O.C3.C.C..C.C.C3O2.OC4C.C.C.C.O4.C..O.O.O.O.O.O.O	0.286	Inact.
CMP46	C1.CC.C.C.C1.C2.CC..O.C3.C.O2.C.C.C..C3O.O.O	0.284	Inact.
CMP47	CC.C.CC.C..O.NC.CC1CCNC1.O.C.O.S..O...O..O...NC..O.OCC2.CC.CC.C2..Na..	0.336	Inact.
CMP48	Clc1cc.OC..O.c2sccc2.cnc1	0.986	Act.
CMP49	O.C.N.C.H..C.N.C..H..C.C..H.1CCNC1.O.C.O..O.CC2CCCCC2.C3.CC4.C.N3.C.CC.C4	0.104	Inact.
CMP50	O.C.N.C.H..C.N.C..H..C.C..H.1CCNC1.O.C.O..O.CC2.CC.F..CC.C2.C3.CC4.C.N3.C.CC.C4	0.296	Inact.
CMP51	CCCCCCNC..O.N1C.C.C..O.NC1.O.F	0.442	Inact.
CMP52	CC..CCC.C1.CC..O.C2.C.C.CC..C2C1.O.O.O.O.C	0.05	Inact.
CMP53	CCC.C.SSC1.NC.CN1	0.512	Act.
CMP54	C1.CC.C.C.C1.N2C..O.C3.CC.CC.C3.Se.2	0.522	Act.
CMP55	CCN.CC.C..S.SSC..S.N.CC.CC	0.238	Inact.
CMP56	C1.CC.C.C.C1.CN2C..O.N.SC2.O.C3.CC.CC4.CC.CC.C43	0.074	Inact.
CMP57	C1C.C.C.CC1.C..O.O.O.OC..O.C.CC2.CC..C.C.C2.O.O.O.O	0.242	Inact.
CMP58	C1.CC..CC.C1C2.CC..O.C3.C.O2.C.C.C..C3O.O.O.O	0.14	Inact.
CMP59	CC1C.C.C.C.O1.OCC2C.C.C.C.O2.OCCC3.CC..C.C.C3.O.O.O.O.OC..O.C.CC4.CC..C.C.C4.O.O.O.O.O	0.468	Inact.
CMP60	CC1C.C.C.C.O1.OC2C.C.OC.C2OC..O.C.CC3.CC..C.C.C3.O.O.COC4C.C.CO4..CO.O.O.OCCC5.CC..C.C.C5.O.O.O.O.O.O	0.644	Act.
CMP61	CC1C.C.C.C.O1.OCC2C.C.C.C.O2.OCCC3.CC..C.C.C3.O.O.O.O.O.O.O.O	0.402	Inact.
CMP62	CC1C.C.C.C.O1.OCC2C.C.C.C.O2.OCCC3.CC..C.C.C3.O.O.OC..O.C.CC4.CC..C.C.C4.O.O.O.O.O.O.O	0.464	Inact.
CMP63	CC1C.C.C.C.O1.OCC2C.C.C.C.O2.OCCC3.CC..C.C.C3.O.O.O.OC..O.C.CC4.CC..C.C.C4.O.O.O.O.O.O	0.482	Inact.
CMP64	CC1C.C.C.C.O1.OCC2C.C.C.C.O2.OCCC3.CC..C.C.C3.O.O.O.OC..O.C.CC4.CC..C.C.C4.O.O.O.O.O.O.1	0.46	Inact.
CMP65	C1.C.C.C.C..C1O.O.O.C2C.C..O.C3.C.C.C.C.C3O2.O.O.O	0.198	Inact.
CMP66	C1.CC..C.C.C1C2.C.C..O.C3.C.O2.C.C.C..C3O.O.O.O.O.O	0.376	Inact.
CMP67	C1.C.C.C.C..C1O.O.O.C2.C.C..O.C3.C.C.C.C.C3O2.O.O.O	0.208	Inact.
CMP68	C1.CC.C.C.C1.CN2C..O.N.SC2.O.C3.CC.CC4.CC.CC.C43.1	0.074	Inact.
CMP69	O.C.C1.CC.I..CC.C1N2CCCC.C2.O	0.298	Inact.
CMP70	O.C.C1.CC.C.ON2C.CCC2.O..O..O..CC.C1N3CC4.CC.CC.C4.C3.O	0.054	Inact.
CMP71	O.C.C1.CC.C.N..O..CC.C1N2CC3.CC4.C.C.CC.C4.S3.C2.O	0.21	Inact.
CMP72	O.C.C1.CC.C.N..O..CC.C1N2CCC.C2.O	0.44	Inact.
CMP73	O.C.C1.CC.C.N..O..CC.C1N2CCCC.C2.O	0.33	Inact.
CMP74	O.C.C1.CC.C.N..O..CC.C1N2CC3.CC.C.C.CC.C4.C4.C3.C2.O	0.146	Inact.
CMP75	O.C.C1.CC2.C.N.CC3.CC.C4C.C.Br.C.CC4.C3.C.C2.O..O.C.C1.N	0.044	Inact.
CMP76	O.C.C1.CC2.C.N.CC3.CC.C4C.C.C5.CC.CC.C5.C.CC4.C3.C.C2.O..O.C.C1.N	0.074	Inact.
CMP77	O.C.N.CC1.CC2.C.N.CC3.CC.C4C.CC.CC4.C3.C.C2.O..O.C.C1	0.044	Inact.
CMP78	CN.CCCC.C.C.H.1O.C..H..CN.C..H..CC2.CNC.N2.C..H...O.C.C...3..H..CCCC.C...31.H.	0.01	Inact.
CMP79	CN.CCCC.C.C.H.1O.C.H..CN.C..H..CC2.CNC.N2.C..H...O.C.C...3..H..CCCC.C...31.H.	0.02	Inact.
CMP80	CN.CCCC.C.C..H.1O.C..H..CN.C..H..CC2.CNC.N2.C..H...O.C.C...3..H..CCCC.C...31.H.	0.016	Inact.
CMP81	CN.CCCC.C.C..H.1O.C.H..CN.C..H..CC2.CNC.N2.C..H...O.C.C...3..H..CCCC.C...31.H.	0.012	Inact.
CMP82	C1.CC..C.C.C1C2.C.C..O.C3.C.C.C.C.C3O2.O.O.OC4C.C.C.C.O4.CO.O.O.O.O.O	0.452	Inact.
CMP83	C1.CC..CC.C1C2.C.C..O.C3.C.O2.C..C.C.C3O.O.O.O.O	0.18	Inact.
CMP84	CC1C.C.C.C.O1.OCC2C.C.C.C.O2.OC3.C.C..C4C..C3.OC..CC4.O.C5.CC.C.C.C5.OC.O.OC.O.O.O.O.O.O	0.42	Inact.

## Sheet: pred_rf_TMTP_dominance clusters
clusters	Molecule ID	RANK	Pred. act.
midnightblue	MOL004638	0.778603	0.858
midnightblue	MOL005456	0.911502	0.844
midnightblue	MOL004494	0.822944	0.838
midnightblue	MOL004539	0.788008	0.834
midnightblue	MOL004886	0.761985	0.83
midnightblue	MOL010446	0.812461	0.828
midnightblue	MOL010447	0.790521	0.826
midnightblue	MOL004888	0.774627	0.824
midnightblue	MOL003106	0.754594	0.822
midnightblue	MOL010449	0.868416	0.81
royalblue	MOL006933	0.944394	0.804
royalblue	MOL002780	0.806403	0.804
midnightblue	MOL004933	0.759677	0.8
midnightblue	MOL003034	0.772122	0.798
royalblue	MOL002304	0.82375	0.796
royalblue	MOL002736	0.830216	0.794
lightyellow	MOL002278	0.838024	0.792
midnightblue	Atractyloside F	0.820171	0.792
midnightblue	MOL010444	0.773357	0.792
midnightblue	MOL010451	0.821732	0.79
midnightblue	MOL004701	0.697704	0.79
red	MOL003338	0.833184	0.79
midnightblue	MOL000136	0.746127	0.788
midnightblue	MOL003049	0.708665	0.788
midnightblue	MOL000425	0.684458	0.788
midnightblue	MOL004531	0.7427	0.786
midnightblue	MOL004541	0.792309	0.782
midnightblue	MOL000393	0.755334	0.782
midnightblue	MOL000419	0.722818	0.782
royalblue	MOL002779	0.851034	0.782
midnightblue	MOL004486	0.724687	0.776
midnightblue	MOL004639	0.765106	0.774
midnightblue	MOL004488	0.737214	0.774
midnightblue	MOL004490	0.726728	0.774
royalblue	MOL010175	0.885825	0.774
midnightblue	MOL003041	0.744511	0.77
midnightblue	MOL010445	0.725335	0.77
midnightblue	MOL010440	0.77787	0.766
midnightblue	MOL004640	0.70368	0.766
midnightblue	MOL004504	0.709782	0.764
midnightblue	MOL004659	0.721592	0.762
midnightblue	MOL000427	0.727791	0.76
midnightblue	MOL003042	0.707309	0.76
midnightblue	MOL003038	0.705188	0.76
midnightblue	MOL002503	0.657199	0.758
midnightblue	MOL000434	0.691053	0.756
midnightblue	MOL004537	0.676288	0.756
lightyellow	MOL002290	0.809835	0.752
midnightblue	MOL004595	0.673728	0.752
midnightblue	MOL010443	0.754408	0.75
midnightblue	MOL004583	0.693618	0.748
midnightblue	MOL003369	0.732556	0.746
midnightblue	MOL010442	0.750852	0.742
midnightblue	MOL004513	0.715947	0.742
red	MOL000848	0.795499	0.742
red	MOL003332	0.811491	0.74
lightyellow	MOL002368	0.693122	0.738
midnightblue	MOL000401	0.700331	0.738
midnightblue	MOL004597	0.679701	0.738
midnightblue	MOL004892	0.690832	0.736
royalblue	MOL004536	0.801831	0.736
brown	MOL003008	0.825299	0.734
lightyellow	MOL002275	0.700384	0.73
midnightblue	MOL004515	0.713935	0.73
red	MOL003337	0.835043	0.728
midnightblue	MOL004899	0.707346	0.724
royalblue	MOL002726	0.844392	0.716
royalblue	MOL007019	0.806824	0.71
red	MOL003363	0.809802	0.708
brown	MOL013444	0.813034	0.706
midnightblue	MOL004932	0.682603	0.706
midnightblue	MOL004894	0.680592	0.704
red	MOL003314	0.82386	0.704
midnightblue	MOL004593	0.632693	0.7
royalblue	MOL009092	0.828271	0.7
lightyellow	MOL006120	0.759692	0.694
lightyellow	MOL002282	0.538412	0.694
brown	MOL002749	0.790133	0.69
midnightblue	MOL004876	0.677807	0.69
royalblue	MOL002291	0.782875	0.69
turquoise	MOL002620	0.782073	0.678
midnightblue	MOL004693	0.728987	0.676
midnightblue	MOL000405	0.6959	0.668
midnightblue	MOL000428	0.669765	0.666
midnightblue	MOL004896	0.704672	0.664
midnightblue	MOL004154	0.690091	0.664
lightyellow	MOL006131	0.745792	0.66
lightyellow	MOL002292	0.697003	0.66
midnightblue	MOL004845	0.691592	0.66
brown	MOL002752	0.905947	0.654
brown	MOL002763	0.810392	0.652
brown	MOL004938	0.860659	0.646
midnightblue	MOL004900	0.672432	0.646
royalblue	MOL002505	0.707712	0.638
royalblue	MOL002236	0.87259	0.636
midnightblue	MOL004697	0.659317	0.63
midnightblue	MOL004642	0.655582	0.626
brown	MOL007446	0.766359	0.624
midnightblue	MOL004699	0.630404	0.624
midnightblue	MOL007418	0.708396	0.618
brown	MOL003130	0.773524	0.614
red	MOL003316	0.769577	0.614
midnightblue	MOL004695	0.661183	0.608
midnightblue	MOL000403	0.682481	0.606
midnightblue	MOL004636	0.654811	0.606
midnightblue	MOL004997	0.646195	0.602
red	MOL003333	0.752804	0.602
midnightblue	MOL004534	0.655774	0.598
brown	MOL001790	0.730312	0.592
brown	MOL013431	0.79212	0.584
midnightblue	MOL004523	0.674131	0.582
royalblue	MOL002715	0.768471	0.578
brown	MOL001543	0.770968	0.574
midnightblue	MOL000407	0.71552	0.574
midnightblue	MOL004500	0.667757	0.574
brown	MOL012143	0.860553	0.572
brown	MOL003686	0.743856	0.57
brown	MOL002762	0.862679	0.566
brown	MOL013291	0.83068	0.564
brown	MOL013432	0.759805	0.562
brown	MOL000415	0.800944	0.56
brown	MOL011621	0.755481	0.554
brown	MOL000374	0.733428	0.554
brown	MOL007439	0.771664	0.552
red	MOL001932	0.73637	0.552
midnightblue	MOL000409	0.664858	0.55
brown	MOL002259	0.725297	0.548
brown	MOL007413	0.770702	0.546
brown	MOL005093	0.751214	0.546
brown	MOL007930	0.745875	0.542
midnightblue	MOL000426	0.664756	0.54
red	MOL003331	0.758088	0.54
red	MOL000843	0.763426	0.54
brown	MOL013292	0.819823	0.536
brown	MOL000111	0.77226	0.536
brown	MOL011620	0.732591	0.534
red	MOL003334	0.755381	0.532
brown	MOL007422	0.763907	0.53
brown	MOL004958	0.765159	0.53
brown	MOL001797	0.719479	0.522
lightyellow	MOL011623	0.773954	0.522
brown	MOL002625	0.738129	0.52
lightyellow	MOL011619	0.794448	0.52
brown	MOL013428	0.719187	0.518
midnightblue	MOL004635	0.638673	0.518
brown	MOL002700	0.735526	0.516
lightyellow	MOL007074	0.763073	0.514
midnightblue	MOL004637	0.635524	0.514
royalblue	MOL002734	0.734059	0.512
royalblue	MOL002716	0.728945	0.512
brown	MOL000558	0.769783	0.508
red	rosavin	0.737399	0.506
brown	MOL002713	0.781125	0.504
midnightblue	MOL000435	0.640626	0.504
brown	MOL002269	0.768587	0.502
grey60	MOL000554	0.761327	0.502
brown	MOL003010	0.731207	0.5
midnightblue	MOL000413	0.672818	0.5
brown	MOL004674	0.727263	0.498
midnightblue	MOL002465	0.710029	0.496
midnightblue	MOL004703	0.645734	0.496
red	MOL003313	0.754361	0.494
brown	MOL005014	0.771011	0.49
brown	MOL004368	0.771288	0.49
brown	MOL004526	0.740542	0.49
red	MOL007023	0.724017	0.488
brown	MOL002739	0.73205	0.486
brown	MOL007260	0.744463	0.484
brown	MOL002755	0.741004	0.482
brown	MOL007438	0.778066	0.48
midnightblue	MOL004505	0.643041	0.478
brown	MOL000010	0.717186	0.476
turquoise	MOL001484	0.54372	0.476
brown	MOL011616	0.706794	0.474
brown	MOL013336	0.70197	0.47
brown	MOL007436	0.750622	0.468
cyan	MOL002740	0.746413	0.468
brown	MOL007414	0.750982	0.462
brown	MOL002728	0.74154	0.462
brown	MOL002733	0.72993	0.462
midnightblue	MOL003907	0.621902	0.46
brown	MOL007435	0.757623	0.458
midnightblue	MOL001980	0.672228	0.456
midnightblue	MOL004529	0.667442	0.456
lightgreen	MOL001844	0.734595	0.454
red	MOL000838	0.728811	0.454
lightyellow	MOL010867	0.751411	0.452
brown	MOL008755	0.716144	0.45
brown	MOL005812	0.700896	0.45
brown	MOL002693	0.737509	0.448
grey60	MOL003110	0.706985	0.446
midnightblue	MOL004521	0.650707	0.446
red	MOL000288	0.727874	0.446
brown	MOL004528	0.737867	0.444
grey60	MOL002305	0.727031	0.442
lightyellow	MOL007139	0.840474	0.44
midnightblue	MOL004509	0.672157	0.438
royalblue	MOL006798	0.671525	0.438
brown	MOL001695	0.719314	0.436
grey60	MOL007009	0.687663	0.436
red	MOL000841	0.692267	0.436
brown	MOL007437	0.75154	0.434
brown	MOL003051	0.667604	0.432
brown	MOL004442	0.76402	0.428
red	MOL007792	0.776111	0.426
red	MOL003297	0.720932	0.424
brown	MOL004860	0.679685	0.422
lightyellow	MOL011609	0.737063	0.42
red	MOL003296	0.672037	0.416
brown	MOL013276	0.714394	0.414
lightyellow	MOL010868	0.680273	0.414
red	MOL007000	0.689787	0.414
brown	MOL000108	0.749267	0.412
brown	MOL002756	0.700001	0.412
red	MOL000017	0.67868	0.412
grey60	MOL002250	0.791798	0.41
lightyellow	MOL007103	0.67798	0.408
midnightblue	MOL006128	0.718489	0.408
midnightblue	MOL003905	0.644002	0.408
red	MOL003336	0.702033	0.408
brown	MOL004527	0.713566	0.404
brown	MOL004673	0.710469	0.404
grey60	MOL002248	0.714388	0.404
brown	MOL004917	0.724453	0.402
midnightblue	MOL000402	0.589856	0.402
cyan	MOL001875	0.767046	0.4
brown	MOL000112	0.717599	0.398
red	MOL000278	0.703027	0.398
red	MOL002921	0.6957	0.398
red	MOL000578	0.581958	0.398
brown	MOL000439	0.669454	0.396
lightyellow	MOL007055	0.703205	0.394
midnightblue	MOL003909	0.677131	0.394
lightyellow	MOL010869	0.638294	0.392
turquoise	MOL004868	0.629943	0.39
lightyellow	MOL007060	0.711261	0.388
brown	MOL002729	0.682318	0.386
grey60	MOL009133	0.765754	0.386
brown	MOL002761	0.737597	0.382
brown	MOL000109	0.721035	0.382
brown	MOL002692	0.713185	0.382
brown	MOL000107	0.703945	0.378
brown	MOL002270	0.691079	0.378
brown	MOL004353	0.731125	0.376
lightyellow	MOL011608	0.730685	0.376
lightyellow	MOL002260	0.695178	0.376
red	MOL001337	0.607058	0.374
brown	MOL002035	0.694352	0.372
red	MOL003284	0.755381	0.37
red	MOL002709	0.656744	0.368
turquoise	MOL004870	0.675059	0.368
cyan	MOL003118	0.726721	0.366
brown	MOL002754	0.704401	0.364
lightyellow	MOL011610	0.721993	0.362
red	MOL005919	0.704108	0.362
midnightblue	MOL000406	0.664199	0.36
midnightblue	MOL006965	0.676731	0.354
red	MOL001750	0.677722	0.354
brown	MOL002267	0.711308	0.352
lightyellow	MOL003352	0.752545	0.352
turquoise	MOL004873	0.651337	0.35
red	MOL001320	0.702238	0.348
red	MOL010047	0.682555	0.348
cyan	MOL003079	0.736562	0.346
brown	MOL002735	0.696531	0.342
turquoise	MOL004825	0.596318	0.338
midnightblue	MOL004796	0.650541	0.336
lightyellow	MOL008278	0.666396	0.334
turquoise	MOL004862	0.64145	0.334
brown	MOL004947	0.703251	0.332
turquoise	MOL004851	0.599541	0.332
midnightblue	MOL003327	0.674616	0.33
brown	MOL002690	0.666126	0.328
midnightblue	MOL000404	0.612066	0.326
turquoise	MOL007400	0.596195	0.326
grey60	MOL007051	0.666894	0.324
turquoise	MOL004816	0.638264	0.324
brown	MOL000009	0.710848	0.32
brown	MOL002725	0.689658	0.32
turquoise	MOL004831	0.658925	0.32
midnightblue	MOL000408	0.669284	0.318
turquoise	MOL004965	0.64257	0.316
brown	MOL004952	0.671307	0.314
red	MOL002263	0.610741	0.314
brown	MOL002766	0.697	0.312
turquoise	MOL002622	0.698809	0.31
turquoise	MOL005005	0.633016	0.31
turquoise	MOL004817	0.625034	0.31
turquoise	MOL001696	0.623788	0.31
brown	MOL004928	0.692334	0.308
midnightblue	MOL000410	0.629945	0.308
turquoise	MOL000445	0.657305	0.306
turquoise	MOL002612	0.685061	0.302
lightyellow	MOL007113	0.720309	0.296
turquoise	MOL004803	0.62437	0.296
brown	MOL002751	0.693902	0.294
brown	MOL005071	0.671379	0.294
midnightblue	MOL005459	0.624747	0.294
midnightblue	MOL004625	0.585274	0.29
red	MOL005925	0.694351	0.29
turquoise	MOL004869	0.634701	0.29
brown	MOL004356	0.733927	0.288
brown	MOL002781	0.668073	0.288
red	MOL004937	0.610541	0.286
brown	MOL000702	0.713668	0.282
brown	MOL002753	0.693229	0.28
brown	MOL004525	0.65665	0.28
lightgreen	MOL001726	0.694428	0.28
red	MOL001724	0.629166	0.28
midnightblue	MOL004452	0.580017	0.278
red	MOL001832	0.668876	0.278
turquoise	MOL004852	0.624487	0.278
turquoise	MOL004821	0.600159	0.278
lightyellow	MOL011624	0.707241	0.274
brown	MOL010054	0.731056	0.272
brown	MOL000437	0.70157	0.272
lightyellow	MOL010866	0.716284	0.272
lightyellow	MOL000433	0.641304	0.272
turquoise	MOL004805	0.628893	0.272
midnightblue	MOL010427	0.696277	0.27
turquoise	MOL005010	0.613902	0.27
brown	MOL002741	0.680885	0.268
brown	MOL004953	0.675943	0.268
turquoise	MOL011617	0.628843	0.266
midnightblue	MOL003324	0.596747	0.264
cyan	MOL010453	0.609564	0.262
turquoise	MOL002623	0.64179	0.262
midnightblue	MOL012146	0.632976	0.26
cyan	MOL003076	0.734369	0.258
cyan	MOL007326	0.718029	0.258
lightyellow	MOL010877	0.652966	0.258
turquoise	MOL004913	0.594587	0.258
turquoise	MOL002067	0.720917	0.256
turquoise	MOL002721	0.650404	0.256
turquoise	MOL013280	0.581635	0.256
red	Atractyloside A	0.675563	0.254
turquoise	MOL004954	0.639125	0.254
turquoise	MOL003218	0.663424	0.252
turquoise	MOL000442	0.576869	0.252
turquoise	MOL004814	0.566092	0.252
turquoise	MOL004993	0.651013	0.25
brown	MOL000701	0.687505	0.246
brown	MOL003345	0.683862	0.246
turquoise	MOL004927	0.618431	0.246
turquoise	MOL004945	0.639244	0.244
red	rosarin	0.658164	0.242
turquoise	MOL004882	0.603464	0.242
turquoise	MOL004877	0.591487	0.242
midnightblue	MOL004511	0.592802	0.24
red	MOL003339	0.554119	0.24
royalblue	MOL002009	0.725536	0.238
turquoise	MOL004844	0.610062	0.238
lightyellow	MOL004809	0.673513	0.236
red	MOL003108	0.658828	0.236
turquoise	MOL002613	0.677251	0.236
brown	MOL002912	0.682642	0.234
brown	MOL003761	0.687592	0.232
brown	MOL012297	0.662871	0.232
red	MOL001795	0.651139	0.232
turquoise	MOL007447	0.604855	0.23
brown	MOL009070	0.703522	0.228
brown	MOL007443	0.682526	0.226
red	MOL003309	0.707291	0.226
turquoise	MOL004112	0.63308	0.226
brown	MOL004354	0.683771	0.224
red	MOL003867	0.651551	0.224
red	MOL003071	0.554552	0.224
turquoise	MOL007412	0.632239	0.224
brown	MOL004362	0.695451	0.222
red	MOL010474	0.664429	0.222
brown	MOL000423	0.688245	0.22
red	MOL002923	0.658184	0.22
red	MOL002929	0.622682	0.22
red	MOL008248	0.582244	0.22
turquoise	MOL004914	0.593698	0.22
turquoise	MOL004385	0.603937	0.216
brown	MOL002701	0.694468	0.212
brown	MOL004676	0.675772	0.212
brown	MOL000007	0.675733	0.212
red	MOL002819	0.583284	0.212
red	MOL007014	0.556054	0.212
brown	MOL004925	0.668831	0.21
cyan	MOL010454	0.602545	0.21
brown	MOL000561	0.666461	0.208
cyan	MOL013438	0.722905	0.208
brown	MOL003766	0.66903	0.206
grey60	MOL002245	0.726544	0.206
red	MOL003739	0.660066	0.206
turquoise	MOL004849	0.625839	0.206
red	MOL002924	0.59622	0.204
red	MOL000842	0.580443	0.204
lightgreen	MOL001753	0.715788	0.202
red	MOL004615	0.656514	0.202
turquoise	MOL005020	0.588975	0.202
brown	MOL011811	0.672394	0.2
brown	MOL009072	0.671678	0.2
lightyellow	MOL007137	0.719776	0.2
red	MOL000557	0.6548	0.2
red	MOL001924	0.647702	0.2
red	MOL007025	0.637583	0.2
turquoise	MOL005001	0.634967	0.2
turquoise	MOL004653	0.588383	0.2
midnightblue	MOL003913	0.636661	0.198
turquoise	MOL007421	0.64371	0.198
turquoise	MOL004915	0.590846	0.198
turquoise	MOL004840	0.589083	0.198
red	MOL002237	0.660415	0.196
turquoise	MOL003349	0.701399	0.196
turquoise	MOL005017	0.588001	0.196
cyan	MOL001878	0.688034	0.194
lightyellow	MOL002342	0.569911	0.192
turquoise	MOL004995	0.606203	0.192
brown	MOL005920	0.673502	0.19
lightyellow	MOL011614	0.681748	0.19
red	MOL007011	0.658781	0.19
red	MOL000347	0.650611	0.19
red	MOL001734	0.637124	0.19
red	MOL003301	0.618783	0.19
brown	MOL011875	0.660911	0.188
cyan	MOL003075	0.728886	0.188
midnightblue	MOL000295	0.625454	0.188
red	MOL003341	0.561315	0.188
turquoise	MOL003656	0.622387	0.188
turquoise	MOL004083	0.587544	0.188
midnightblue	MOL003013	0.631913	0.186
grey60	MOL002619	0.585037	0.184
red	MOL006682	0.68977	0.184
red	MOL010471	0.63981	0.184
midnightblue	MOL000093	0.603502	0.182
red	MOL000192	0.638741	0.182
red	MOL001776	0.610947	0.182
turquoise	MOL005015	0.587131	0.182
turquoise	MOL004948	0.572477	0.182
brown	MOL000480	0.652029	0.18
midnightblue	MOL000628	0.609363	0.18
midnightblue	MOL003035	0.607169	0.18
midnightblue	MOL004652	0.602374	0.18
red	MOL003299	0.623039	0.18
red	MOL008756	0.604521	0.18
turquoise	MOL004806	0.613654	0.18
turquoise	MOL005004	0.59098	0.18
turquoise	MOL002311	0.581393	0.18
brown	MOL002322	0.625633	0.178
cyan	MOL004449	0.603825	0.178
red	MOL003073	0.603068	0.178
turquoise	MOL004874	0.602287	0.178
midnightblue	MOL000185	0.602733	0.176
midnightblue	MOL003768	0.600946	0.176
red	MOL010478	0.647753	0.176
red	MOL003099	0.583637	0.176
midnightblue	MOL000084	0.618388	0.174
midnightblue	MOL007096	0.601114	0.174
midnightblue	MOL000087	0.597901	0.174
midnightblue	MOL001770	0.584659	0.174
red	MOL007017	0.659856	0.174
red	MOL003025	0.59393	0.174
red	MOL001823	0.582266	0.174
red	MOL005544	0.568424	0.174
turquoise	MOL002919	0.588988	0.174
turquoise	MOL004977	0.585091	0.174
turquoise	MOL005908	0.580597	0.174
turquoise	MOL004866	0.627549	0.172
turquoise	MOL007062	0.588379	0.172
turquoise	MOL004823	0.575921	0.172
cyan	MOL010457	0.620229	0.17
midnightblue	MOL004719	0.565176	0.17
red	MOL007007	0.639184	0.17
red	MOL003329	0.612093	0.17
red	MOL008758	0.608955	0.17
red	MOL006832	0.60763	0.17
red	MOL001680	0.568316	0.17
red	MOL000655	0.601569	0.168
red	MOL003011	0.571703	0.168
red	MOL007147	0.564846	0.168
cyan	MOL007135	0.66358	0.166
grey60	MOL002280	0.675587	0.166
red	MOL001921	0.616529	0.166
red	MOL004518	0.58628	0.166
turquoise	MOL004867	0.650214	0.166
turquoise	MOL005003	0.591294	0.166
cyan	MOL007132	0.632447	0.164
midnightblue	MOL003770	0.617249	0.164
midnightblue	MOL001885	0.600398	0.164
midnightblue	MOL000091	0.587145	0.164
red	MOL006993	0.649792	0.164
red	MOL000646	0.575238	0.164
turquoise	MOL005888	0.594477	0.164
turquoise	MOL000490	0.577139	0.164
midnightblue	MOL000357	0.577325	0.162
red	MOL000650	0.565069	0.162
turquoise	MOL005011	0.643866	0.162
brown	MOL002241	0.636093	0.16
cyan	MOL010452	0.700096	0.16
midnightblue	MOL002296	0.631922	0.16
midnightblue	MOL003911	0.622965	0.16
red	MOL007002	0.639446	0.16
red	MOL007006	0.626628	0.16
red	MOL005089	0.622432	0.16
red	MOL003109	0.592307	0.16
turquoise	MOL003346	0.673255	0.16
turquoise	MOL004935	0.622594	0.16
red	MOL007030	0.58845	0.158
turquoise	MOL000569	0.625165	0.158
turquoise	MOL006765	0.572617	0.158
cyan	MOL001877	0.656371	0.156
cyan	MOL007129	0.654755	0.156
turquoise	MOL001814	0.573594	0.156
red	MOL010438	0.636166	0.154
turquoise	MOL003351	0.709349	0.154
turquoise	MOL007141	0.641273	0.154
red	MOL007386	0.601153	0.152
red	MOL013207	0.594296	0.152
red	MOL003022	0.561039	0.152
turquoise	MOL003350	0.681335	0.152
turquoise	MOL004818	0.680073	0.152
turquoise	MOL004863	0.632129	0.152
brown	MOL002935	0.690798	0.15
lightyellow	MOL003373	0.560793	0.15
midnightblue	MOL004349	0.604742	0.15
red	MOL006995	0.639454	0.15
red	MOL003113	0.581756	0.15
red	MOL007028	0.554779	0.15
turquoise	MOL004999	0.660072	0.15
turquoise	MOL005465	0.606374	0.15
cyan	MOL003067	0.651584	0.148
red	MOL000190	0.655617	0.148
turquoise	MOL005466	0.640452	0.148
turquoise	MOL002008	0.620675	0.148
brown	MOL002302	0.677718	0.146
red	MOL007357	0.623377	0.146
turquoise	MOL004872	0.632669	0.146
turquoise	MOL004988	0.576476	0.146
turquoise	MOL007444	0.565226	0.146
red	MOL003015	0.621322	0.144
turquoise	MOL004883	0.611501	0.144
lightyellow	MOL008254	0.580506	0.142
red	MOL003119	0.595842	0.142
red	MOL007026	0.566365	0.142
turquoise	MOL004808	0.617467	0.142
turquoise	MOL007401	0.603424	0.142
turquoise	MOL000110	0.590484	0.142
red	MOL007004	0.610123	0.14
red	MOL003288	0.582715	0.14
red	MOL003735	0.576375	0.14
red	MOL010436	0.55586	0.14
turquoise	MOL004875	0.594197	0.14
turquoise	MOL003758	0.58158	0.14
lightyellow	MOL007136	0.698878	0.138
red	MOL003116	0.600726	0.138
red	MOL003128	0.567732	0.138
turquoise	MOL005000	0.600735	0.138
turquoise	MOL005018	0.598734	0.138
brown	MOL000373	0.636566	0.136
cyan	MOL013439	0.662658	0.136
lightgreen	MOL003285	0.652024	0.136
lightgreen	(+)-Eudesmin	0.579028	0.136
turquoise	MOL004864	0.605715	0.136
brown	MOL002931	0.648276	0.134
brown	MOL004903	0.636057	0.134
red	MOL003020	0.574274	0.134
midnightblue	MOL002294	0.594646	0.132
red	MOL003005	0.584813	0.132
turquoise	MOL005889	0.625729	0.132
turquoise	MOL004811	0.573505	0.132
cyan	MOL010456	0.58279	0.13
midnightblue	MOL003326	0.616313	0.128
red	MOL006990	0.579278	0.128
royalblue	MOL002724	0.645171	0.128
turquoise	MOL007395	0.631073	0.128
turquoise	MOL004959	0.581355	0.128
grey60	MOL007010	0.667176	0.126
red	MOL003018	0.575186	0.126
red	MOL003124	0.566618	0.126
turquoise	MOL004798	0.561998	0.126
turquoise	MOL000100	0.398582	0.126
cyan	MOL007138	0.642274	0.124
red	MOL002731	0.612285	0.124
red	MOL001722	0.607348	0.124
turquoise	MOL002618	0.634828	0.124
turquoise	MOL004930	0.626726	0.124
brown	MOL013068	0.647811	0.122
cyan	MOL011865	0.645929	0.122
lightgreen	MOL001834	0.68769	0.122
lightyellow	MOL001810	0.593604	0.122
red	MOL007003	0.660179	0.122
turquoise	MOL007407	0.622479	0.12
turquoise	MOL004989	0.606353	0.12
brown	MOL003760	0.672445	0.118
brown	MOL000375	0.660961	0.118
cyan	MOL003068	0.626305	0.118
turquoise	MOL002607	0.60178	0.118
brown	MOL013295	0.672546	0.116
brown	MOL002247	0.652639	0.116
turquoise	MOL004931	0.652701	0.116
red	MOL010476	0.601911	0.114
turquoise	MOL004600	0.607821	0.114
turquoise	MOL005007	0.578652	0.114
grey60	MOL003111	0.576182	0.112
red	MOL006221	0.589282	0.112
turquoise	MOL002823	0.639082	0.112
turquoise	MOL012922	0.582338	0.112
brown	MOL002257	0.674863	0.11
brown	MOL013283	0.650128	0.11
turquoise	MOL004936	0.64016	0.11
turquoise	MOL001733	0.593482	0.11
turquoise	MOL003291	0.56898	0.11
lightgreen	MOL001840	0.669326	0.108
red	MOL002649	0.613894	0.108
turquoise	MOL004858	0.651979	0.108
turquoise	MOL004949	0.628413	0.108
red	MOL001824	0.607679	0.106
turquoise	MOL002356	0.595268	0.106
turquoise	MOL002881	0.592796	0.106
brown	MOL003054	0.6323	0.104
lightyellow	MOL002253	0.642693	0.104
turquoise	MOL003096	0.59296	0.104
turquoise	MOL007405	0.592034	0.104
turquoise	MOL002083	0.589176	0.104
brown	MOL002776	0.645928	0.102
turquoise	MOL004810	0.624555	0.102
turquoise	MOL011612	0.597165	0.102
turquoise	MOL000398	0.580689	0.102
turquoise	MOL004855	0.577214	0.102
lightgreen	MOL001845	0.644124	0.1
lightyellow	MOL007109	0.671664	0.1
red	MOL003740	0.602394	0.1
turquoise	MOL000351	0.61987	0.1
turquoise	MOL004878	0.581981	0.1
brown	MOL002243	0.648412	0.098
lightyellow	MOL010875	0.694801	0.098
midnightblue	MOL005434	0.604097	0.098
turquoise	MOL002670	0.547937	0.098
brown	MOL002288	0.639531	0.096
turquoise	MOL004853	0.618783	0.096
turquoise	MOL000002	0.598592	0.096
brown	MOL002283	0.695335	0.094
brown	MOL001829	0.663404	0.094
brown	MOL004943	0.623595	0.094
cyan	MOL013440	0.66451	0.094
cyan	MOL000082	0.594612	0.094
brown	MOL002244	0.68084	0.092
brown	MOL004956	0.633937	0.092
cyan	MOL000102	0.594687	0.092
brown	MOL004675	0.629557	0.09
lightyellow	MOL002760	0.620282	0.09
red	MOL002817	0.581176	0.09
turquoise	MOL000422	0.630003	0.09
turquoise	MOL012240	0.613237	0.09
lightgreen	MOL003292	0.594455	0.088
turquoise	MOL004961	0.601214	0.088
red	MOL005431	0.53169	0.086
brown	MOL004926	0.629689	0.084
turquoise	MOL004827	0.602248	0.084
turquoise	MOL005734	0.589469	0.084
turquoise	MOL004879	0.586584	0.084
brown	MOL000391	0.625645	0.082
brown	MOL004951	0.635964	0.08
brown	MOL004446	0.641595	0.078
red	MOL002232	0.585932	0.078
turquoise	MOL004819	0.611905	0.078
brown	MOL000376	0.646572	0.076
lightgreen	MOL000986	0.567497	0.076
lightgreen	MOL001558	0.556667	0.076
turquoise	MOL003098	0.58778	0.076
turquoise	MOL007879	0.579583	0.076
brown	MOL002366	0.674616	0.074
red	MOL001826	0.608716	0.074
red	rosiridin	0.597446	0.074
turquoise	MOL002633	0.610065	0.074
turquoise	MOL003759	0.598518	0.074
turquoise	MOL000791	0.572006	0.074
turquoise	MOL004857	0.597471	0.072
turquoise	MOL004856	0.582984	0.072
turquoise	MOL004812	0.576251	0.072
lightyellow	MOL002266	0.659388	0.07
turquoise	MOL005006	0.606796	0.07
turquoise	MOL003755	0.604572	0.07
brown	MOL002708	0.598651	0.068
grey60	MOL010010	0.572198	0.068
lightyellow	MOL002274	0.665108	0.068
brown	MOL004924	0.620518	0.066
turquoise	MOL002566	0.621245	0.066
red	MOL013429	0.612433	0.064
turquoise	MOL000354	0.609485	0.064
turquoise	MOL012246	0.597125	0.064
turquoise	MOL003765	0.583636	0.064
cyan	MOL010056	0.680097	0.062
turquoise	MOL002621	0.636297	0.062
turquoise	MOL004373	0.627661	0.062
brown	MOL006468	0.666368	0.06
brown	MOL000411	0.634255	0.06
grey60	MOL005922	0.648868	0.06
grey60	MOL010016	0.549973	0.06
lightgreen	MOL009849	0.566148	0.06
turquoise	MOL004646	0.62356	0.06
turquoise	MOL005921	0.624536	0.058
turquoise	MOL010434	0.591126	0.058
brown	MOL004801	0.652499	0.056
brown	MOL000418	0.617285	0.056
turquoise	MOL004884	0.600706	0.056
turquoise	MOL003044	0.59294	0.056
turquoise	MOL004865	0.580896	0.056
cyan	MOL002506	0.60566	0.054
grey60	MOL010004	0.546579	0.054
lightyellow	MOL003009	0.707025	0.054
turquoise	MOL002235	0.608331	0.054
turquoise	MOL003749	0.567481	0.054
turquoise	MOL002695	0.564598	0.054
brown	MOL004398	0.650385	0.052
grey60	MOL010027	0.610965	0.052
grey60	MOL010012	0.589748	0.052
turquoise	MOL000098	0.616173	0.052
grey60	MOL010007	0.56186	0.05
lightgreen	MOL003307	0.653347	0.05
lightyellow	MOL004502	0.67914	0.05
lightyellow	MOL002252	0.631387	0.05
turquoise	MOL000251	0.597215	0.05
turquoise	MOL013277	0.562336	0.05
brown	MOL005915	0.649883	0.048
brown	MOL004986	0.613775	0.048
lightyellow	MOL002303	0.637959	0.048
turquoise	MOL010469	0.613316	0.048
turquoise	MOL005909	0.612486	0.048
turquoise	MOL004885	0.593281	0.046
brown	MOL004940	0.636279	0.044
grey60	MOL010060	0.529533	0.044
lightgreen	MOL003305	0.633124	0.044
turquoise	MOL000006	0.610818	0.044
turquoise	MOL005890	0.599318	0.044
turquoise	MOL003751	0.586116	0.044
turquoise	MOL003095	0.576624	0.044
grey60	MOL010003	0.557057	0.042
lightyellow	MOL002265	0.646178	0.042
grey60	MOL010013	0.569556	0.04
lightgreen	MOL000416	0.594325	0.04
lightgreen	MOL003290	0.556605	0.04
turquoise	MOL004609	0.611293	0.04
turquoise	MOL000239	0.601289	0.04
turquoise	MOL001460	0.548038	0.04
brown	MOL000379	0.622837	0.038
brown	MOL001541	0.622279	0.038
grey60	MOL010002	0.581428	0.038
grey60	MOL010014	0.561784	0.038
lightgreen	MOL000522	0.673259	0.038
lightgreen	MOL000537	0.601171	0.038
lightgreen	MOL000523	0.60659	0.036
lightyellow	MOL003037	0.643125	0.036
lightyellow	MOL002276	0.636438	0.036
grey60	MOL002609	0.576296	0.034
grey60	MOL010001	0.543202	0.034
lightgreen	MOL013187	0.59133	0.034
lightgreen	MOL001938	0.585908	0.034
lightyellow	MOL007104	0.685033	0.034
lightyellow	MOL002272	0.651587	0.034
lightyellow	MOL002293	0.648203	0.034
turquoise	MOL005008	0.621605	0.034
brown	MOL000440	0.625161	0.032
cyan	MOL007116	0.601442	0.032
red	MOL003101	0.605842	0.032
turquoise	MOL001828	0.595248	0.032
turquoise	MOL005924	0.5614	0.032
grey60	MOL007052	0.602799	0.03
lightgreen	MOL003306	0.584828	0.03
lightgreen	MOL003355	0.582363	0.03
turquoise	MOL007417	0.600199	0.03
turquoise	MOL005815	0.561726	0.03
grey60	MOL010005	0.567611	0.028
turquoise	MOL005910	0.60353	0.028
turquoise	MOL005811	0.594521	0.028
turquoise	MOL005828	0.567317	0.028
grey60	MOL010015	0.565193	0.026
grey60	MOL010017	0.557017	0.026
lightgreen	MOL003357	0.612427	0.026
lightgreen	MOL003356	0.596125	0.026
lightyellow	MOL007106	0.645481	0.026
cyan	MOL002764	0.620736	0.024
grey60	MOL010006	0.570293	0.024
grey60	MOL010028	0.537171	0.024
lightgreen	MOL003320	0.599697	0.024
lightyellow	MOL009181	0.659539	0.024
lightyellow	MOL007142	0.643106	0.024
turquoise	MOL004598	0.606328	0.024
cyan	MOL003077	0.641478	0.022
grey60	MOL000396	0.622216	0.022
lightgreen	MOL003308	0.582597	0.022
lightgreen	MOL001842	0.58134	0.022
turquoise	MOL002230	0.621438	0.022
turquoise	MOL001799	0.604478	0.022
turquoise	MOL001783	0.597058	0.022
brown	MOL005923	0.634995	0.02
cyan	MOL002765	0.640295	0.02
grey60	MOL010009	0.586393	0.02
lightgreen	MOL001754	0.597809	0.02
lightyellow	MOL007075	0.653423	0.02
turquoise	MOL004861	0.626162	0.02
cyan	MOL010059	0.649215	0.018
grey60	MOL000365	0.590401	0.018
lightgreen	MOL003330	0.568928	0.018
turquoise	MOL003756	0.563823	0.018
grey60	MOL002696	0.628032	0.016
lightgreen	MOL000536	0.647714	0.016
lightgreen	MOL003322	0.578518	0.016
lightgreen	MOL003295	0.585047	0.012
lightyellow	MOL010873	0.642454	0.012
turquoise	MOL001803	0.569307	0.012
brown	MOL013289	0.640863	0.008
cyan	MOL006126	0.607633	0.008
cyan	MOL002468	0.597417	0.008
lightyellow	MOL002037	0.698278	0.008
lightyellow	MOL010876	0.65387	0.008
lightyellow	MOL010872	0.621021	0.006
turquoise	MOL005229	0.608905	0.006
cyan	MOL003298	0.572706	0.004
lightyellow	MOL010871	0.648152	0.004
cyan	MOL013441	0.584068	0
lightyellow	MOL010874	0.63629	0
